# Supplementary material for: Leveraging global genetics resources to enhance polygenic prediction across ancestrally diverse populations
Source: HGG Adv. 2025 Jul 18;6(4):100482. doi: 10.1016/j.xhgg.2025.100482 (PMC12536657; doi:10.1016/j.xhgg.2025.100482)
Supplement: Data S1. Tables S1–S5 [file mmc2.xlsx]

## Sheet: ST1
Table S1. Summary of GWAS datasets for 28 overlapping traits across BBJ, UGR, and UKB
Trait Label	Trait Description	Selected	Ancestry	GWAS Sample	GWAS N	Target N	SNP-h2 (AVENGEME)	pi0 (AVENGEME)	SNP-h2 (LDSC)	Intercept (LDSC)	Lambda	UKB Field	URL
ALB	Albumin	FALSE	AFR	UGR	13125	5868	0.14 (95%CI = 0.1 - 0.19)	0.98 (95%CI = 0 - 0.99)	0.07 (SE = 0.05)	1.01 (SE = 0.01)	1.0135	NA	http://ftp.ebi.ac.uk/pub/databases/gwas/summary_statistics/GCST009001-GCST010000/GCST009048
ALB	Albumin	FALSE	EAS	BBJ	120539	1780	0.06 (95%CI = 0.04 - 0.07)	0.98 (95%CI = 0.97 - 0.99)	0.06 (SE = 0.01)	1.03 (SE = 0.01)	1.1459	NA	https://humandbs.dbcls.jp/files/hum0197/hum0197.v3.BBJ.Alb.v1.zip
ALB	Albumin	FALSE	EUR	UKB	268088	67382	0.13 (95%CI = 0.13 - 0.13)	0.94 (95%CI = 0.94 - 0.94)	0.12 (SE = 0.01)	1.13 (SE = 0.02)	1.4281	30600	NA
ALP	Alkaline phosphatase	FALSE	AFR	UGR	9322	6328	0.03 (95%CI = 0.02 - 0.06)	1 (95%CI = 1 - 1)	0.09 (SE = 0.07)	1.01 (SE = 0.01)	1.0255	NA	http://ftp.ebi.ac.uk/pub/databases/gwas/summary_statistics/GCST009001-GCST010000/GCST009049
ALP	Alkaline phosphatase	FALSE	EAS	BBJ	118886	1955	0.12 (95%CI = 0.1 - 0.14)	0.98 (95%CI = 0.97 - 0.99)	0.12 (SE = 0.03)	1.09 (SE = 0.01)	1.2005	NA	https://humandbs.dbcls.jp/files/hum0197/hum0197.v3.BBJ.ALP.v1.zip
ALP	Alkaline phosphatase	FALSE	EUR	UKB	292054	73314	0.16 (95%CI = 0.16 - 0.16)	0.94 (95%CI = 0.94 - 0.94)	0.21 (SE = 0.03)	1.15 (SE = 0.02)	1.5144	30610	NA
ALT	Alanine aminotransferase	FALSE	AFR	UGR	9401	6326	0.07 (95%CI = 0.03 - 0.12)	1 (95%CI = 1 - 1)	0.11 (SE = 0.07)	1 (SE = 0.01)	1.0165	NA	http://ftp.ebi.ac.uk/pub/databases/gwas/summary_statistics/GCST009001-GCST010000/GCST009047
ALT	Alanine aminotransferase	FALSE	EAS	BBJ	150545	1954	0.03 (95%CI = 0.02 - 0.04)	0.99 (95%CI = 0.98 - 1)	0.06 (SE = 0.01)	1.06 (SE = 0.01)	1.1459	NA	https://humandbs.dbcls.jp/files/hum0197/hum0197.v3.BBJ.ALT.v1.zip
ALT	Alanine aminotransferase	FALSE	EUR	UKB	291932	73278	0.09 (95%CI = 0.08 - 0.09)	0.95 (95%CI = 0.95 - 0.95)	0.11 (SE = 0.01)	1.09 (SE = 0.02)	1.4069	30620	NA
AST	Aspartate transaminase	FALSE	AFR	UGR	8995	6289	0.03 (95%CI = 0 - 0.09)	1 (95%CI = 0 - 1)	0.12 (SE = 0.07)	1.01 (SE = 0.01)	1.0165	NA	http://ftp.ebi.ac.uk/pub/databases/gwas/summary_statistics/GCST009001-GCST010000/GCST009046
AST	Aspartate transaminase	FALSE	EAS	BBJ	150068	1940	0.01 (95%CI = 0 - 0.02)	1 (95%CI = 0.99 - 1)	0.07 (SE = 0.01)	1.06 (SE = 0.01)	1.1459	NA	https://humandbs.dbcls.jp/files/hum0197/hum0197.v3.BBJ.AST.v1.zip
AST	Aspartate transaminase	FALSE	EUR	UKB	291016	73049	0.08 (95%CI = 0.07 - 0.08)	0.95 (95%CI = 0.95 - 0.95)	0.12 (SE = 0.01)	1.11 (SE = 0.02)	1.3964	30650	NA
BAS	Basophil	FALSE	AFR	UGR	2681	6353	0 (95%CI = 0 - 0.02)	1 (95%CI = 0.99 - 1)	-0.37 (SE = 0.25)	1.02 (SE = 0.01)	1.0046	NA	http://ftp.ebi.ac.uk/pub/databases/gwas/summary_statistics/GCST009001-GCST010000/GCST009039
BAS	Basophil	FALSE	EAS	BBJ	91908	1997	0 (95%CI = 0 - 0.02)	1 (95%CI = 0.81 - 1)	0.07 (SE = 0.02)	1.06 (SE = 0.01)	1.0957	NA	https://humandbs.dbcls.jp/files/hum0197/hum0197.v3.BBJ.BAS.v1.zip
BAS	Basophil	FALSE	EUR	UKB	296570	74442	0.04 (95%CI = 0.04 - 0.04)	0.98 (95%CI = 0.98 - 0.98)	0.04 (SE = 0)	1.06 (SE = 0.01)	1.1811	30160	NA
BMI	Body mass index	TRUE	AFR	UGR	13976	6646	0.13 (95%CI = 0.09 - 0.18)	0.97 (95%CI = 0 - 0.99)	0.11 (SE = 0.05)	1.02 (SE = 0.01)	1.0315	NA	http://ftp.ebi.ac.uk/pub/databases/gwas/summary_statistics/GCST009001-GCST010000/GCST009057
BMI	Body mass index	TRUE	EAS	BBJ	163835	2046	0.17 (95%CI = 0.15 - 0.18)	0.91 (95%CI = 0.88 - 0.93)	0.18 (SE = 0.01)	1.14 (SE = 0.02)	1.4926	NA	https://humandbs.dbcls.jp/files/hum0197/hum0197.v3.BBJ.BMI.v1.zip
BMI	Body mass index	TRUE	EUR	UKB	304506	76393	0.22 (95%CI = 0.21 - 0.22)	0.85 (95%CI = 0.85 - 0.86)	0.23 (SE = 0.01)	1.14 (SE = 0.02)	2.0302	21001	NA
BWT	Body weight	TRUE	AFR	UGR	14005	6659	0.11 (95%CI = 0.08 - 0.15)	0.99 (95%CI = 0.92 - 0.99)	0.13 (SE = 0.05)	1.01 (SE = 0.01)	1.0255	NA	http://ftp.ebi.ac.uk/pub/databases/gwas/summary_statistics/GCST009001-GCST010000/GCST009056
BWT	Body weight	TRUE	EAS	BBJ	165419	2046	0.14 (95%CI = 0.12 - 0.16)	0.91 (95%CI = 0.89 - 0.94)	0.22 (SE = 0.01)	1.17 (SE = 0.02)	1.6259	NA	https://humandbs.dbcls.jp/files/hum0197/hum0197.v3.BBJ.BW.v1.zip
BWT	Body weight	TRUE	EUR	UKB	304622	76415	0.2 (95%CI = 0.2 - 0.2)	0.87 (95%CI = 0.87 - 0.88)	0.25 (SE = 0.01)	1.16 (SE = 0.02)	2.0556	21002	NA
DBP	Diastolic blood pressure	FALSE	AFR	UGR	13618	6658	0.23 (95%CI = 0.19 - 0.27)	0.96 (95%CI = 0.74 - 0.98)	-0.02 (SE = 0.05)	1.02 (SE = 0.01)	1.0165	NA	http://ftp.ebi.ac.uk/pub/databases/gwas/summary_statistics/GCST009001-GCST010000/GCST009052
DBP	Diastolic blood pressure	FALSE	EAS	BBJ	145515	1976	0.09 (95%CI = 0.07 - 0.1)	0.93 (95%CI = 0.89 - 0.96)	0.05 (SE = 0.01)	1.07 (SE = 0.01)	1.1459	NA	https://humandbs.dbcls.jp/files/hum0197/hum0197.v3.BBJ.DBP.v1.zip
DBP	Diastolic blood pressure	FALSE	EUR	UKB	289698	72640	0.13 (95%CI = 0.12 - 0.13)	0.89 (95%CI = 0.89 - 0.9)	0.12 (SE = 0.01)	1.08 (SE = 0.02)	1.5548	4079	NA
EOS	Eosinophil	FALSE	AFR	UGR	2671	6353	0 (95%CI = 0 - 0.02)	1 (95%CI = 0.99 - 1)	-0.26 (SE = 0.25)	1.02 (SE = 0.01)	1.0195	NA	http://ftp.ebi.ac.uk/pub/databases/gwas/summary_statistics/GCST009001-GCST010000/GCST009041
EOS	Eosinophil	FALSE	EAS	BBJ	93063	1997	0.08 (95%CI = 0.07 - 0.1)	0.98 (95%CI = 0.97 - 0.99)	0.09 (SE = 0.01)	1.06 (SE = 0.01)	1.1459	NA	https://humandbs.dbcls.jp/files/hum0197/hum0197.v3.BBJ.EOS.v1.zip
EOS	Eosinophil	FALSE	EUR	UKB	296570	74442	0.15 (95%CI = 0.15 - 0.16)	0.93 (95%CI = 0.93 - 0.94)	0.19 (SE = 0.02)	1.17 (SE = 0.02)	1.4962	30150	NA
GGT	γ-glutamyl transpeptidase	FALSE	AFR	UGR	8995	6322	0.05 (95%CI = 0.03 - 0.08)	1 (95%CI = 1 - 1)	0.23 (SE = 0.07)	0.99 (SE = 0.01)	1.0075	NA	http://ftp.ebi.ac.uk/pub/databases/gwas/summary_statistics/GCST009001-GCST010000/GCST009050
GGT	γ-glutamyl transpeptidase	FALSE	EAS	BBJ	133471	1952	0.08 (95%CI = 0.06 - 0.09)	0.97 (95%CI = 0.95 - 0.98)	0.15 (SE = 0.05)	1.07 (SE = 0.01)	1.2005	NA	https://humandbs.dbcls.jp/files/hum0197/hum0197.v3.BBJ.GGT.v1.zip
GGT	γ-glutamyl transpeptidase	FALSE	EUR	UKB	291885	73270	0.1 (95%CI = 0.1 - 0.1)	0.95 (95%CI = 0.95 - 0.95)	0.18 (SE = 0.01)	1.16 (SE = 0.02)	1.5696	30730	NA
HB	Hemoglobin	TRUE	AFR	UGR	2741	6375	0.25 (95%CI = 0.16 - 0.36)	0.97 (95%CI = 0 - 1)	0.22 (SE = 0.25)	1 (SE = 0.01)	1.0105	NA	http://ftp.ebi.ac.uk/pub/databases/gwas/summary_statistics/GCST009001-GCST010000/GCST009034
HB	Hemoglobin	TRUE	EAS	BBJ	152447	1999	0.06 (95%CI = 0.05 - 0.08)	0.95 (95%CI = 0.89 - 0.97)	0.07 (SE = 0.01)	1.09 (SE = 0.01)	1.2005	NA	https://humandbs.dbcls.jp/files/hum0197/hum0197.v3.BBJ.Hb.v1.zip
HB	Hemoglobin	TRUE	EUR	UKB	297083	74575	0.13 (95%CI = 0.13 - 0.13)	0.92 (95%CI = 0.92 - 0.92)	0.15 (SE = 0.01)	1.16 (SE = 0.02)	1.5217	30020	NA
HCT	Hematocrit	FALSE	AFR	UGR	2744	6375	0.26 (95%CI = 0.16 - 0.36)	0.88 (95%CI = 0 - 1)	0.18 (SE = 0.26)	1.01 (SE = 0.01)	1.0105	NA	http://ftp.ebi.ac.uk/pub/databases/gwas/summary_statistics/GCST009001-GCST010000/GCST009033
HCT	Hematocrit	FALSE	EAS	BBJ	153015	1999	0.05 (95%CI = 0.03 - 0.06)	0.97 (95%CI = 0.94 - 0.98)	0.07 (SE = 0.01)	1.09 (SE = 0.01)	1.2005	NA	https://humandbs.dbcls.jp/files/hum0197/hum0197.v3.BBJ.Ht.v1.zip
HCT	Hematocrit	FALSE	EUR	UKB	297084	74575	0.13 (95%CI = 0.13 - 0.13)	0.92 (95%CI = 0.92 - 0.93)	0.14 (SE = 0.01)	1.16 (SE = 0.02)	1.5035	30030	NA
HDL	HDL-cholesterol	TRUE	AFR	UGR	13114	5863	0.06 (95%CI = 0.04 - 0.09)	1 (95%CI = 1 - 1)	0.02 (SE = 0.05)	1.02 (SE = 0.01)	1.0225	NA	http://ftp.ebi.ac.uk/pub/databases/gwas/summary_statistics/GCST009001-GCST010000/GCST009044
HDL	HDL-cholesterol	TRUE	EAS	BBJ	74970	1783	0.15 (95%CI = 0.13 - 0.17)	0.98 (95%CI = 0.97 - 0.99)	0.17 (SE = 0.03)	1.09 (SE = 0.01)	1.2005	NA	https://humandbs.dbcls.jp/files/hum0197/hum0197.v3.BBJ.HDLC.v1.zip
HDL	HDL-cholesterol	TRUE	EUR	UKB	267973	67346	0.2 (95%CI = 0.2 - 0.2)	0.92 (95%CI = 0.92 - 0.93)	0.23 (SE = 0.02)	1.15 (SE = 0.02)	1.6524	30760	NA
HT	Height	TRUE	AFR	UGR	14126	6658	0.23 (95%CI = 0.19 - 0.26)	0.98 (95%CI = 0.96 - 0.99)	0.12 (SE = 0.06)	1.02 (SE = 0.01)	1.0345	NA	http://ftp.ebi.ac.uk/pub/databases/gwas/summary_statistics/GCST009001-GCST010000/GCST009055
HT	Height	TRUE	EAS	BBJ	165056	2048	0.2 (95%CI = 0.19 - 0.22)	0.93 (95%CI = 0.92 - 0.95)	0.41 (SE = 0.02)	1.33 (SE = 0.03)	1.7648	NA	https://humandbs.dbcls.jp/files/hum0197/hum0197.v3.BBJ.Hei.v1.zip
HT	Height	TRUE	EUR	UKB	304826	76470	0.24 (95%CI = 0.24 - 0.25)	0.91 (95%CI = 0.91 - 0.91)	0.45 (SE = 0.02)	1.39 (SE = 0.03)	2.3412	50	NA
HbA1c	HbA1c	FALSE	AFR	UGR	6116	5405	0 (95%CI = 0 - 0.05)	1 (95%CI = 0.9 - 1)	0.42 (SE = 0.15)	1.01 (SE = 0.01)	1.0405	NA	http://ftp.ebi.ac.uk/pub/databases/gwas/summary_statistics/GCST009001-GCST010000/GCST009054
HbA1c	HbA1c	FALSE	EAS	BBJ	71221	1949	0.08 (95%CI = 0.06 - 0.1)	0.98 (95%CI = 0.96 - 0.99)	0.07 (SE = 0.01)	1.05 (SE = 0.01)	1.0957	NA	https://humandbs.dbcls.jp/files/hum0197/hum0197.v3.BBJ.HbA1c.v1.zip
HbA1c	HbA1c	FALSE	EUR	UKB	292134	73182	0.14 (95%CI = 0.13 - 0.14)	0.93 (95%CI = 0.93 - 0.94)	0.2 (SE = 0.02)	1.17 (SE = 0.02)	1.5659	30750	NA
LDL	LDL-cholesterol	FALSE	AFR	UGR	13086	6313	0.07 (95%CI = 0.07 - 0.08)	1 (95%CI = 1 - 1)	0.03 (SE = 0.05)	1.03 (SE = 0.01)	1.0285	NA	http://ftp.ebi.ac.uk/pub/databases/gwas/summary_statistics/GCST009001-GCST010000/GCST009043
LDL	LDL-cholesterol	FALSE	EAS	BBJ	72866	1953	0.05 (95%CI = 0.03 - 0.06)	1 (95%CI = 0.99 - 1)	0.07 (SE = 0.01)	1.05 (SE = 0.01)	1.0957	NA	https://humandbs.dbcls.jp/files/hum0197/hum0197.v3.BBJ.LDLC.v1.zip
LDL	LDL-cholesterol	FALSE	EUR	UKB	291538	73172	0.12 (95%CI = 0.11 - 0.12)	0.97 (95%CI = 0.97 - 0.97)	0.1 (SE = 0.01)	1.06 (SE = 0.01)	1.2697	30780	NA
LYM	Lymphocyte	FALSE	AFR	UGR	2681	6353	0 (95%CI = 0 - 0.06)	1 (95%CI = 0 - 1)	0.08 (SE = 0.28)	1.01 (SE = 0.01)	1.0135	NA	http://ftp.ebi.ac.uk/pub/databases/gwas/summary_statistics/GCST009001-GCST010000/GCST009037
LYM	Lymphocyte	FALSE	EAS	BBJ	95717	1997	0.16 (95%CI = 0.14 - 0.17)	0.94 (95%CI = 0.91 - 0.96)	0.08 (SE = 0.01)	1.05 (SE = 0.01)	1.1459	NA	https://humandbs.dbcls.jp/files/hum0197/hum0197.v3.BBJ.LYM.v1.zip
LYM	Lymphocyte	FALSE	EUR	UKB	296570	74442	0.08 (95%CI = 0.08 - 0.08)	0.94 (95%CI = 0.94 - 0.94)	0.18 (SE = 0.01)	1.18 (SE = 0.02)	1.607	30120	NA
MCH	Mean corpuscular hemoglobin	FALSE	AFR	UGR	2742	6375	0.21 (95%CI = 0.18 - 0.27)	1 (95%CI = 1 - 1)	0.26 (SE = 0.22)	1.01 (SE = 0.01)	1.0225	NA	http://ftp.ebi.ac.uk/pub/databases/gwas/summary_statistics/GCST009001-GCST010000/GCST009063
MCH	Mean corpuscular hemoglobin	FALSE	EAS	BBJ	128028	1999	0.12 (95%CI = 0.1 - 0.13)	0.98 (95%CI = 0.97 - 0.98)	0.19 (SE = 0.03)	1.11 (SE = 0.02)	1.2005	NA	https://humandbs.dbcls.jp/files/hum0197/hum0197.v3.BBJ.MCH.v1.zip
MCH	Mean corpuscular hemoglobin	FALSE	EUR	UKB	297080	74575	0.19 (95%CI = 0.18 - 0.19)	0.94 (95%CI = 0.94 - 0.95)	0.25 (SE = 0.03)	1.12 (SE = 0.02)	1.4781	30050	NA
MCHC	Mean corpuscular hemoglobin concentration	TRUE	AFR	UGR	2744	6375	0.05 (95%CI = 0.04 - 0.16)	1 (95%CI = 1 - 1)	0.01 (SE = 0.23)	1.01 (SE = 0.01)	1.0225	NA	http://ftp.ebi.ac.uk/pub/databases/gwas/summary_statistics/GCST009001-GCST010000/GCST009064
MCHC	Mean corpuscular hemoglobin concentration	TRUE	EAS	BBJ	135482	1999	0.04 (95%CI = 0.03 - 0.05)	0.99 (95%CI = 0.98 - 1)	0.07 (SE = 0.01)	1.06 (SE = 0.01)	1.1459	NA	https://humandbs.dbcls.jp/files/hum0197/hum0197.v3.BBJ.MCHC.v1.zip
MCHC	Mean corpuscular hemoglobin concentration	TRUE	EUR	UKB	297079	74573	0.05 (95%CI = 0.05 - 0.05)	0.97 (95%CI = 0.97 - 0.97)	0.06 (SE = 0.01)	1.04 (SE = 0.01)	1.1843	30060	NA
MCV	Mean corpuscular volume	FALSE	AFR	UGR	2742	6375	0.23 (95%CI = 0.18 - 0.29)	1 (95%CI = 1 - 1)	0.41 (SE = 0.23)	1.01 (SE = 0.01)	1.0225	NA	http://ftp.ebi.ac.uk/pub/databases/gwas/summary_statistics/GCST009001-GCST010000/GCST009065
MCV	Mean corpuscular volume	FALSE	EAS	BBJ	129832	1999	0.12 (95%CI = 0.1 - 0.13)	0.98 (95%CI = 0.97 - 0.98)	0.22 (SE = 0.03)	1.1 (SE = 0.02)	1.2531	NA	https://humandbs.dbcls.jp/files/hum0197/hum0197.v3.BBJ.MCV.v1.zip
MCV	Mean corpuscular volume	FALSE	EUR	UKB	297083	74574	0.22 (95%CI = 0.21 - 0.22)	0.94 (95%CI = 0.93 - 0.94)	0.25 (SE = 0.03)	1.13 (SE = 0.02)	1.5144	30040	NA
MON	Monocyte	FALSE	AFR	UGR	2681	6353	0.15 (95%CI = 0.06 - 0.24)	1 (95%CI = 0 - 1)	-0.25 (SE = 0.22)	1.02 (SE = 0.01)	1.0135	NA	http://ftp.ebi.ac.uk/pub/databases/gwas/summary_statistics/GCST009001-GCST010000/GCST009038
MON	Monocyte	FALSE	EAS	BBJ	95119	1997	0.1 (95%CI = 0.09 - 0.12)	0.98 (95%CI = 0.97 - 0.99)	0.08 (SE = 0.01)	1.09 (SE = 0.01)	1.1459	NA	https://humandbs.dbcls.jp/files/hum0197/hum0197.v3.BBJ.MON.v1.zip
MON	Monocyte	FALSE	EUR	UKB	296570	74442	0.13 (95%CI = 0.13 - 0.14)	0.95 (95%CI = 0.95 - 0.95)	0.19 (SE = 0.02)	1.2 (SE = 0.02)	1.5144	30130	NA
NEU	Neutrophil	TRUE	AFR	UGR	2671	6353	0.11 (95%CI = 0.1 - 0.15)	1 (95%CI = 1 - 1)	0.1 (SE = 0.23)	1.01 (SE = 0.01)	1.0105	NA	http://ftp.ebi.ac.uk/pub/databases/gwas/summary_statistics/GCST009001-GCST010000/GCST009040
NEU	Neutrophil	TRUE	EAS	BBJ	82810	1997	0.07 (95%CI = 0.05 - 0.09)	0.99 (95%CI = 0.98 - 0.99)	0.11 (SE = 0.01)	1.05 (SE = 0.01)	1.1459	NA	https://humandbs.dbcls.jp/files/hum0197/hum0197.v3.BBJ.NEU.v1.zip
NEU	Neutrophil	TRUE	EUR	UKB	296570	74442	0.14 (95%CI = 0.14 - 0.15)	0.93 (95%CI = 0.93 - 0.94)	0.15 (SE = 0.01)	1.15 (SE = 0.02)	1.5401	30140	NA
PLT	Platelet	TRUE	AFR	UGR	2723	6375	0.11 (95%CI = 0.02 - 0.21)	0.99 (95%CI = 0 - 1)	0.26 (SE = 0.25)	1.01 (SE = 0.01)	1.0225	NA	http://ftp.ebi.ac.uk/pub/databases/gwas/summary_statistics/GCST009001-GCST010000/GCST009036
PLT	Platelet	TRUE	EAS	BBJ	148623	1999	0.15 (95%CI = 0.14 - 0.17)	0.95 (95%CI = 0.94 - 0.96)	0.18 (SE = 0.02)	1.13 (SE = 0.01)	1.3101	NA	https://humandbs.dbcls.jp/files/hum0197/hum0197.v3.BBJ.PLT.v1.zip
PLT	Platelet	TRUE	EUR	UKB	297082	74575	0.24 (95%CI = 0.24 - 0.24)	0.94 (95%CI = 0.93 - 0.94)	0.27 (SE = 0.02)	1.2 (SE = 0.02)	1.6108	30080	NA
RBC	Red blood cell	FALSE	AFR	UGR	2744	6375	0.32 (95%CI = 0.24 - 0.42)	0.99 (95%CI = 0.97 - 1)	0.54 (SE = 0.24)	1 (SE = 0.01)	1.0165	NA	http://ftp.ebi.ac.uk/pub/databases/gwas/summary_statistics/GCST009001-GCST010000/GCST009062
RBC	Red blood cell	FALSE	EAS	BBJ	153512	1999	0.08 (95%CI = 0.07 - 0.1)	0.97 (95%CI = 0.96 - 0.98)	0.12 (SE = 0.01)	1.12 (SE = 0.02)	1.2531	NA	https://humandbs.dbcls.jp/files/hum0197/hum0197.v3.BBJ.RBC.v1.zip
RBC	Red blood cell	FALSE	EUR	UKB	297084	74575	0.17 (95%CI = 0.17 - 0.18)	0.93 (95%CI = 0.93 - 0.93)	0.2 (SE = 0.02)	1.19 (SE = 0.02)	1.6108	30010	NA
SBP	Systolic blood pressure	TRUE	AFR	UGR	13613	6658	0.17 (95%CI = 0.13 - 0.22)	0.94 (95%CI = 0 - 0.98)	0.06 (SE = 0.06)	1.02 (SE = 0.01)	1.0285	NA	http://ftp.ebi.ac.uk/pub/databases/gwas/summary_statistics/GCST009001-GCST010000/GCST009053
SBP	Systolic blood pressure	TRUE	EAS	BBJ	145505	1976	0.11 (95%CI = 0.09 - 0.12)	0.94 (95%CI = 0.9 - 0.96)	0.07 (SE = 0.01)	1.08 (SE = 0.01)	1.2005	NA	https://humandbs.dbcls.jp/files/hum0197/hum0197.v3.BBJ.SBP.v1.zip
SBP	Systolic blood pressure	TRUE	EUR	UKB	289696	72639	0.12 (95%CI = 0.12 - 0.12)	0.89 (95%CI = 0.88 - 0.9)	0.13 (SE = 0.01)	1.1 (SE = 0.01)	1.5995	4080	NA
TC	Total cholesterol	TRUE	AFR	UGR	13116	6324	0.05 (95%CI = 0.05 - 0.06)	1 (95%CI = 1 - 1)	0.02 (SE = 0.05)	1.03 (SE = 0.01)	1.0285	NA	http://ftp.ebi.ac.uk/pub/databases/gwas/summary_statistics/GCST009001-GCST010000/GCST009042
TC	Total cholesterol	TRUE	EAS	BBJ	135808	1955	0.08 (95%CI = 0.07 - 0.09)	0.99 (95%CI = 0.99 - 1)	0.07 (SE = 0.01)	1.07 (SE = 0.01)	1.1459	NA	https://humandbs.dbcls.jp/files/hum0197/hum0197.v3.BBJ.TC.v1.zip
TC	Total cholesterol	TRUE	EUR	UKB	292046	73305	0.12 (95%CI = 0.12 - 0.12)	0.96 (95%CI = 0.96 - 0.97)	0.11 (SE = 0.01)	1.07 (SE = 0.02)	1.3068	30690	NA
TG	Triglycerides	FALSE	AFR	UGR	13115	6323	0.11 (95%CI = 0.08 - 0.15)	1 (95%CI = 0.99 - 1)	0.08 (SE = 0.05)	1.02 (SE = 0.01)	1.0315	NA	http://ftp.ebi.ac.uk/pub/databases/gwas/summary_statistics/GCST009001-GCST010000/GCST009045
TG	Triglycerides	FALSE	EAS	BBJ	111667	1954	0.07 (95%CI = 0.06 - 0.09)	0.99 (95%CI = 0.99 - 1)	0.13 (SE = 0.03)	1.05 (SE = 0.01)	1.1459	NA	https://humandbs.dbcls.jp/files/hum0197/hum0197.v3.BBJ.TG.v1.zip
TG	Triglycerides	FALSE	EUR	UKB	291813	73241	0.16 (95%CI = 0.16 - 0.16)	0.94 (95%CI = 0.93 - 0.94)	0.18 (SE = 0.02)	1.14 (SE = 0.02)	1.5696	30870	NA
WBC	White blood cell	FALSE	AFR	UGR	2741	6375	0.03 (95%CI = 0.03 - 0.05)	1 (95%CI = 1 - 1)	0.03 (SE = 0.26)	1.01 (SE = 0.01)	1.0105	NA	http://ftp.ebi.ac.uk/pub/databases/gwas/summary_statistics/GCST009001-GCST010000/GCST009061
WBC	White blood cell	FALSE	EAS	BBJ	154355	1999	0.12 (95%CI = 0.11 - 0.14)	0.93 (95%CI = 0.91 - 0.95)	0.11 (SE = 0.01)	1.1 (SE = 0.01)	1.2531	NA	https://humandbs.dbcls.jp/files/hum0197/hum0197.v3.BBJ.WBC.v1.zip
WBC	White blood cell	FALSE	EUR	UKB	297079	74575	0.14 (95%CI = 0.14 - 0.14)	0.92 (95%CI = 0.92 - 0.92)	0.17 (SE = 0.01)	1.18 (SE = 0.02)	1.6334	30000	NA

## Sheet: ST2
Table S2. Summary of AFR MVP GWAS for 10 selected traits
Trait Label	Trait Description	Ancestry	GWAS Sample	GWAS N	Target N	SNP-h2 (AVENGEME)	pi0 (AVENGEME)	SNP-h2 (LDSC)	Intercept (LDSC)	Lambda	URL
BMI	body mass index	AFR	MVP	118993	6646	0.12 (95%CI = 0.11 - 0.14)	0.96 (95%CI = 0.95 - 0.97)	0.37 (SE = 0.03)	1.32 (SE = 0.02)	1.6715	http://ftp.ebi.ac.uk/pub/databases/gwas/summary_statistics/GCST90475001-GCST90476000/GCST90475155/GCST90475155.tsv.gz
BWT	body weight	AFR	MVP	119279	6659	0.14 (95%CI = 0.13 - 0.16)	0.96 (95%CI = 0.95 - 0.97)	0.4 (SE = 0.03)	1.36 (SE = 0.03)	1.7334	http://ftp.ebi.ac.uk/pub/databases/gwas/summary_statistics/GCST90476001-GCST90477000/GCST90476462/GCST90476462.tsv.gz
HB	hemoglobin measurement	AFR	MVP	114985	6375	0.06 (95%CI = 0.05 - 0.07)	0.99 (95%CI = 0.99 - 0.99)	0.19 (SE = 0.02)	1.2 (SE = 0.02)	1.3685	http://ftp.ebi.ac.uk/pub/databases/gwas/summary_statistics/GCST90475001-GCST90476000/GCST90475375/GCST90475375.tsv.gz
HDL	high density lipoprotein cholesterol measurement	AFR	MVP	113085	5863	0.11 (95%CI = 0.1 - 0.12)	0.99 (95%CI = 0.99 - 0.99)	0.32 (SE = 0.04)	1.3 (SE = 0.02)	1.5071	http://ftp.ebi.ac.uk/pub/databases/gwas/summary_statistics/GCST90475001-GCST90476000/GCST90475351/GCST90475351.tsv.gz
HT	height	AFR	MVP	119012	6658	0.14 (95%CI = 0.12 - 0.15)	0.96 (95%CI = 0.95 - 0.97)	0.93 (SE = 0.08)	1.69 (SE = 0.06)	2.2871	http://ftp.ebi.ac.uk/pub/databases/gwas/summary_statistics/GCST90475001-GCST90476000/GCST90475361/GCST90475361.tsv.gz
MCHC	mean corpuscular hemoglobin concentration	AFR	MVP	114851	6375	0.09 (95%CI = 0.08 - 0.1)	0.99 (95%CI = 0.99 - 0.99)	0.27 (SE = 0.1)	1.32 (SE = 0.03)	1.4034	http://ftp.ebi.ac.uk/pub/databases/gwas/summary_statistics/GCST90475001-GCST90476000/GCST90475457/GCST90475457.tsv.gz
NEU	neutrophil count	AFR	MVP	73258	6353	0.36 (95%CI = 0.34 - 0.38)	0.97 (95%CI = 0.96 - 0.97)	2.32 (SE = 1.19)	1.43 (SE = 0.07)	1.4459	http://ftp.ebi.ac.uk/pub/databases/gwas/summary_statistics/GCST90475001-GCST90476000/GCST90475528/GCST90475528.tsv.gz
PLT	platelet count	AFR	MVP	114731	6375	0.1 (95%CI = 0.09 - 0.11)	0.99 (95%CI = 0.99 - 0.99)	0.38 (SE = 0.03)	1.38 (SE = 0.02)	1.6639	http://ftp.ebi.ac.uk/pub/databases/gwas/summary_statistics/GCST90476001-GCST90477000/GCST90476298/GCST90476298.tsv.gz
SBP	systolic blood pressure	AFR	MVP	119331	6658	0.06 (95%CI = 0.05 - 0.07)	0.99 (95%CI = 0.98 - 0.99)	0.19 (SE = 0.02)	1.2 (SE = 0.01)	1.3964	http://ftp.ebi.ac.uk/pub/databases/gwas/summary_statistics/GCST90476001-GCST90477000/GCST90476402/GCST90476402.tsv.gz
TC	total cholesterol measurement	AFR	MVP	112265	6324	0.1 (95%CI = 0.09 - 0.12)	0.99 (95%CI = 0.99 - 0.99)	0.2 (SE = 0.04)	1.25 (SE = 0.02)	1.3615	http://ftp.ebi.ac.uk/pub/databases/gwas/summary_statistics/GCST90476001-GCST90477000/GCST90476423/GCST90476423.tsv.gz

## Sheet: ST3
Table S3. Average difference between PGS methods across traits using BBJ, UGR and UKB GWAS.
Target	Model 1	Model 2	Model 1 (Method - Model - GWAS)	Model 2 (Method - Model - GWAS)	R difference (Model 1 R - Model 2 R)	Percentage change (R difference / Model 2 R)	R difference p-value
AFR	All - IndivTune - AFR	All - IndivTune - AFR	0.104	0.104	NA	NA%	NA
AFR	All - IndivTune - AFR	All - IndivTune - EUR	0.109	0.156	-0.047	-0.303	1.82272e-10
AFR	All - IndivTune - AFR	All - IndivTune - EUR+AFR	0.109	0.189	-0.08	-0.425	3.07963e-53
AFR	All - IndivTune - AFR	DBSLMM - IndivTune - AFR	0.109	0.086	0.023	0.262	1.04367e-05
AFR	All - IndivTune - AFR	DBSLMM - IndivTune - EUR	0.109	0.135	-0.026	-0.193	0.00060287
AFR	All - IndivTune - AFR	DBSLMM - SumStatTune - AFR	0.109	0.085	0.024	0.279	4.05239e-06
AFR	All - IndivTune - AFR	DBSLMM - SumStatTune - EUR	0.109	0.135	-0.026	-0.192	0.000662052
AFR	All - IndivTune - AFR	DBSLMM-multi - IndivTune - EUR+AFR	0.109	0.178	-0.069	-0.387	2.48655e-30
AFR	All - IndivTune - AFR	DBSLMM-multi - SumStatTune - EUR+AFR	0.109	0.17	-0.061	-0.359	4.34528e-25
AFR	All - IndivTune - AFR	LDpred2 - IndivTune - AFR	0.109	0.092	0.016	0.178	0.00029809
AFR	All - IndivTune - AFR	LDpred2 - IndivTune - EUR	0.109	0.147	-0.038	-0.257	5.41279e-07
AFR	All - IndivTune - AFR	LDpred2 - SumStatTune - AFR	0.109	0.075	0.034	0.448	6.67475e-11
AFR	All - IndivTune - AFR	LDpred2 - SumStatTune - EUR	0.109	0.138	-0.029	-0.21	0.000123074
AFR	All - IndivTune - AFR	LDpred2-multi - IndivTune - EUR+AFR	0.109	0.179	-0.07	-0.39	1.05067e-30
AFR	All - IndivTune - AFR	LDpred2-multi - SumStatTune - EUR+AFR	0.109	0.157	-0.048	-0.306	1.49219e-14
AFR	All - IndivTune - AFR	MegaPRS - IndivTune - AFR	0.109	0.068	0.041	0.605	6.65283e-14
AFR	All - IndivTune - AFR	MegaPRS - IndivTune - EUR	0.109	0.148	-0.039	-0.264	1.82004e-07
AFR	All - IndivTune - AFR	MegaPRS - SumStatTune - AFR	0.109	0.051	0.058	1.124	4.21296e-21
AFR	All - IndivTune - AFR	MegaPRS - SumStatTune - EUR	0.109	0.127	-0.019	-0.146	0.0151664
AFR	All - IndivTune - AFR	MegaPRS-multi - IndivTune - EUR+AFR	0.109	0.164	-0.055	-0.337	3.26165e-17
AFR	All - IndivTune - AFR	MegaPRS-multi - SumStatTune - EUR+AFR	0.109	0.136	-0.027	-0.199	7.18073e-05
AFR	All - IndivTune - AFR	PRS-CS - IndivTune - AFR	0.109	0.078	0.031	0.396	3.7824e-09
AFR	All - IndivTune - AFR	PRS-CS - IndivTune - EUR	0.109	0.14	-0.031	-0.221	3.99678e-05
AFR	All - IndivTune - AFR	PRS-CS - SumStatTune - AFR	0.109	0.042	0.067	1.575	1.71053e-28
AFR	All - IndivTune - AFR	PRS-CS - SumStatTune - EUR	0.109	0.14	-0.031	-0.221	3.46443e-05
AFR	All - IndivTune - AFR	PRS-CS-multi - IndivTune - EUR+AFR	0.109	0.167	-0.058	-0.349	7.72919e-20
AFR	All - IndivTune - AFR	PRS-CS-multi - SumStatTune - EUR+AFR	0.109	0.139	-0.031	-0.219	4.68758e-06
AFR	All - IndivTune - AFR	PRS-CSx - IndivTune - EUR+AFR	0.109	0.167	-0.058	-0.349	4.95588e-21
AFR	All - IndivTune - AFR	PRS-CSx - SumStatTune - EUR+AFR	0.109	0.129	-0.02	-0.157	0.00290535
AFR	All - IndivTune - AFR	QuickPRS - SumStatTune - AFR	0.109	0.062	0.047	0.762	1.00137e-15
AFR	All - IndivTune - AFR	QuickPRS - SumStatTune - EUR	0.109	0.135	-0.026	-0.194	0.000602274
AFR	All - IndivTune - AFR	QuickPRS-multi - IndivTune - EUR+AFR	0.109	0.156	-0.047	-0.301	7.51902e-12
AFR	All - IndivTune - AFR	QuickPRS-multi - SumStatTune - EUR+AFR	0.109	0.148	-0.039	-0.264	3.30436e-09
AFR	All - IndivTune - AFR	SBayesRC - SumStatTune - AFR	0.109	0.053	0.056	1.067	7.26587e-18
AFR	All - IndivTune - AFR	SBayesRC - SumStatTune - EUR	0.109	0.153	-0.044	-0.29	2.05799e-09
AFR	All - IndivTune - AFR	SBayesRC-multi - IndivTune - EUR+AFR	0.109	0.173	-0.064	-0.37	2.47157e-21
AFR	All - IndivTune - AFR	SBayesRC-multi - SumStatTune - EUR+AFR	0.109	0.165	-0.056	-0.339	1.23471e-17
AFR	All - IndivTune - AFR	X-Wing - IndivTune - EUR+AFR	0.109	0.153	-0.044	-0.288	4.18686e-11
AFR	All - IndivTune - AFR	X-Wing - SumStatTune - EUR+AFR	0.109	0.142	-0.033	-0.233	2.74655e-07
AFR	All - IndivTune - AFR	lassosum - IndivTune - AFR	0.109	0.09	0.019	0.216	5.51428e-05
AFR	All - IndivTune - AFR	lassosum - IndivTune - EUR	0.109	0.143	-0.034	-0.239	4.21353e-06
AFR	All - IndivTune - AFR	lassosum - SumStatTune - AFR	0.109	0.057	0.052	0.924	1.57215e-16
AFR	All - IndivTune - AFR	lassosum - SumStatTune - EUR	0.109	0.133	-0.025	-0.184	0.000904044
AFR	All - IndivTune - AFR	lassosum-multi - IndivTune - EUR+AFR	0.109	0.176	-0.067	-0.381	1.58726e-28
AFR	All - IndivTune - AFR	lassosum-multi - SumStatTune - EUR+AFR	0.109	0.141	-0.032	-0.229	8.30243e-07
AFR	All - IndivTune - AFR	pT+clump - IndivTune - AFR	0.109	0.093	0.016	0.174	0.00177377
AFR	All - IndivTune - AFR	pT+clump - IndivTune - EUR	0.109	0.109	0	-0.001	0.994007
AFR	All - IndivTune - AFR	pT+clump-multi - IndivTune - EUR+AFR	0.109	0.155	-0.046	-0.297	8.67804e-15
AFR	All - IndivTune - EUR	All - IndivTune - AFR	0.156	0.109	0.047	0.434	1.82272e-10
AFR	All - IndivTune - EUR	All - IndivTune - EUR	0.104	0.104	NA	NA%	NA
AFR	All - IndivTune - EUR	All - IndivTune - EUR+AFR	0.156	0.189	-0.033	-0.175	1.14484e-29
AFR	All - IndivTune - EUR	DBSLMM - IndivTune - AFR	0.156	0.086	0.07	0.809	1.85195e-19
AFR	All - IndivTune - EUR	DBSLMM - IndivTune - EUR	0.156	0.135	0.021	0.157	7.56268e-08
AFR	All - IndivTune - EUR	DBSLMM - SumStatTune - AFR	0.156	0.085	0.071	0.834	4.88676e-20
AFR	All - IndivTune - EUR	DBSLMM - SumStatTune - EUR	0.156	0.135	0.021	0.159	6.91893e-08
AFR	All - IndivTune - EUR	DBSLMM-multi - IndivTune - EUR+AFR	0.156	0.178	-0.022	-0.122	2.14274e-06
AFR	All - IndivTune - EUR	DBSLMM-multi - SumStatTune - EUR+AFR	0.156	0.17	-0.014	-0.081	0.00386906
AFR	All - IndivTune - EUR	LDpred2 - IndivTune - AFR	0.156	0.092	0.064	0.689	7.80463e-17
AFR	All - IndivTune - EUR	LDpred2 - IndivTune - EUR	0.156	0.147	0.01	0.065	0.00156807
AFR	All - IndivTune - EUR	LDpred2 - SumStatTune - AFR	0.156	0.075	0.081	1.076	8.00358e-26
AFR	All - IndivTune - EUR	LDpred2 - SumStatTune - EUR	0.156	0.138	0.018	0.133	3.57405e-07
AFR	All - IndivTune - EUR	LDpred2-multi - IndivTune - EUR+AFR	0.156	0.179	-0.022	-0.126	1.4606e-08
AFR	All - IndivTune - EUR	LDpred2-multi - SumStatTune - EUR+AFR	0.156	0.157	-0.001	-0.005	0.876839
AFR	All - IndivTune - EUR	MegaPRS - IndivTune - AFR	0.156	0.068	0.088	1.301	5.0171e-30
AFR	All - IndivTune - EUR	MegaPRS - IndivTune - EUR	0.156	0.148	0.008	0.056	0.00890463
AFR	All - IndivTune - EUR	MegaPRS - SumStatTune - AFR	0.156	0.051	0.105	2.045	2.26587e-41
AFR	All - IndivTune - EUR	MegaPRS - SumStatTune - EUR	0.156	0.127	0.029	0.225	2.1888e-14
AFR	All - IndivTune - EUR	MegaPRS-multi - IndivTune - EUR+AFR	0.156	0.164	-0.008	-0.05	0.0282097
AFR	All - IndivTune - EUR	MegaPRS-multi - SumStatTune - EUR+AFR	0.156	0.136	0.02	0.148	1.77594e-05
AFR	All - IndivTune - EUR	PRS-CS - IndivTune - AFR	0.156	0.078	0.078	1.001	4.48143e-24
AFR	All - IndivTune - EUR	PRS-CS - IndivTune - EUR	0.156	0.14	0.016	0.118	7.91917e-07
AFR	All - IndivTune - EUR	PRS-CS - SumStatTune - AFR	0.156	0.042	0.114	2.692	1.48384e-47
AFR	All - IndivTune - EUR	PRS-CS - SumStatTune - EUR	0.156	0.14	0.016	0.116	1.17733e-06
AFR	All - IndivTune - EUR	PRS-CS-multi - IndivTune - EUR+AFR	0.156	0.167	-0.011	-0.067	0.00620545
AFR	All - IndivTune - EUR	PRS-CS-multi - SumStatTune - EUR+AFR	0.156	0.139	0.017	0.119	0.000172973
AFR	All - IndivTune - EUR	PRS-CSx - IndivTune - EUR+AFR	0.156	0.167	-0.011	-0.066	0.00696377
AFR	All - IndivTune - EUR	PRS-CSx - SumStatTune - EUR+AFR	0.156	0.129	0.027	0.208	3.85699e-08
AFR	All - IndivTune - EUR	QuickPRS - SumStatTune - AFR	0.156	0.062	0.094	1.526	4.80982e-34
AFR	All - IndivTune - EUR	QuickPRS - SumStatTune - EUR	0.156	0.135	0.021	0.156	3.60381e-09
AFR	All - IndivTune - EUR	QuickPRS-multi - IndivTune - EUR+AFR	0.156	0.156	0	0.002	0.924359
AFR	All - IndivTune - EUR	QuickPRS-multi - SumStatTune - EUR+AFR	0.156	0.148	0.008	0.055	0.0715473
AFR	All - IndivTune - EUR	SBayesRC - SumStatTune - AFR	0.156	0.053	0.103	1.964	1.9984e-40
AFR	All - IndivTune - EUR	SBayesRC - SumStatTune - EUR	0.156	0.153	0.003	0.018	0.245401
AFR	All - IndivTune - EUR	SBayesRC-multi - IndivTune - EUR+AFR	0.156	0.173	-0.017	-0.097	4.32188e-07
AFR	All - IndivTune - EUR	SBayesRC-multi - SumStatTune - EUR+AFR	0.156	0.165	-0.009	-0.052	0.0353063
AFR	All - IndivTune - EUR	X-Wing - IndivTune - EUR+AFR	0.156	0.153	0.003	0.021	0.433474
AFR	All - IndivTune - EUR	X-Wing - SumStatTune - EUR+AFR	0.156	0.142	0.014	0.1	0.00228621
AFR	All - IndivTune - EUR	lassosum - IndivTune - AFR	0.156	0.09	0.067	0.743	5.32529e-18
AFR	All - IndivTune - EUR	lassosum - IndivTune - EUR	0.156	0.143	0.013	0.091	9.40491e-05
AFR	All - IndivTune - EUR	lassosum - SumStatTune - AFR	0.156	0.057	0.099	1.758	1.74909e-37
AFR	All - IndivTune - EUR	lassosum - SumStatTune - EUR	0.156	0.133	0.023	0.17	3.34779e-08
AFR	All - IndivTune - EUR	lassosum-multi - IndivTune - EUR+AFR	0.156	0.176	-0.02	-0.113	1.8491e-06
AFR	All - IndivTune - EUR	lassosum-multi - SumStatTune - EUR+AFR	0.156	0.141	0.015	0.106	0.00326604
AFR	All - IndivTune - EUR	pT+clump - IndivTune - AFR	0.156	0.093	0.063	0.683	4.03606e-16
AFR	All - IndivTune - EUR	pT+clump - IndivTune - EUR	0.156	0.109	0.047	0.433	4.36985e-19
AFR	All - IndivTune - EUR	pT+clump-multi - IndivTune - EUR+AFR	0.156	0.155	0.001	0.008	0.833864
AFR	All - IndivTune - EUR+AFR	All - IndivTune - AFR	0.189	0.109	0.08	0.738	3.07963e-53
AFR	All - IndivTune - EUR+AFR	All - IndivTune - EUR	0.189	0.156	0.033	0.212	1.14484e-29
AFR	All - IndivTune - EUR+AFR	All - IndivTune - EUR+AFR	0.084	0.084	NA	NA%	NA
AFR	All - IndivTune - EUR+AFR	DBSLMM - IndivTune - AFR	0.189	0.086	0.103	1.193	8.28243e-60
AFR	All - IndivTune - EUR+AFR	DBSLMM - IndivTune - EUR	0.189	0.135	0.054	0.403	1.09628e-30
AFR	All - IndivTune - EUR+AFR	DBSLMM - SumStatTune - AFR	0.189	0.085	0.104	1.222	7.0665e-61
AFR	All - IndivTune - EUR+AFR	DBSLMM - SumStatTune - EUR	0.189	0.135	0.054	0.404	1.26499e-30
AFR	All - IndivTune - EUR+AFR	DBSLMM-multi - IndivTune - EUR+AFR	0.189	0.178	0.011	0.064	0.00093086
AFR	All - IndivTune - EUR+AFR	DBSLMM-multi - SumStatTune - EUR+AFR	0.189	0.17	0.019	0.114	3.39426e-07
AFR	All - IndivTune - EUR+AFR	LDpred2 - IndivTune - AFR	0.189	0.092	0.097	1.047	2.82364e-55
AFR	All - IndivTune - EUR+AFR	LDpred2 - IndivTune - EUR	0.189	0.147	0.043	0.291	2.859e-24
AFR	All - IndivTune - EUR+AFR	LDpred2 - SumStatTune - AFR	0.189	0.075	0.114	1.516	3.41812e-67
AFR	All - IndivTune - EUR+AFR	LDpred2 - SumStatTune - EUR	0.189	0.138	0.051	0.373	9.04433e-30
AFR	All - IndivTune - EUR+AFR	LDpred2-multi - IndivTune - EUR+AFR	0.189	0.179	0.011	0.06	0.00057025
AFR	All - IndivTune - EUR+AFR	LDpred2-multi - SumStatTune - EUR+AFR	0.189	0.157	0.032	0.207	2.58661e-15
AFR	All - IndivTune - EUR+AFR	MegaPRS - IndivTune - AFR	0.189	0.068	0.121	1.789	3.8531e-72
AFR	All - IndivTune - EUR+AFR	MegaPRS - IndivTune - EUR	0.189	0.148	0.041	0.28	3.10717e-24
AFR	All - IndivTune - EUR+AFR	MegaPRS - SumStatTune - AFR	0.189	0.051	0.138	2.691	5.46379e-85
AFR	All - IndivTune - EUR+AFR	MegaPRS - SumStatTune - EUR	0.189	0.127	0.062	0.484	8.68345e-41
AFR	All - IndivTune - EUR+AFR	MegaPRS-multi - IndivTune - EUR+AFR	0.189	0.164	0.025	0.151	4.42588e-12
AFR	All - IndivTune - EUR+AFR	MegaPRS-multi - SumStatTune - EUR+AFR	0.189	0.136	0.053	0.391	1.68921e-30
AFR	All - IndivTune - EUR+AFR	PRS-CS - IndivTune - AFR	0.189	0.078	0.111	1.426	2.37511e-63
AFR	All - IndivTune - EUR+AFR	PRS-CS - IndivTune - EUR	0.189	0.14	0.05	0.354	4.40981e-30
AFR	All - IndivTune - EUR+AFR	PRS-CS - SumStatTune - AFR	0.189	0.042	0.147	3.474	2.5144e-93
AFR	All - IndivTune - EUR+AFR	PRS-CS - SumStatTune - EUR	0.189	0.14	0.049	0.353	6.1258e-30
AFR	All - IndivTune - EUR+AFR	PRS-CS-multi - IndivTune - EUR+AFR	0.189	0.167	0.022	0.131	3.10822e-09
AFR	All - IndivTune - EUR+AFR	PRS-CS-multi - SumStatTune - EUR+AFR	0.189	0.139	0.05	0.356	2.97425e-29
AFR	All - IndivTune - EUR+AFR	PRS-CSx - IndivTune - EUR+AFR	0.189	0.167	0.022	0.132	2.03322e-09
AFR	All - IndivTune - EUR+AFR	PRS-CSx - SumStatTune - EUR+AFR	0.189	0.129	0.06	0.465	4.08838e-34
AFR	All - IndivTune - EUR+AFR	QuickPRS - SumStatTune - AFR	0.189	0.062	0.127	2.062	6.50071e-76
AFR	All - IndivTune - EUR+AFR	QuickPRS - SumStatTune - EUR	0.189	0.135	0.054	0.401	1.45296e-33
AFR	All - IndivTune - EUR+AFR	QuickPRS-multi - IndivTune - EUR+AFR	0.189	0.156	0.033	0.215	5.48125e-17
AFR	All - IndivTune - EUR+AFR	QuickPRS-multi - SumStatTune - EUR+AFR	0.189	0.148	0.041	0.278	1.12342e-21
AFR	All - IndivTune - EUR+AFR	SBayesRC - SumStatTune - AFR	0.189	0.053	0.137	2.592	5.13495e-84
AFR	All - IndivTune - EUR+AFR	SBayesRC - SumStatTune - EUR	0.189	0.153	0.036	0.234	1.31507e-21
AFR	All - IndivTune - EUR+AFR	SBayesRC-multi - IndivTune - EUR+AFR	0.189	0.173	0.016	0.094	9.9583e-07
AFR	All - IndivTune - EUR+AFR	SBayesRC-multi - SumStatTune - EUR+AFR	0.189	0.165	0.025	0.149	1.0487e-10
AFR	All - IndivTune - EUR+AFR	X-Wing - IndivTune - EUR+AFR	0.189	0.153	0.036	0.237	6.16292e-18
AFR	All - IndivTune - EUR+AFR	X-Wing - SumStatTune - EUR+AFR	0.189	0.142	0.047	0.333	3.12337e-25
AFR	All - IndivTune - EUR+AFR	lassosum - IndivTune - AFR	0.189	0.09	0.1	1.113	1.36489e-55
AFR	All - IndivTune - EUR+AFR	lassosum - IndivTune - EUR	0.189	0.143	0.046	0.322	1.47489e-27
AFR	All - IndivTune - EUR+AFR	lassosum - SumStatTune - AFR	0.189	0.057	0.133	2.343	6.07653e-80
AFR	All - IndivTune - EUR+AFR	lassosum - SumStatTune - EUR	0.189	0.133	0.056	0.418	1.30332e-30
AFR	All - IndivTune - EUR+AFR	lassosum-multi - IndivTune - EUR+AFR	0.189	0.176	0.013	0.075	7.77915e-05
AFR	All - IndivTune - EUR+AFR	lassosum-multi - SumStatTune - EUR+AFR	0.189	0.141	0.048	0.34	4.11194e-24
AFR	All - IndivTune - EUR+AFR	pT+clump - IndivTune - AFR	0.189	0.093	0.096	1.04	2.21307e-52
AFR	All - IndivTune - EUR+AFR	pT+clump - IndivTune - EUR	0.189	0.109	0.08	0.737	1.8386e-44
AFR	All - IndivTune - EUR+AFR	pT+clump-multi - IndivTune - EUR+AFR	0.189	0.155	0.034	0.221	1.05549e-13
AFR	DBSLMM - IndivTune - AFR	All - IndivTune - AFR	0.086	0.109	-0.023	-0.207	1.04367e-05
AFR	DBSLMM - IndivTune - AFR	All - IndivTune - EUR	0.086	0.156	-0.07	-0.447	1.85195e-19
AFR	DBSLMM - IndivTune - AFR	All - IndivTune - EUR+AFR	0.086	0.189	-0.103	-0.544	8.28243e-60
AFR	DBSLMM - IndivTune - AFR	DBSLMM - IndivTune - AFR	0.104	0.104	NA	NA%	NA
AFR	DBSLMM - IndivTune - AFR	DBSLMM - IndivTune - EUR	0.086	0.135	-0.049	-0.36	6.74494e-10
AFR	DBSLMM - IndivTune - AFR	DBSLMM - SumStatTune - AFR	0.086	0.085	0.001	0.014	1.06098e-08
AFR	DBSLMM - IndivTune - AFR	DBSLMM - SumStatTune - EUR	0.086	0.135	-0.048	-0.359	7.96784e-10
AFR	DBSLMM - IndivTune - AFR	DBSLMM-multi - IndivTune - EUR+AFR	0.086	0.178	-0.091	-0.515	1.99893e-55
AFR	DBSLMM - IndivTune - AFR	DBSLMM-multi - SumStatTune - EUR+AFR	0.086	0.17	-0.084	-0.492	2.41076e-46
AFR	DBSLMM - IndivTune - AFR	LDpred2 - IndivTune - AFR	0.086	0.092	-0.006	-0.066	0.142652
AFR	DBSLMM - IndivTune - AFR	LDpred2 - IndivTune - EUR	0.086	0.147	-0.06	-0.411	1.35962e-14
AFR	DBSLMM - IndivTune - AFR	LDpred2 - SumStatTune - AFR	0.086	0.075	0.011	0.148	0.0185987
AFR	DBSLMM - IndivTune - AFR	LDpred2 - SumStatTune - EUR	0.086	0.138	-0.052	-0.374	4.78785e-11
AFR	DBSLMM - IndivTune - AFR	LDpred2-multi - IndivTune - EUR+AFR	0.086	0.179	-0.092	-0.517	8.54398e-49
AFR	DBSLMM - IndivTune - AFR	LDpred2-multi - SumStatTune - EUR+AFR	0.086	0.157	-0.071	-0.45	1.29929e-28
AFR	DBSLMM - IndivTune - AFR	MegaPRS - IndivTune - AFR	0.086	0.068	0.018	0.272	0.000736471
AFR	DBSLMM - IndivTune - AFR	MegaPRS - IndivTune - EUR	0.086	0.148	-0.062	-0.416	2.63344e-15
AFR	DBSLMM - IndivTune - AFR	MegaPRS - SumStatTune - AFR	0.086	0.051	0.035	0.683	1.46754e-09
AFR	DBSLMM - IndivTune - AFR	MegaPRS - SumStatTune - EUR	0.086	0.127	-0.041	-0.323	2.14649e-07
AFR	DBSLMM - IndivTune - AFR	MegaPRS-multi - IndivTune - EUR+AFR	0.086	0.164	-0.078	-0.475	2.12032e-29
AFR	DBSLMM - IndivTune - AFR	MegaPRS-multi - SumStatTune - EUR+AFR	0.086	0.136	-0.05	-0.365	1.2357e-12
AFR	DBSLMM - IndivTune - AFR	PRS-CS - IndivTune - AFR	0.086	0.078	0.008	0.106	0.0883683
AFR	DBSLMM - IndivTune - AFR	PRS-CS - IndivTune - EUR	0.086	0.14	-0.053	-0.382	8.73844e-12
AFR	DBSLMM - IndivTune - AFR	PRS-CS - SumStatTune - AFR	0.086	0.042	0.044	1.041	1.67858e-14
AFR	DBSLMM - IndivTune - AFR	PRS-CS - SumStatTune - EUR	0.086	0.14	-0.054	-0.383	7.73172e-12
AFR	DBSLMM - IndivTune - AFR	PRS-CS-multi - IndivTune - EUR+AFR	0.086	0.167	-0.081	-0.484	3.60136e-34
AFR	DBSLMM - IndivTune - AFR	PRS-CS-multi - SumStatTune - EUR+AFR	0.086	0.139	-0.053	-0.381	1.25998e-14
AFR	DBSLMM - IndivTune - AFR	PRS-CSx - IndivTune - EUR+AFR	0.086	0.167	-0.081	-0.484	2.54336e-31
AFR	DBSLMM - IndivTune - AFR	PRS-CSx - SumStatTune - EUR+AFR	0.086	0.129	-0.043	-0.332	2.93211e-09
AFR	DBSLMM - IndivTune - AFR	QuickPRS - SumStatTune - AFR	0.086	0.062	0.024	0.397	2.57406e-05
AFR	DBSLMM - IndivTune - AFR	QuickPRS - SumStatTune - EUR	0.086	0.135	-0.049	-0.361	8.27973e-10
AFR	DBSLMM - IndivTune - AFR	QuickPRS-multi - IndivTune - EUR+AFR	0.086	0.156	-0.069	-0.446	3.05995e-22
AFR	DBSLMM - IndivTune - AFR	QuickPRS-multi - SumStatTune - EUR+AFR	0.086	0.148	-0.062	-0.417	1.58803e-19
AFR	DBSLMM - IndivTune - AFR	SBayesRC - SumStatTune - AFR	0.086	0.053	0.034	0.638	4.43913e-07
AFR	DBSLMM - IndivTune - AFR	SBayesRC - SumStatTune - EUR	0.086	0.153	-0.067	-0.437	5.98377e-18
AFR	DBSLMM - IndivTune - AFR	SBayesRC-multi - IndivTune - EUR+AFR	0.086	0.173	-0.087	-0.501	4.52084e-34
AFR	DBSLMM - IndivTune - AFR	SBayesRC-multi - SumStatTune - EUR+AFR	0.086	0.165	-0.078	-0.476	1.30868e-30
AFR	DBSLMM - IndivTune - AFR	X-Wing - IndivTune - EUR+AFR	0.086	0.153	-0.067	-0.436	5.02183e-21
AFR	DBSLMM - IndivTune - AFR	X-Wing - SumStatTune - EUR+AFR	0.086	0.142	-0.056	-0.392	5.74521e-16
AFR	DBSLMM - IndivTune - AFR	lassosum - IndivTune - AFR	0.086	0.09	-0.003	-0.036	0.499249
AFR	DBSLMM - IndivTune - AFR	lassosum - IndivTune - EUR	0.086	0.143	-0.057	-0.397	2.97502e-13
AFR	DBSLMM - IndivTune - AFR	lassosum - SumStatTune - AFR	0.086	0.057	0.03	0.525	8.53643e-07
AFR	DBSLMM - IndivTune - AFR	lassosum - SumStatTune - EUR	0.086	0.133	-0.047	-0.353	1.64113e-09
AFR	DBSLMM - IndivTune - AFR	lassosum-multi - IndivTune - EUR+AFR	0.086	0.176	-0.09	-0.51	6.9445e-44
AFR	DBSLMM - IndivTune - AFR	lassosum-multi - SumStatTune - EUR+AFR	0.086	0.141	-0.055	-0.389	4.10763e-15
AFR	DBSLMM - IndivTune - AFR	pT+clump - IndivTune - AFR	0.086	0.093	-0.006	-0.07	0.125221
AFR	DBSLMM - IndivTune - AFR	pT+clump - IndivTune - EUR	0.086	0.109	-0.023	-0.208	0.00421276
AFR	DBSLMM - IndivTune - AFR	pT+clump-multi - IndivTune - EUR+AFR	0.086	0.155	-0.069	-0.443	3.78555e-30
AFR	DBSLMM - IndivTune - EUR	All - IndivTune - AFR	0.135	0.109	0.026	0.239	0.00060287
AFR	DBSLMM - IndivTune - EUR	All - IndivTune - EUR	0.135	0.156	-0.021	-0.136	7.56268e-08
AFR	DBSLMM - IndivTune - EUR	All - IndivTune - EUR+AFR	0.135	0.189	-0.054	-0.287	1.09628e-30
AFR	DBSLMM - IndivTune - EUR	DBSLMM - IndivTune - AFR	0.135	0.086	0.049	0.563	6.74494e-10
AFR	DBSLMM - IndivTune - EUR	DBSLMM - IndivTune - EUR	0.104	0.104	NA	NA%	NA
AFR	DBSLMM - IndivTune - EUR	DBSLMM - SumStatTune - AFR	0.135	0.085	0.05	0.585	2.67007e-10
AFR	DBSLMM - IndivTune - EUR	DBSLMM - SumStatTune - EUR	0.135	0.135	0	0.001	0.581861
AFR	DBSLMM - IndivTune - EUR	DBSLMM-multi - IndivTune - EUR+AFR	0.135	0.178	-0.043	-0.241	8.02863e-45
AFR	DBSLMM - IndivTune - EUR	DBSLMM-multi - SumStatTune - EUR+AFR	0.135	0.17	-0.035	-0.206	7.51984e-25
AFR	DBSLMM - IndivTune - EUR	LDpred2 - IndivTune - AFR	0.135	0.092	0.042	0.46	5.14734e-08
AFR	DBSLMM - IndivTune - EUR	LDpred2 - IndivTune - EUR	0.135	0.147	-0.012	-0.079	0.000937065
AFR	DBSLMM - IndivTune - EUR	LDpred2 - SumStatTune - AFR	0.135	0.075	0.06	0.794	2.61e-14
AFR	DBSLMM - IndivTune - EUR	LDpred2 - SumStatTune - EUR	0.135	0.138	-0.003	-0.021	0.472737
AFR	DBSLMM - IndivTune - EUR	LDpred2-multi - IndivTune - EUR+AFR	0.135	0.179	-0.044	-0.244	1.01766e-23
AFR	DBSLMM - IndivTune - EUR	LDpred2-multi - SumStatTune - EUR+AFR	0.135	0.157	-0.022	-0.14	8.63758e-06
AFR	DBSLMM - IndivTune - EUR	MegaPRS - IndivTune - AFR	0.135	0.068	0.067	0.989	1.7291e-17
AFR	DBSLMM - IndivTune - EUR	MegaPRS - IndivTune - EUR	0.135	0.148	-0.013	-0.088	0.0014888
AFR	DBSLMM - IndivTune - EUR	MegaPRS - SumStatTune - AFR	0.135	0.051	0.084	1.632	3.27079e-26
AFR	DBSLMM - IndivTune - EUR	MegaPRS - SumStatTune - EUR	0.135	0.127	0.007	0.058	0.0854849
AFR	DBSLMM - IndivTune - EUR	MegaPRS-multi - IndivTune - EUR+AFR	0.135	0.164	-0.029	-0.179	9.79871e-11
AFR	DBSLMM - IndivTune - EUR	MegaPRS-multi - SumStatTune - EUR+AFR	0.135	0.136	-0.001	-0.008	0.834745
AFR	DBSLMM - IndivTune - EUR	PRS-CS - IndivTune - AFR	0.135	0.078	0.057	0.729	4.7742e-13
AFR	DBSLMM - IndivTune - EUR	PRS-CS - IndivTune - EUR	0.135	0.14	-0.005	-0.034	0.13962
AFR	DBSLMM - IndivTune - EUR	PRS-CS - SumStatTune - AFR	0.135	0.042	0.093	2.19	1.61034e-31
AFR	DBSLMM - IndivTune - EUR	PRS-CS - SumStatTune - EUR	0.135	0.14	-0.005	-0.035	0.127827
AFR	DBSLMM - IndivTune - EUR	PRS-CS-multi - IndivTune - EUR+AFR	0.135	0.167	-0.032	-0.193	7.14562e-15
AFR	DBSLMM - IndivTune - EUR	PRS-CS-multi - SumStatTune - EUR+AFR	0.135	0.139	-0.005	-0.033	0.298389
AFR	DBSLMM - IndivTune - EUR	PRS-CSx - IndivTune - EUR+AFR	0.135	0.167	-0.032	-0.193	4.65473e-14
AFR	DBSLMM - IndivTune - EUR	PRS-CSx - SumStatTune - EUR+AFR	0.135	0.129	0.006	0.044	0.261099
AFR	DBSLMM - IndivTune - EUR	QuickPRS - SumStatTune - AFR	0.135	0.062	0.073	1.183	1.7441e-20
AFR	DBSLMM - IndivTune - EUR	QuickPRS - SumStatTune - EUR	0.135	0.135	0	-0.001	0.962179
AFR	DBSLMM - IndivTune - EUR	QuickPRS-multi - IndivTune - EUR+AFR	0.135	0.156	-0.021	-0.134	2.3046e-06
AFR	DBSLMM - IndivTune - EUR	QuickPRS-multi - SumStatTune - EUR+AFR	0.135	0.148	-0.013	-0.089	0.00714887
AFR	DBSLMM - IndivTune - EUR	SBayesRC - SumStatTune - AFR	0.135	0.053	0.082	1.561	2.21543e-25
AFR	DBSLMM - IndivTune - EUR	SBayesRC - SumStatTune - EUR	0.135	0.153	-0.018	-0.12	6.26795e-06
AFR	DBSLMM - IndivTune - EUR	SBayesRC-multi - IndivTune - EUR+AFR	0.135	0.173	-0.038	-0.22	7.00095e-17
AFR	DBSLMM - IndivTune - EUR	SBayesRC-multi - SumStatTune - EUR+AFR	0.135	0.165	-0.03	-0.181	2.53875e-09
AFR	DBSLMM - IndivTune - EUR	X-Wing - IndivTune - EUR+AFR	0.135	0.153	-0.018	-0.118	9.82406e-06
AFR	DBSLMM - IndivTune - EUR	X-Wing - SumStatTune - EUR+AFR	0.135	0.142	-0.007	-0.05	0.135941
AFR	DBSLMM - IndivTune - EUR	lassosum - IndivTune - AFR	0.135	0.09	0.045	0.506	7.77368e-09
AFR	DBSLMM - IndivTune - EUR	lassosum - IndivTune - EUR	0.135	0.143	-0.008	-0.057	0.0338123
AFR	DBSLMM - IndivTune - EUR	lassosum - SumStatTune - AFR	0.135	0.057	0.078	1.383	4.96717e-23
AFR	DBSLMM - IndivTune - EUR	lassosum - SumStatTune - EUR	0.135	0.133	0.001	0.011	0.741294
AFR	DBSLMM - IndivTune - EUR	lassosum-multi - IndivTune - EUR+AFR	0.135	0.176	-0.041	-0.233	1.78492e-18
AFR	DBSLMM - IndivTune - EUR	lassosum-multi - SumStatTune - EUR+AFR	0.135	0.141	-0.006	-0.045	0.236017
AFR	DBSLMM - IndivTune - EUR	pT+clump - IndivTune - AFR	0.135	0.093	0.042	0.454	1.0506e-07
AFR	DBSLMM - IndivTune - EUR	pT+clump - IndivTune - EUR	0.135	0.109	0.026	0.238	3.91994e-08
AFR	DBSLMM - IndivTune - EUR	pT+clump-multi - IndivTune - EUR+AFR	0.135	0.155	-0.02	-0.129	0.000293418
AFR	DBSLMM - SumStatTune - AFR	All - IndivTune - AFR	0.085	0.109	-0.024	-0.218	4.05239e-06
AFR	DBSLMM - SumStatTune - AFR	All - IndivTune - EUR	0.085	0.156	-0.071	-0.455	4.88676e-20
AFR	DBSLMM - SumStatTune - AFR	All - IndivTune - EUR+AFR	0.085	0.189	-0.104	-0.55	7.0665e-61
AFR	DBSLMM - SumStatTune - AFR	DBSLMM - IndivTune - AFR	0.085	0.086	-0.001	-0.013	1.06098e-08
AFR	DBSLMM - SumStatTune - AFR	DBSLMM - IndivTune - EUR	0.085	0.135	-0.05	-0.369	2.67007e-10
AFR	DBSLMM - SumStatTune - AFR	DBSLMM - SumStatTune - AFR	0.104	0.104	NA	NA%	NA
AFR	DBSLMM - SumStatTune - AFR	DBSLMM - SumStatTune - EUR	0.085	0.135	-0.05	-0.368	3.16742e-10
AFR	DBSLMM - SumStatTune - AFR	DBSLMM-multi - IndivTune - EUR+AFR	0.085	0.178	-0.093	-0.521	1.09551e-56
AFR	DBSLMM - SumStatTune - AFR	DBSLMM-multi - SumStatTune - EUR+AFR	0.085	0.17	-0.085	-0.499	1.14467e-47
AFR	DBSLMM - SumStatTune - AFR	LDpred2 - IndivTune - AFR	0.085	0.092	-0.007	-0.079	0.0846659
AFR	DBSLMM - SumStatTune - AFR	LDpred2 - IndivTune - EUR	0.085	0.147	-0.061	-0.419	4.35134e-15
AFR	DBSLMM - SumStatTune - AFR	LDpred2 - SumStatTune - AFR	0.085	0.075	0.01	0.132	0.0372167
AFR	DBSLMM - SumStatTune - AFR	LDpred2 - SumStatTune - EUR	0.085	0.138	-0.053	-0.382	1.78707e-11
AFR	DBSLMM - SumStatTune - AFR	LDpred2-multi - IndivTune - EUR+AFR	0.085	0.179	-0.093	-0.523	9.6952e-50
AFR	DBSLMM - SumStatTune - AFR	LDpred2-multi - SumStatTune - EUR+AFR	0.085	0.157	-0.072	-0.457	2.8555e-29
AFR	DBSLMM - SumStatTune - AFR	MegaPRS - IndivTune - AFR	0.085	0.068	0.017	0.255	0.00172624
AFR	DBSLMM - SumStatTune - AFR	MegaPRS - IndivTune - EUR	0.085	0.148	-0.063	-0.424	8.12293e-16
AFR	DBSLMM - SumStatTune - AFR	MegaPRS - SumStatTune - AFR	0.085	0.051	0.034	0.661	6.1777e-09
AFR	DBSLMM - SumStatTune - AFR	MegaPRS - SumStatTune - EUR	0.085	0.127	-0.042	-0.332	9.79552e-08
AFR	DBSLMM - SumStatTune - AFR	MegaPRS-multi - IndivTune - EUR+AFR	0.085	0.164	-0.079	-0.482	4.54847e-30
AFR	DBSLMM - SumStatTune - AFR	MegaPRS-multi - SumStatTune - EUR+AFR	0.085	0.136	-0.051	-0.374	4.28138e-13
AFR	DBSLMM - SumStatTune - AFR	PRS-CS - IndivTune - AFR	0.085	0.078	0.007	0.091	0.147859
AFR	DBSLMM - SumStatTune - AFR	PRS-CS - IndivTune - EUR	0.085	0.14	-0.055	-0.391	3.14894e-12
AFR	DBSLMM - SumStatTune - AFR	PRS-CS - SumStatTune - AFR	0.085	0.042	0.043	1.013	1.51786e-13
AFR	DBSLMM - SumStatTune - AFR	PRS-CS - SumStatTune - EUR	0.085	0.14	-0.055	-0.391	2.77543e-12
AFR	DBSLMM - SumStatTune - AFR	PRS-CS-multi - IndivTune - EUR+AFR	0.085	0.167	-0.082	-0.491	6.66536e-35
AFR	DBSLMM - SumStatTune - AFR	PRS-CS-multi - SumStatTune - EUR+AFR	0.085	0.139	-0.054	-0.39	4.4445e-15
AFR	DBSLMM - SumStatTune - AFR	PRS-CSx - IndivTune - EUR+AFR	0.085	0.167	-0.082	-0.491	4.79831e-32
AFR	DBSLMM - SumStatTune - AFR	PRS-CSx - SumStatTune - EUR+AFR	0.085	0.129	-0.044	-0.341	1.18165e-09
AFR	DBSLMM - SumStatTune - AFR	QuickPRS - SumStatTune - AFR	0.085	0.062	0.023	0.378	6.90659e-05
AFR	DBSLMM - SumStatTune - AFR	QuickPRS - SumStatTune - EUR	0.085	0.135	-0.05	-0.37	3.32367e-10
AFR	DBSLMM - SumStatTune - AFR	QuickPRS-multi - IndivTune - EUR+AFR	0.085	0.156	-0.071	-0.453	7.66981e-23
AFR	DBSLMM - SumStatTune - AFR	QuickPRS-multi - SumStatTune - EUR+AFR	0.085	0.148	-0.063	-0.425	4.39255e-20
AFR	DBSLMM - SumStatTune - AFR	SBayesRC - SumStatTune - AFR	0.085	0.053	0.032	0.616	1.15981e-06
AFR	DBSLMM - SumStatTune - AFR	SBayesRC - SumStatTune - EUR	0.085	0.153	-0.068	-0.445	1.66756e-18
AFR	DBSLMM - SumStatTune - AFR	SBayesRC-multi - IndivTune - EUR+AFR	0.085	0.173	-0.088	-0.508	7.49141e-35
AFR	DBSLMM - SumStatTune - AFR	SBayesRC-multi - SumStatTune - EUR+AFR	0.085	0.165	-0.08	-0.483	2.41256e-31
AFR	DBSLMM - SumStatTune - AFR	X-Wing - IndivTune - EUR+AFR	0.085	0.153	-0.068	-0.443	1.42085e-21
AFR	DBSLMM - SumStatTune - AFR	X-Wing - SumStatTune - EUR+AFR	0.085	0.142	-0.057	-0.4	2.00507e-16
AFR	DBSLMM - SumStatTune - AFR	lassosum - IndivTune - AFR	0.085	0.09	-0.004	-0.049	0.363704
AFR	DBSLMM - SumStatTune - AFR	lassosum - IndivTune - EUR	0.085	0.143	-0.058	-0.405	9.96853e-14
AFR	DBSLMM - SumStatTune - AFR	lassosum - SumStatTune - AFR	0.085	0.057	0.029	0.504	2.44863e-06
AFR	DBSLMM - SumStatTune - AFR	lassosum - SumStatTune - EUR	0.085	0.133	-0.048	-0.362	6.57872e-10
AFR	DBSLMM - SumStatTune - AFR	lassosum-multi - IndivTune - EUR+AFR	0.085	0.176	-0.091	-0.516	8.62263e-45
AFR	DBSLMM - SumStatTune - AFR	lassosum-multi - SumStatTune - EUR+AFR	0.085	0.141	-0.056	-0.397	1.0917e-15
AFR	DBSLMM - SumStatTune - AFR	pT+clump - IndivTune - AFR	0.085	0.093	-0.008	-0.082	0.073032
AFR	DBSLMM - SumStatTune - AFR	pT+clump - IndivTune - EUR	0.085	0.109	-0.024	-0.219	0.00263333
AFR	DBSLMM - SumStatTune - AFR	pT+clump-multi - IndivTune - EUR+AFR	0.085	0.155	-0.07	-0.45	5.6491e-31
AFR	DBSLMM - SumStatTune - EUR	All - IndivTune - AFR	0.135	0.109	0.026	0.237	0.000662052
AFR	DBSLMM - SumStatTune - EUR	All - IndivTune - EUR	0.135	0.156	-0.021	-0.137	6.91893e-08
AFR	DBSLMM - SumStatTune - EUR	All - IndivTune - EUR+AFR	0.135	0.189	-0.054	-0.288	1.26499e-30
AFR	DBSLMM - SumStatTune - EUR	DBSLMM - IndivTune - AFR	0.135	0.086	0.048	0.561	7.96784e-10
AFR	DBSLMM - SumStatTune - EUR	DBSLMM - IndivTune - EUR	0.135	0.135	0	-0.001	0.581861
AFR	DBSLMM - SumStatTune - EUR	DBSLMM - SumStatTune - AFR	0.135	0.085	0.05	0.582	3.16742e-10
AFR	DBSLMM - SumStatTune - EUR	DBSLMM - SumStatTune - EUR	0.104	0.104	NA	NA%	NA
AFR	DBSLMM - SumStatTune - EUR	DBSLMM-multi - IndivTune - EUR+AFR	0.135	0.178	-0.043	-0.242	2.53566e-44
AFR	DBSLMM - SumStatTune - EUR	DBSLMM-multi - SumStatTune - EUR+AFR	0.135	0.17	-0.035	-0.207	3.38628e-25
AFR	DBSLMM - SumStatTune - EUR	LDpred2 - IndivTune - AFR	0.135	0.092	0.042	0.458	5.96434e-08
AFR	DBSLMM - SumStatTune - EUR	LDpred2 - IndivTune - EUR	0.135	0.147	-0.012	-0.081	0.000761242
AFR	DBSLMM - SumStatTune - EUR	LDpred2 - SumStatTune - AFR	0.135	0.075	0.06	0.792	3.21288e-14
AFR	DBSLMM - SumStatTune - EUR	LDpred2 - SumStatTune - EUR	0.135	0.138	-0.003	-0.022	0.447788
AFR	DBSLMM - SumStatTune - EUR	LDpred2-multi - IndivTune - EUR+AFR	0.135	0.179	-0.044	-0.245	6.73397e-24
AFR	DBSLMM - SumStatTune - EUR	LDpred2-multi - SumStatTune - EUR+AFR	0.135	0.157	-0.022	-0.141	7.67286e-06
AFR	DBSLMM - SumStatTune - EUR	MegaPRS - IndivTune - AFR	0.135	0.068	0.067	0.986	2.18354e-17
AFR	DBSLMM - SumStatTune - EUR	MegaPRS - IndivTune - EUR	0.135	0.148	-0.013	-0.089	0.00128568
AFR	DBSLMM - SumStatTune - EUR	MegaPRS - SumStatTune - AFR	0.135	0.051	0.083	1.628	4.41112e-26
AFR	DBSLMM - SumStatTune - EUR	MegaPRS - SumStatTune - EUR	0.135	0.127	0.007	0.057	0.095552
AFR	DBSLMM - SumStatTune - EUR	MegaPRS-multi - IndivTune - EUR+AFR	0.135	0.164	-0.03	-0.18	8.07417e-11
AFR	DBSLMM - SumStatTune - EUR	MegaPRS-multi - SumStatTune - EUR+AFR	0.135	0.136	-0.001	-0.009	0.809117
AFR	DBSLMM - SumStatTune - EUR	PRS-CS - IndivTune - AFR	0.135	0.078	0.057	0.727	5.79645e-13
AFR	DBSLMM - SumStatTune - EUR	PRS-CS - IndivTune - EUR	0.135	0.14	-0.005	-0.036	0.126923
AFR	DBSLMM - SumStatTune - EUR	PRS-CS - SumStatTune - AFR	0.135	0.042	0.092	2.186	2.17038e-31
AFR	DBSLMM - SumStatTune - EUR	PRS-CS - SumStatTune - EUR	0.135	0.14	-0.005	-0.037	0.113384
AFR	DBSLMM - SumStatTune - EUR	PRS-CS-multi - IndivTune - EUR+AFR	0.135	0.167	-0.033	-0.195	6.35062e-15
AFR	DBSLMM - SumStatTune - EUR	PRS-CS-multi - SumStatTune - EUR+AFR	0.135	0.139	-0.005	-0.034	0.279444
AFR	DBSLMM - SumStatTune - EUR	PRS-CSx - IndivTune - EUR+AFR	0.135	0.167	-0.032	-0.194	5.07187e-14
AFR	DBSLMM - SumStatTune - EUR	PRS-CSx - SumStatTune - EUR+AFR	0.135	0.129	0.006	0.043	0.275304
AFR	DBSLMM - SumStatTune - EUR	QuickPRS - SumStatTune - AFR	0.135	0.062	0.073	1.18	2.23349e-20
AFR	DBSLMM - SumStatTune - EUR	QuickPRS - SumStatTune - EUR	0.135	0.135	0	-0.003	0.926488
AFR	DBSLMM - SumStatTune - EUR	QuickPRS-multi - IndivTune - EUR+AFR	0.135	0.156	-0.021	-0.135	1.87755e-06
AFR	DBSLMM - SumStatTune - EUR	QuickPRS-multi - SumStatTune - EUR+AFR	0.135	0.148	-0.013	-0.09	0.00637279
AFR	DBSLMM - SumStatTune - EUR	SBayesRC - SumStatTune - AFR	0.135	0.053	0.082	1.558	2.96621e-25
AFR	DBSLMM - SumStatTune - EUR	SBayesRC - SumStatTune - EUR	0.135	0.153	-0.019	-0.121	5.16643e-06
AFR	DBSLMM - SumStatTune - EUR	SBayesRC-multi - IndivTune - EUR+AFR	0.135	0.173	-0.038	-0.221	5.56824e-17
AFR	DBSLMM - SumStatTune - EUR	SBayesRC-multi - SumStatTune - EUR+AFR	0.135	0.165	-0.03	-0.182	2.15082e-09
AFR	DBSLMM - SumStatTune - EUR	X-Wing - IndivTune - EUR+AFR	0.135	0.153	-0.018	-0.119	7.49181e-06
AFR	DBSLMM - SumStatTune - EUR	X-Wing - SumStatTune - EUR+AFR	0.135	0.142	-0.007	-0.051	0.125539
AFR	DBSLMM - SumStatTune - EUR	lassosum - IndivTune - AFR	0.135	0.09	0.045	0.505	9.09186e-09
AFR	DBSLMM - SumStatTune - EUR	lassosum - IndivTune - EUR	0.135	0.143	-0.008	-0.059	0.0328783
AFR	DBSLMM - SumStatTune - EUR	lassosum - SumStatTune - AFR	0.135	0.057	0.078	1.38	6.71572e-23
AFR	DBSLMM - SumStatTune - EUR	lassosum - SumStatTune - EUR	0.135	0.133	0.001	0.009	0.771752
AFR	DBSLMM - SumStatTune - EUR	lassosum-multi - IndivTune - EUR+AFR	0.135	0.176	-0.041	-0.234	2.76519e-18
AFR	DBSLMM - SumStatTune - EUR	lassosum-multi - SumStatTune - EUR+AFR	0.135	0.141	-0.006	-0.046	0.22323
AFR	DBSLMM - SumStatTune - EUR	pT+clump - IndivTune - AFR	0.135	0.093	0.042	0.453	1.20288e-07
AFR	DBSLMM - SumStatTune - EUR	pT+clump - IndivTune - EUR	0.135	0.109	0.026	0.237	6.14163e-08
AFR	DBSLMM - SumStatTune - EUR	pT+clump-multi - IndivTune - EUR+AFR	0.135	0.155	-0.02	-0.13	0.000282896
AFR	DBSLMM-multi - IndivTune - EUR+AFR	All - IndivTune - AFR	0.178	0.109	0.069	0.632	2.48655e-30
AFR	DBSLMM-multi - IndivTune - EUR+AFR	All - IndivTune - EUR	0.178	0.156	0.022	0.139	2.14274e-06
AFR	DBSLMM-multi - IndivTune - EUR+AFR	All - IndivTune - EUR+AFR	0.178	0.189	-0.011	-0.061	0.00093086
AFR	DBSLMM-multi - IndivTune - EUR+AFR	DBSLMM - IndivTune - AFR	0.178	0.086	0.091	1.06	1.99893e-55
AFR	DBSLMM-multi - IndivTune - EUR+AFR	DBSLMM - IndivTune - EUR	0.178	0.135	0.043	0.318	8.02863e-45
AFR	DBSLMM-multi - IndivTune - EUR+AFR	DBSLMM - SumStatTune - AFR	0.178	0.085	0.093	1.088	1.09551e-56
AFR	DBSLMM-multi - IndivTune - EUR+AFR	DBSLMM - SumStatTune - EUR	0.178	0.135	0.043	0.319	2.53566e-44
AFR	DBSLMM-multi - IndivTune - EUR+AFR	DBSLMM-multi - IndivTune - EUR+AFR	0.104	0.104	NA	NA%	NA
AFR	DBSLMM-multi - IndivTune - EUR+AFR	DBSLMM-multi - SumStatTune - EUR+AFR	0.178	0.17	0.008	0.046	3.6667e-06
AFR	DBSLMM-multi - IndivTune - EUR+AFR	LDpred2 - IndivTune - AFR	0.178	0.092	0.085	0.923	2.2204e-43
AFR	DBSLMM-multi - IndivTune - EUR+AFR	LDpred2 - IndivTune - EUR	0.178	0.147	0.031	0.213	1.08216e-12
AFR	DBSLMM-multi - IndivTune - EUR+AFR	LDpred2 - SumStatTune - AFR	0.178	0.075	0.103	1.364	7.32016e-55
AFR	DBSLMM-multi - IndivTune - EUR+AFR	LDpred2 - SumStatTune - EUR	0.178	0.138	0.04	0.29	3.62031e-17
AFR	DBSLMM-multi - IndivTune - EUR+AFR	LDpred2-multi - IndivTune - EUR+AFR	0.178	0.179	-0.001	-0.004	0.805725
AFR	DBSLMM-multi - IndivTune - EUR+AFR	LDpred2-multi - SumStatTune - EUR+AFR	0.178	0.157	0.021	0.133	6.54442e-07
AFR	DBSLMM-multi - IndivTune - EUR+AFR	MegaPRS - IndivTune - AFR	0.178	0.068	0.11	1.62	1.1029e-57
AFR	DBSLMM-multi - IndivTune - EUR+AFR	MegaPRS - IndivTune - EUR	0.178	0.148	0.03	0.202	1.87913e-10
AFR	DBSLMM-multi - IndivTune - EUR+AFR	MegaPRS - SumStatTune - AFR	0.178	0.051	0.126	2.467	1.45481e-70
AFR	DBSLMM-multi - IndivTune - EUR+AFR	MegaPRS - SumStatTune - EUR	0.178	0.127	0.05	0.394	5.11933e-23
AFR	DBSLMM-multi - IndivTune - EUR+AFR	MegaPRS-multi - IndivTune - EUR+AFR	0.178	0.164	0.013	0.082	0.00170198
AFR	DBSLMM-multi - IndivTune - EUR+AFR	MegaPRS-multi - SumStatTune - EUR+AFR	0.178	0.136	0.042	0.307	8.3565e-17
AFR	DBSLMM-multi - IndivTune - EUR+AFR	PRS-CS - IndivTune - AFR	0.178	0.078	0.1	1.279	2.36598e-51
AFR	DBSLMM-multi - IndivTune - EUR+AFR	PRS-CS - IndivTune - EUR	0.178	0.14	0.038	0.272	5.91888e-19
AFR	DBSLMM-multi - IndivTune - EUR+AFR	PRS-CS - SumStatTune - AFR	0.178	0.042	0.135	3.203	1.68612e-78
AFR	DBSLMM-multi - IndivTune - EUR+AFR	PRS-CS - SumStatTune - EUR	0.178	0.14	0.038	0.271	1.13813e-18
AFR	DBSLMM-multi - IndivTune - EUR+AFR	PRS-CS-multi - IndivTune - EUR+AFR	0.178	0.167	0.01	0.063	0.00338562
AFR	DBSLMM-multi - IndivTune - EUR+AFR	PRS-CS-multi - SumStatTune - EUR+AFR	0.178	0.139	0.038	0.274	2.95434e-18
AFR	DBSLMM-multi - IndivTune - EUR+AFR	PRS-CSx - IndivTune - EUR+AFR	0.178	0.167	0.011	0.063	0.00748964
AFR	DBSLMM-multi - IndivTune - EUR+AFR	PRS-CSx - SumStatTune - EUR+AFR	0.178	0.129	0.049	0.376	1.19891e-21
AFR	DBSLMM-multi - IndivTune - EUR+AFR	QuickPRS - SumStatTune - AFR	0.178	0.062	0.116	1.876	1.3116e-61
AFR	DBSLMM-multi - IndivTune - EUR+AFR	QuickPRS - SumStatTune - EUR	0.178	0.135	0.043	0.316	9.73192e-19
AFR	DBSLMM-multi - IndivTune - EUR+AFR	QuickPRS-multi - IndivTune - EUR+AFR	0.178	0.156	0.022	0.141	5.08737e-07
AFR	DBSLMM-multi - IndivTune - EUR+AFR	QuickPRS-multi - SumStatTune - EUR+AFR	0.178	0.148	0.03	0.201	1.07231e-10
AFR	DBSLMM-multi - IndivTune - EUR+AFR	SBayesRC - SumStatTune - AFR	0.178	0.053	0.125	2.375	1.15094e-70
AFR	DBSLMM-multi - IndivTune - EUR+AFR	SBayesRC - SumStatTune - EUR	0.178	0.153	0.024	0.16	1.72194e-07
AFR	DBSLMM-multi - IndivTune - EUR+AFR	SBayesRC-multi - IndivTune - EUR+AFR	0.178	0.173	0.005	0.028	0.250291
AFR	DBSLMM-multi - IndivTune - EUR+AFR	SBayesRC-multi - SumStatTune - EUR+AFR	0.178	0.165	0.013	0.079	0.00349372
AFR	DBSLMM-multi - IndivTune - EUR+AFR	X-Wing - IndivTune - EUR+AFR	0.178	0.153	0.025	0.162	4.0874e-09
AFR	DBSLMM-multi - IndivTune - EUR+AFR	X-Wing - SumStatTune - EUR+AFR	0.178	0.142	0.036	0.252	8.65807e-15
AFR	DBSLMM-multi - IndivTune - EUR+AFR	lassosum - IndivTune - AFR	0.178	0.09	0.088	0.985	1.38571e-42
AFR	DBSLMM-multi - IndivTune - EUR+AFR	lassosum - IndivTune - EUR	0.178	0.143	0.035	0.242	5.95529e-14
AFR	DBSLMM-multi - IndivTune - EUR+AFR	lassosum - SumStatTune - AFR	0.178	0.057	0.121	2.14	6.99377e-67
AFR	DBSLMM-multi - IndivTune - EUR+AFR	lassosum - SumStatTune - EUR	0.178	0.133	0.044	0.332	1.60876e-18
AFR	DBSLMM-multi - IndivTune - EUR+AFR	lassosum-multi - IndivTune - EUR+AFR	0.178	0.176	0.002	0.01	0.633576
AFR	DBSLMM-multi - IndivTune - EUR+AFR	lassosum-multi - SumStatTune - EUR+AFR	0.178	0.141	0.037	0.259	8.79673e-14
AFR	DBSLMM-multi - IndivTune - EUR+AFR	pT+clump - IndivTune - AFR	0.178	0.093	0.085	0.916	7.2583e-43
AFR	DBSLMM-multi - IndivTune - EUR+AFR	pT+clump - IndivTune - EUR	0.178	0.109	0.069	0.632	2.73154e-37
AFR	DBSLMM-multi - IndivTune - EUR+AFR	pT+clump-multi - IndivTune - EUR+AFR	0.178	0.155	0.023	0.147	3.29193e-08
AFR	DBSLMM-multi - SumStatTune - EUR+AFR	All - IndivTune - AFR	0.17	0.109	0.061	0.56	4.34528e-25
AFR	DBSLMM-multi - SumStatTune - EUR+AFR	All - IndivTune - EUR	0.17	0.156	0.014	0.088	0.00386906
AFR	DBSLMM-multi - SumStatTune - EUR+AFR	All - IndivTune - EUR+AFR	0.17	0.189	-0.019	-0.102	3.39426e-07
AFR	DBSLMM-multi - SumStatTune - EUR+AFR	DBSLMM - IndivTune - AFR	0.17	0.086	0.084	0.969	2.41076e-46
AFR	DBSLMM-multi - SumStatTune - EUR+AFR	DBSLMM - IndivTune - EUR	0.17	0.135	0.035	0.259	7.51984e-25
AFR	DBSLMM-multi - SumStatTune - EUR+AFR	DBSLMM - SumStatTune - AFR	0.17	0.085	0.085	0.995	1.14467e-47
AFR	DBSLMM-multi - SumStatTune - EUR+AFR	DBSLMM - SumStatTune - EUR	0.17	0.135	0.035	0.261	3.38628e-25
AFR	DBSLMM-multi - SumStatTune - EUR+AFR	DBSLMM-multi - IndivTune - EUR+AFR	0.17	0.178	-0.008	-0.044	3.6667e-06
AFR	DBSLMM-multi - SumStatTune - EUR+AFR	DBSLMM-multi - SumStatTune - EUR+AFR	0.104	0.104	NA	NA%	NA
AFR	DBSLMM-multi - SumStatTune - EUR+AFR	LDpred2 - IndivTune - AFR	0.17	0.092	0.077	0.838	6.06489e-41
AFR	DBSLMM-multi - SumStatTune - EUR+AFR	LDpred2 - IndivTune - EUR	0.17	0.147	0.023	0.159	3.24789e-07
AFR	DBSLMM-multi - SumStatTune - EUR+AFR	LDpred2 - SumStatTune - AFR	0.17	0.075	0.095	1.259	5.81638e-54
AFR	DBSLMM-multi - SumStatTune - EUR+AFR	LDpred2 - SumStatTune - EUR	0.17	0.138	0.032	0.233	7.6043e-11
AFR	DBSLMM-multi - SumStatTune - EUR+AFR	LDpred2-multi - IndivTune - EUR+AFR	0.17	0.179	-0.009	-0.048	0.0132817
AFR	DBSLMM-multi - SumStatTune - EUR+AFR	LDpred2-multi - SumStatTune - EUR+AFR	0.17	0.157	0.013	0.083	0.00128835
AFR	DBSLMM-multi - SumStatTune - EUR+AFR	MegaPRS - IndivTune - AFR	0.17	0.068	0.102	1.504	3.10737e-54
AFR	DBSLMM-multi - SumStatTune - EUR+AFR	MegaPRS - IndivTune - EUR	0.17	0.148	0.022	0.149	6.26121e-06
AFR	DBSLMM-multi - SumStatTune - EUR+AFR	MegaPRS - SumStatTune - AFR	0.17	0.051	0.119	2.314	5.08085e-66
AFR	DBSLMM-multi - SumStatTune - EUR+AFR	MegaPRS - SumStatTune - EUR	0.17	0.127	0.042	0.333	4.39816e-16
AFR	DBSLMM-multi - SumStatTune - EUR+AFR	MegaPRS-multi - IndivTune - EUR+AFR	0.17	0.164	0.006	0.034	0.21206
AFR	DBSLMM-multi - SumStatTune - EUR+AFR	MegaPRS-multi - SumStatTune - EUR+AFR	0.17	0.136	0.034	0.249	9.26485e-12
AFR	DBSLMM-multi - SumStatTune - EUR+AFR	PRS-CS - IndivTune - AFR	0.17	0.078	0.092	1.178	4.016e-49
AFR	DBSLMM-multi - SumStatTune - EUR+AFR	PRS-CS - IndivTune - EUR	0.17	0.14	0.03	0.216	9.72919e-12
AFR	DBSLMM-multi - SumStatTune - EUR+AFR	PRS-CS - SumStatTune - AFR	0.17	0.042	0.128	3.017	4.898e-78
AFR	DBSLMM-multi - SumStatTune - EUR+AFR	PRS-CS - SumStatTune - EUR	0.17	0.14	0.03	0.215	1.25659e-11
AFR	DBSLMM-multi - SumStatTune - EUR+AFR	PRS-CS-multi - IndivTune - EUR+AFR	0.17	0.167	0.003	0.016	0.4837
AFR	DBSLMM-multi - SumStatTune - EUR+AFR	PRS-CS-multi - SumStatTune - EUR+AFR	0.17	0.139	0.03	0.218	5.06735e-13
AFR	DBSLMM-multi - SumStatTune - EUR+AFR	PRS-CSx - IndivTune - EUR+AFR	0.17	0.167	0.003	0.016	0.514931
AFR	DBSLMM-multi - SumStatTune - EUR+AFR	PRS-CSx - SumStatTune - EUR+AFR	0.17	0.129	0.041	0.315	9.30211e-16
AFR	DBSLMM-multi - SumStatTune - EUR+AFR	QuickPRS - SumStatTune - AFR	0.17	0.062	0.108	1.749	6.95141e-59
AFR	DBSLMM-multi - SumStatTune - EUR+AFR	QuickPRS - SumStatTune - EUR	0.17	0.135	0.035	0.258	2.27611e-12
AFR	DBSLMM-multi - SumStatTune - EUR+AFR	QuickPRS-multi - IndivTune - EUR+AFR	0.17	0.156	0.014	0.091	0.00179308
AFR	DBSLMM-multi - SumStatTune - EUR+AFR	QuickPRS-multi - SumStatTune - EUR+AFR	0.17	0.148	0.022	0.148	1.06726e-06
AFR	DBSLMM-multi - SumStatTune - EUR+AFR	SBayesRC - SumStatTune - AFR	0.17	0.053	0.117	2.226	7.71253e-63
AFR	DBSLMM-multi - SumStatTune - EUR+AFR	SBayesRC - SumStatTune - EUR	0.17	0.153	0.017	0.108	0.000638478
AFR	DBSLMM-multi - SumStatTune - EUR+AFR	SBayesRC-multi - IndivTune - EUR+AFR	0.17	0.173	-0.003	-0.018	0.497409
AFR	DBSLMM-multi - SumStatTune - EUR+AFR	SBayesRC-multi - SumStatTune - EUR+AFR	0.17	0.165	0.005	0.032	0.248301
AFR	DBSLMM-multi - SumStatTune - EUR+AFR	X-Wing - IndivTune - EUR+AFR	0.17	0.153	0.017	0.111	7.25813e-05
AFR	DBSLMM-multi - SumStatTune - EUR+AFR	X-Wing - SumStatTune - EUR+AFR	0.17	0.142	0.028	0.197	2.75343e-10
AFR	DBSLMM-multi - SumStatTune - EUR+AFR	lassosum - IndivTune - AFR	0.17	0.09	0.08	0.897	2.02587e-38
AFR	DBSLMM-multi - SumStatTune - EUR+AFR	lassosum - IndivTune - EUR	0.17	0.143	0.027	0.187	2.44e-08
AFR	DBSLMM-multi - SumStatTune - EUR+AFR	lassosum - SumStatTune - AFR	0.17	0.057	0.113	2.001	1.23216e-58
AFR	DBSLMM-multi - SumStatTune - EUR+AFR	lassosum - SumStatTune - EUR	0.17	0.133	0.036	0.273	1.27302e-12
AFR	DBSLMM-multi - SumStatTune - EUR+AFR	lassosum-multi - IndivTune - EUR+AFR	0.17	0.176	-0.006	-0.035	0.130597
AFR	DBSLMM-multi - SumStatTune - EUR+AFR	lassosum-multi - SumStatTune - EUR+AFR	0.17	0.141	0.029	0.203	1.23156e-09
AFR	DBSLMM-multi - SumStatTune - EUR+AFR	pT+clump - IndivTune - AFR	0.17	0.093	0.077	0.832	4.76459e-36
AFR	DBSLMM-multi - SumStatTune - EUR+AFR	pT+clump - IndivTune - EUR	0.17	0.109	0.061	0.559	1.08218e-28
AFR	DBSLMM-multi - SumStatTune - EUR+AFR	pT+clump-multi - IndivTune - EUR+AFR	0.17	0.155	0.015	0.097	0.000629051
AFR	LDpred2 - IndivTune - AFR	All - IndivTune - AFR	0.092	0.109	-0.016	-0.151	0.00029809
AFR	LDpred2 - IndivTune - AFR	All - IndivTune - EUR	0.092	0.156	-0.064	-0.408	7.80463e-17
AFR	LDpred2 - IndivTune - AFR	All - IndivTune - EUR+AFR	0.092	0.189	-0.097	-0.512	2.82364e-55
AFR	LDpred2 - IndivTune - AFR	DBSLMM - IndivTune - AFR	0.092	0.086	0.006	0.071	0.142652
AFR	LDpred2 - IndivTune - AFR	DBSLMM - IndivTune - EUR	0.092	0.135	-0.042	-0.315	5.14734e-08
AFR	LDpred2 - IndivTune - AFR	DBSLMM - SumStatTune - AFR	0.092	0.085	0.007	0.086	0.0846659
AFR	LDpred2 - IndivTune - AFR	DBSLMM - SumStatTune - EUR	0.092	0.135	-0.042	-0.314	5.96434e-08
AFR	LDpred2 - IndivTune - AFR	DBSLMM-multi - IndivTune - EUR+AFR	0.092	0.178	-0.085	-0.48	2.2204e-43
AFR	LDpred2 - IndivTune - AFR	DBSLMM-multi - SumStatTune - EUR+AFR	0.092	0.17	-0.077	-0.456	6.06489e-41
AFR	LDpred2 - IndivTune - AFR	LDpred2 - IndivTune - AFR	0.104	0.104	NA	NA%	NA
AFR	LDpred2 - IndivTune - AFR	LDpred2 - IndivTune - EUR	0.092	0.147	-0.054	-0.369	2.88533e-12
AFR	LDpred2 - IndivTune - AFR	LDpred2 - SumStatTune - AFR	0.092	0.075	0.017	0.229	1.97728e-10
AFR	LDpred2 - IndivTune - AFR	LDpred2 - SumStatTune - EUR	0.092	0.138	-0.045	-0.329	5.06336e-09
AFR	LDpred2 - IndivTune - AFR	LDpred2-multi - IndivTune - EUR+AFR	0.092	0.179	-0.086	-0.482	5.24488e-52
AFR	LDpred2 - IndivTune - AFR	LDpred2-multi - SumStatTune - EUR+AFR	0.092	0.157	-0.064	-0.411	4.17761e-29
AFR	LDpred2 - IndivTune - AFR	MegaPRS - IndivTune - AFR	0.092	0.068	0.025	0.362	1.77143e-07
AFR	LDpred2 - IndivTune - AFR	MegaPRS - IndivTune - EUR	0.092	0.148	-0.055	-0.375	6.09076e-13
AFR	LDpred2 - IndivTune - AFR	MegaPRS - SumStatTune - AFR	0.092	0.051	0.041	0.803	1.09896e-14
AFR	LDpred2 - IndivTune - AFR	MegaPRS - SumStatTune - EUR	0.092	0.127	-0.035	-0.275	8.5225e-06
AFR	LDpred2 - IndivTune - AFR	MegaPRS-multi - IndivTune - EUR+AFR	0.092	0.164	-0.072	-0.438	2.75973e-27
AFR	LDpred2 - IndivTune - AFR	MegaPRS-multi - SumStatTune - EUR+AFR	0.092	0.136	-0.044	-0.32	1.1471e-10
AFR	LDpred2 - IndivTune - AFR	PRS-CS - IndivTune - AFR	0.092	0.078	0.014	0.185	0.000148625
AFR	LDpred2 - IndivTune - AFR	PRS-CS - IndivTune - EUR	0.092	0.14	-0.047	-0.338	1.04934e-09
AFR	LDpred2 - IndivTune - AFR	PRS-CS - SumStatTune - AFR	0.092	0.042	0.05	1.186	3.66345e-26
AFR	LDpred2 - IndivTune - AFR	PRS-CS - SumStatTune - EUR	0.092	0.14	-0.047	-0.339	9.29985e-10
AFR	LDpred2 - IndivTune - AFR	PRS-CS-multi - IndivTune - EUR+AFR	0.092	0.167	-0.075	-0.447	1.21941e-31
AFR	LDpred2 - IndivTune - AFR	PRS-CS-multi - SumStatTune - EUR+AFR	0.092	0.139	-0.047	-0.337	5.47101e-13
AFR	LDpred2 - IndivTune - AFR	PRS-CSx - IndivTune - EUR+AFR	0.092	0.167	-0.075	-0.447	7.50526e-29
AFR	LDpred2 - IndivTune - AFR	PRS-CSx - SumStatTune - EUR+AFR	0.092	0.129	-0.037	-0.285	1.03434e-07
AFR	LDpred2 - IndivTune - AFR	QuickPRS - SumStatTune - AFR	0.092	0.062	0.031	0.496	8.42851e-11
AFR	LDpred2 - IndivTune - AFR	QuickPRS - SumStatTune - EUR	0.092	0.135	-0.043	-0.316	6.05712e-08
AFR	LDpred2 - IndivTune - AFR	QuickPRS-multi - IndivTune - EUR+AFR	0.092	0.156	-0.063	-0.407	3.44156e-20
AFR	LDpred2 - IndivTune - AFR	QuickPRS-multi - SumStatTune - EUR+AFR	0.092	0.148	-0.056	-0.376	3.98489e-18
AFR	LDpred2 - IndivTune - AFR	SBayesRC - SumStatTune - AFR	0.092	0.053	0.04	0.755	8.64538e-11
AFR	LDpred2 - IndivTune - AFR	SBayesRC - SumStatTune - EUR	0.092	0.153	-0.061	-0.397	2.05071e-15
AFR	LDpred2 - IndivTune - AFR	SBayesRC-multi - IndivTune - EUR+AFR	0.092	0.173	-0.08	-0.466	5.07299e-31
AFR	LDpred2 - IndivTune - AFR	SBayesRC-multi - SumStatTune - EUR+AFR	0.092	0.165	-0.072	-0.439	1.42414e-28
AFR	LDpred2 - IndivTune - AFR	X-Wing - IndivTune - EUR+AFR	0.092	0.153	-0.06	-0.396	9.57558e-19
AFR	LDpred2 - IndivTune - AFR	X-Wing - SumStatTune - EUR+AFR	0.092	0.142	-0.049	-0.349	9.94917e-15
AFR	LDpred2 - IndivTune - AFR	lassosum - IndivTune - AFR	0.092	0.09	0.003	0.032	0.390961
AFR	LDpred2 - IndivTune - AFR	lassosum - IndivTune - EUR	0.092	0.143	-0.051	-0.354	4.3196e-11
AFR	LDpred2 - IndivTune - AFR	lassosum - SumStatTune - AFR	0.092	0.057	0.036	0.633	2.08463e-10
AFR	LDpred2 - IndivTune - AFR	lassosum - SumStatTune - EUR	0.092	0.133	-0.041	-0.308	1.06752e-07
AFR	LDpred2 - IndivTune - AFR	lassosum-multi - IndivTune - EUR+AFR	0.092	0.176	-0.084	-0.475	2.61469e-43
AFR	LDpred2 - IndivTune - AFR	lassosum-multi - SumStatTune - EUR+AFR	0.092	0.141	-0.049	-0.345	3.38133e-14
AFR	LDpred2 - IndivTune - AFR	pT+clump - IndivTune - AFR	0.092	0.093	0	-0.004	0.94054
AFR	LDpred2 - IndivTune - AFR	pT+clump - IndivTune - EUR	0.092	0.109	-0.017	-0.152	0.0355542
AFR	LDpred2 - IndivTune - AFR	pT+clump-multi - IndivTune - EUR+AFR	0.092	0.155	-0.062	-0.403	4.99869e-25
AFR	LDpred2 - IndivTune - EUR	All - IndivTune - AFR	0.147	0.109	0.038	0.346	5.41279e-07
AFR	LDpred2 - IndivTune - EUR	All - IndivTune - EUR	0.147	0.156	-0.01	-0.061	0.00156807
AFR	LDpred2 - IndivTune - EUR	All - IndivTune - EUR+AFR	0.147	0.189	-0.043	-0.225	2.859e-24
AFR	LDpred2 - IndivTune - EUR	DBSLMM - IndivTune - AFR	0.147	0.086	0.06	0.698	1.35962e-14
AFR	LDpred2 - IndivTune - EUR	DBSLMM - IndivTune - EUR	0.147	0.135	0.012	0.086	0.000937065
AFR	LDpred2 - IndivTune - EUR	DBSLMM - SumStatTune - AFR	0.147	0.085	0.061	0.721	4.35134e-15
AFR	LDpred2 - IndivTune - EUR	DBSLMM - SumStatTune - EUR	0.147	0.135	0.012	0.088	0.000761242
AFR	LDpred2 - IndivTune - EUR	DBSLMM-multi - IndivTune - EUR+AFR	0.147	0.178	-0.031	-0.176	1.08216e-12
AFR	LDpred2 - IndivTune - EUR	DBSLMM-multi - SumStatTune - EUR+AFR	0.147	0.17	-0.023	-0.137	3.24789e-07
AFR	LDpred2 - IndivTune - EUR	LDpred2 - IndivTune - AFR	0.147	0.092	0.054	0.586	2.88533e-12
AFR	LDpred2 - IndivTune - EUR	LDpred2 - IndivTune - EUR	0.104	0.104	NA	NA%	NA
AFR	LDpred2 - IndivTune - EUR	LDpred2 - SumStatTune - AFR	0.147	0.075	0.071	0.949	5.00914e-20
AFR	LDpred2 - IndivTune - EUR	LDpred2 - SumStatTune - EUR	0.147	0.138	0.009	0.063	1.21363e-05
AFR	LDpred2 - IndivTune - EUR	LDpred2-multi - IndivTune - EUR+AFR	0.147	0.179	-0.032	-0.179	1.32739e-28
AFR	LDpred2 - IndivTune - EUR	LDpred2-multi - SumStatTune - EUR+AFR	0.147	0.157	-0.01	-0.065	0.00640565
AFR	LDpred2 - IndivTune - EUR	MegaPRS - IndivTune - AFR	0.147	0.068	0.079	1.16	1.06614e-23
AFR	LDpred2 - IndivTune - EUR	MegaPRS - IndivTune - EUR	0.147	0.148	-0.001	-0.009	0.717081
AFR	LDpred2 - IndivTune - EUR	MegaPRS - SumStatTune - AFR	0.147	0.051	0.095	1.859	8.11159e-34
AFR	LDpred2 - IndivTune - EUR	MegaPRS - SumStatTune - EUR	0.147	0.127	0.019	0.15	1.94089e-06
AFR	LDpred2 - IndivTune - EUR	MegaPRS-multi - IndivTune - EUR+AFR	0.147	0.164	-0.018	-0.108	1.8241e-05
AFR	LDpred2 - IndivTune - EUR	MegaPRS-multi - SumStatTune - EUR+AFR	0.147	0.136	0.011	0.078	0.0315832
AFR	LDpred2 - IndivTune - EUR	PRS-CS - IndivTune - AFR	0.147	0.078	0.069	0.879	1.7284e-18
AFR	LDpred2 - IndivTune - EUR	PRS-CS - IndivTune - EUR	0.147	0.14	0.007	0.049	0.0194244
AFR	LDpred2 - IndivTune - EUR	PRS-CS - SumStatTune - AFR	0.147	0.042	0.104	2.466	8.17925e-40
AFR	LDpred2 - IndivTune - EUR	PRS-CS - SumStatTune - EUR	0.147	0.14	0.007	0.048	0.022078
AFR	LDpred2 - IndivTune - EUR	PRS-CS-multi - IndivTune - EUR+AFR	0.147	0.167	-0.021	-0.124	1.03461e-07
AFR	LDpred2 - IndivTune - EUR	PRS-CS-multi - SumStatTune - EUR+AFR	0.147	0.139	0.007	0.051	0.0924189
AFR	LDpred2 - IndivTune - EUR	PRS-CSx - IndivTune - EUR+AFR	0.147	0.167	-0.021	-0.123	2.94217e-07
AFR	LDpred2 - IndivTune - EUR	PRS-CSx - SumStatTune - EUR+AFR	0.147	0.129	0.017	0.134	0.000357921
AFR	LDpred2 - IndivTune - EUR	QuickPRS - SumStatTune - AFR	0.147	0.062	0.085	1.372	3.20682e-27
AFR	LDpred2 - IndivTune - EUR	QuickPRS - SumStatTune - EUR	0.147	0.135	0.011	0.085	0.00150086
AFR	LDpred2 - IndivTune - EUR	QuickPRS-multi - IndivTune - EUR+AFR	0.147	0.156	-0.009	-0.059	0.0247275
AFR	LDpred2 - IndivTune - EUR	QuickPRS-multi - SumStatTune - EUR+AFR	0.147	0.148	-0.001	-0.01	0.751136
AFR	LDpred2 - IndivTune - EUR	SBayesRC - SumStatTune - AFR	0.147	0.053	0.094	1.782	8.19232e-33
AFR	LDpred2 - IndivTune - EUR	SBayesRC - SumStatTune - EUR	0.147	0.153	-0.007	-0.044	0.0533624
AFR	LDpred2 - IndivTune - EUR	SBayesRC-multi - IndivTune - EUR+AFR	0.147	0.173	-0.026	-0.153	9.85673e-11
AFR	LDpred2 - IndivTune - EUR	SBayesRC-multi - SumStatTune - EUR+AFR	0.147	0.165	-0.018	-0.11	8.33835e-05
AFR	LDpred2 - IndivTune - EUR	X-Wing - IndivTune - EUR+AFR	0.147	0.153	-0.006	-0.042	0.0943096
AFR	LDpred2 - IndivTune - EUR	X-Wing - SumStatTune - EUR+AFR	0.147	0.142	0.005	0.033	0.300733
AFR	LDpred2 - IndivTune - EUR	lassosum - IndivTune - AFR	0.147	0.09	0.057	0.637	3.02641e-13
AFR	LDpred2 - IndivTune - EUR	lassosum - IndivTune - EUR	0.147	0.143	0.003	0.024	0.264842
AFR	LDpred2 - IndivTune - EUR	lassosum - SumStatTune - AFR	0.147	0.057	0.09	1.589	4.8597e-30
AFR	LDpred2 - IndivTune - EUR	lassosum - SumStatTune - EUR	0.147	0.133	0.013	0.098	0.00116157
AFR	LDpred2 - IndivTune - EUR	lassosum-multi - IndivTune - EUR+AFR	0.147	0.176	-0.029	-0.167	1.17859e-12
AFR	LDpred2 - IndivTune - EUR	lassosum-multi - SumStatTune - EUR+AFR	0.147	0.141	0.005	0.038	0.29656
AFR	LDpred2 - IndivTune - EUR	pT+clump - IndivTune - AFR	0.147	0.093	0.054	0.58	8.9591e-12
AFR	LDpred2 - IndivTune - EUR	pT+clump - IndivTune - EUR	0.147	0.109	0.038	0.345	7.36099e-13
AFR	LDpred2 - IndivTune - EUR	pT+clump-multi - IndivTune - EUR+AFR	0.147	0.155	-0.008	-0.054	0.149226
AFR	LDpred2 - SumStatTune - AFR	All - IndivTune - AFR	0.075	0.109	-0.034	-0.309	6.67475e-11
AFR	LDpred2 - SumStatTune - AFR	All - IndivTune - EUR	0.075	0.156	-0.081	-0.518	8.00358e-26
AFR	LDpred2 - SumStatTune - AFR	All - IndivTune - EUR+AFR	0.075	0.189	-0.114	-0.603	3.41812e-67
AFR	LDpred2 - SumStatTune - AFR	DBSLMM - IndivTune - AFR	0.075	0.086	-0.011	-0.129	0.0185987
AFR	LDpred2 - SumStatTune - AFR	DBSLMM - IndivTune - EUR	0.075	0.135	-0.06	-0.443	2.61e-14
AFR	LDpred2 - SumStatTune - AFR	DBSLMM - SumStatTune - AFR	0.075	0.085	-0.01	-0.117	0.0372167
AFR	LDpred2 - SumStatTune - AFR	DBSLMM - SumStatTune - EUR	0.075	0.135	-0.06	-0.442	3.21288e-14
AFR	LDpred2 - SumStatTune - AFR	DBSLMM-multi - IndivTune - EUR+AFR	0.075	0.178	-0.103	-0.577	7.32016e-55
AFR	LDpred2 - SumStatTune - AFR	DBSLMM-multi - SumStatTune - EUR+AFR	0.075	0.17	-0.095	-0.557	5.81638e-54
AFR	LDpred2 - SumStatTune - AFR	LDpred2 - IndivTune - AFR	0.075	0.092	-0.017	-0.186	1.97728e-10
AFR	LDpred2 - SumStatTune - AFR	LDpred2 - IndivTune - EUR	0.075	0.147	-0.071	-0.487	5.00914e-20
AFR	LDpred2 - SumStatTune - AFR	LDpred2 - SumStatTune - AFR	0.104	0.104	NA	NA%	NA
AFR	LDpred2 - SumStatTune - AFR	LDpred2 - SumStatTune - EUR	0.075	0.138	-0.063	-0.454	9.9787e-16
AFR	LDpred2 - SumStatTune - AFR	LDpred2-multi - IndivTune - EUR+AFR	0.075	0.179	-0.103	-0.579	5.80974e-62
AFR	LDpred2 - SumStatTune - AFR	LDpred2-multi - SumStatTune - EUR+AFR	0.075	0.157	-0.082	-0.52	1.10172e-54
AFR	LDpred2 - SumStatTune - AFR	MegaPRS - IndivTune - AFR	0.075	0.068	0.007	0.108	0.102214
AFR	LDpred2 - SumStatTune - AFR	MegaPRS - IndivTune - EUR	0.075	0.148	-0.073	-0.491	6.25616e-21
AFR	LDpred2 - SumStatTune - AFR	MegaPRS - SumStatTune - AFR	0.075	0.051	0.024	0.467	4.46561e-06
AFR	LDpred2 - SumStatTune - AFR	MegaPRS - SumStatTune - EUR	0.075	0.127	-0.052	-0.41	3.49984e-11
AFR	LDpred2 - SumStatTune - AFR	MegaPRS-multi - IndivTune - EUR+AFR	0.075	0.164	-0.089	-0.542	8.92503e-42
AFR	LDpred2 - SumStatTune - AFR	MegaPRS-multi - SumStatTune - EUR+AFR	0.075	0.136	-0.061	-0.447	9.66389e-20
AFR	LDpred2 - SumStatTune - AFR	PRS-CS - IndivTune - AFR	0.075	0.078	-0.003	-0.036	0.409137
AFR	LDpred2 - SumStatTune - AFR	PRS-CS - IndivTune - EUR	0.075	0.14	-0.064	-0.462	1.10835e-16
AFR	LDpred2 - SumStatTune - AFR	PRS-CS - SumStatTune - AFR	0.075	0.042	0.033	0.778	2.5204e-17
AFR	LDpred2 - SumStatTune - AFR	PRS-CS - SumStatTune - EUR	0.075	0.14	-0.065	-0.462	9.51683e-17
AFR	LDpred2 - SumStatTune - AFR	PRS-CS-multi - IndivTune - EUR+AFR	0.075	0.167	-0.092	-0.55	4.69055e-48
AFR	LDpred2 - SumStatTune - AFR	PRS-CS-multi - SumStatTune - EUR+AFR	0.075	0.139	-0.064	-0.461	1.34451e-25
AFR	LDpred2 - SumStatTune - AFR	PRS-CSx - IndivTune - EUR+AFR	0.075	0.167	-0.092	-0.55	8.01951e-44
AFR	LDpred2 - SumStatTune - AFR	PRS-CSx - SumStatTune - EUR+AFR	0.075	0.129	-0.054	-0.418	2.88713e-15
AFR	LDpred2 - SumStatTune - AFR	QuickPRS - SumStatTune - AFR	0.075	0.062	0.013	0.217	0.00141465
AFR	LDpred2 - SumStatTune - AFR	QuickPRS - SumStatTune - EUR	0.075	0.135	-0.06	-0.443	3.29868e-14
AFR	LDpred2 - SumStatTune - AFR	QuickPRS-multi - IndivTune - EUR+AFR	0.075	0.156	-0.081	-0.517	2.58042e-33
AFR	LDpred2 - SumStatTune - AFR	QuickPRS-multi - SumStatTune - EUR+AFR	0.075	0.148	-0.073	-0.492	9.67899e-33
AFR	LDpred2 - SumStatTune - AFR	SBayesRC - SumStatTune - AFR	0.075	0.053	0.023	0.428	0.000175422
AFR	LDpred2 - SumStatTune - AFR	SBayesRC - SumStatTune - EUR	0.075	0.153	-0.078	-0.509	4.06433e-24
AFR	LDpred2 - SumStatTune - AFR	SBayesRC-multi - IndivTune - EUR+AFR	0.075	0.173	-0.098	-0.565	3.95883e-45
AFR	LDpred2 - SumStatTune - AFR	SBayesRC-multi - SumStatTune - EUR+AFR	0.075	0.165	-0.089	-0.543	1.20288e-43
AFR	LDpred2 - SumStatTune - AFR	X-Wing - IndivTune - EUR+AFR	0.075	0.153	-0.078	-0.508	3.68555e-32
AFR	LDpred2 - SumStatTune - AFR	X-Wing - SumStatTune - EUR+AFR	0.075	0.142	-0.067	-0.47	5.26255e-29
AFR	LDpred2 - SumStatTune - AFR	lassosum - IndivTune - AFR	0.075	0.09	-0.014	-0.16	0.000596982
AFR	LDpred2 - SumStatTune - AFR	lassosum - IndivTune - EUR	0.075	0.143	-0.068	-0.475	1.85568e-18
AFR	LDpred2 - SumStatTune - AFR	lassosum - SumStatTune - AFR	0.075	0.057	0.019	0.328	0.00107152
AFR	LDpred2 - SumStatTune - AFR	lassosum - SumStatTune - EUR	0.075	0.133	-0.058	-0.437	6.70906e-14
AFR	LDpred2 - SumStatTune - AFR	lassosum-multi - IndivTune - EUR+AFR	0.075	0.176	-0.101	-0.573	1.98561e-54
AFR	LDpred2 - SumStatTune - AFR	lassosum-multi - SumStatTune - EUR+AFR	0.075	0.141	-0.066	-0.467	1.0006e-25
AFR	LDpred2 - SumStatTune - AFR	pT+clump - IndivTune - AFR	0.075	0.093	-0.018	-0.189	0.000451923
AFR	LDpred2 - SumStatTune - AFR	pT+clump - IndivTune - EUR	0.075	0.109	-0.034	-0.31	1.94633e-05
AFR	LDpred2 - SumStatTune - AFR	pT+clump-multi - IndivTune - EUR+AFR	0.075	0.155	-0.08	-0.515	1.43783e-34
AFR	LDpred2 - SumStatTune - EUR	All - IndivTune - AFR	0.138	0.109	0.029	0.266	0.000123074
AFR	LDpred2 - SumStatTune - EUR	All - IndivTune - EUR	0.138	0.156	-0.018	-0.117	3.57405e-07
AFR	LDpred2 - SumStatTune - EUR	All - IndivTune - EUR+AFR	0.138	0.189	-0.051	-0.272	9.04433e-30
AFR	LDpred2 - SumStatTune - EUR	DBSLMM - IndivTune - AFR	0.138	0.086	0.052	0.597	4.78785e-11
AFR	LDpred2 - SumStatTune - EUR	DBSLMM - IndivTune - EUR	0.138	0.135	0.003	0.022	0.472737
AFR	LDpred2 - SumStatTune - EUR	DBSLMM - SumStatTune - AFR	0.138	0.085	0.053	0.619	1.78707e-11
AFR	LDpred2 - SumStatTune - EUR	DBSLMM - SumStatTune - EUR	0.138	0.135	0.003	0.023	0.447788
AFR	LDpred2 - SumStatTune - EUR	DBSLMM-multi - IndivTune - EUR+AFR	0.138	0.178	-0.04	-0.225	3.62031e-17
AFR	LDpred2 - SumStatTune - EUR	DBSLMM-multi - SumStatTune - EUR+AFR	0.138	0.17	-0.032	-0.189	7.6043e-11
AFR	LDpred2 - SumStatTune - EUR	LDpred2 - IndivTune - AFR	0.138	0.092	0.045	0.491	5.06336e-09
AFR	LDpred2 - SumStatTune - EUR	LDpred2 - IndivTune - EUR	0.138	0.147	-0.009	-0.06	1.21363e-05
AFR	LDpred2 - SumStatTune - EUR	LDpred2 - SumStatTune - AFR	0.138	0.075	0.063	0.833	9.9787e-16
AFR	LDpred2 - SumStatTune - EUR	LDpred2 - SumStatTune - EUR	0.104	0.104	NA	NA%	NA
AFR	LDpred2 - SumStatTune - EUR	LDpred2-multi - IndivTune - EUR+AFR	0.138	0.179	-0.041	-0.228	5.44859e-32
AFR	LDpred2 - SumStatTune - EUR	LDpred2-multi - SumStatTune - EUR+AFR	0.138	0.157	-0.019	-0.121	5.94063e-09
AFR	LDpred2 - SumStatTune - EUR	MegaPRS - IndivTune - AFR	0.138	0.068	0.07	1.032	5.05793e-19
AFR	LDpred2 - SumStatTune - EUR	MegaPRS - IndivTune - EUR	0.138	0.148	-0.01	-0.068	0.0131662
AFR	LDpred2 - SumStatTune - EUR	MegaPRS - SumStatTune - AFR	0.138	0.051	0.087	1.689	4.22335e-28
AFR	LDpred2 - SumStatTune - EUR	MegaPRS - SumStatTune - EUR	0.138	0.127	0.01	0.081	0.0146921
AFR	LDpred2 - SumStatTune - EUR	MegaPRS-multi - IndivTune - EUR+AFR	0.138	0.164	-0.027	-0.161	3.51876e-09
AFR	LDpred2 - SumStatTune - EUR	MegaPRS-multi - SumStatTune - EUR+AFR	0.138	0.136	0.002	0.014	0.715472
AFR	LDpred2 - SumStatTune - EUR	PRS-CS - IndivTune - AFR	0.138	0.078	0.06	0.767	1.97365e-14
AFR	LDpred2 - SumStatTune - EUR	PRS-CS - IndivTune - EUR	0.138	0.14	-0.002	-0.013	0.600692
AFR	LDpred2 - SumStatTune - EUR	PRS-CS - SumStatTune - AFR	0.138	0.042	0.096	2.259	1.66855e-33
AFR	LDpred2 - SumStatTune - EUR	PRS-CS - SumStatTune - EUR	0.138	0.14	-0.002	-0.014	0.571887
AFR	LDpred2 - SumStatTune - EUR	PRS-CS-multi - IndivTune - EUR+AFR	0.138	0.167	-0.029	-0.176	5.38189e-12
AFR	LDpred2 - SumStatTune - EUR	PRS-CS-multi - SumStatTune - EUR+AFR	0.138	0.139	-0.002	-0.012	0.714948
AFR	LDpred2 - SumStatTune - EUR	PRS-CSx - IndivTune - EUR+AFR	0.138	0.167	-0.029	-0.176	2.46223e-11
AFR	LDpred2 - SumStatTune - EUR	PRS-CSx - SumStatTune - EUR+AFR	0.138	0.129	0.009	0.067	0.0977796
AFR	LDpred2 - SumStatTune - EUR	QuickPRS - SumStatTune - AFR	0.138	0.062	0.076	1.23	3.93943e-22
AFR	LDpred2 - SumStatTune - EUR	QuickPRS - SumStatTune - EUR	0.138	0.135	0.003	0.02	0.49065
AFR	LDpred2 - SumStatTune - EUR	QuickPRS-multi - IndivTune - EUR+AFR	0.138	0.156	-0.018	-0.115	3.43794e-05
AFR	LDpred2 - SumStatTune - EUR	QuickPRS-multi - SumStatTune - EUR+AFR	0.138	0.148	-0.01	-0.069	0.0357124
AFR	LDpred2 - SumStatTune - EUR	SBayesRC - SumStatTune - AFR	0.138	0.053	0.085	1.617	2.69218e-27
AFR	LDpred2 - SumStatTune - EUR	SBayesRC - SumStatTune - EUR	0.138	0.153	-0.015	-0.101	6.82157e-05
AFR	LDpred2 - SumStatTune - EUR	SBayesRC-multi - IndivTune - EUR+AFR	0.138	0.173	-0.035	-0.203	7.88841e-16
AFR	LDpred2 - SumStatTune - EUR	SBayesRC-multi - SumStatTune - EUR+AFR	0.138	0.165	-0.027	-0.163	2.99256e-08
AFR	LDpred2 - SumStatTune - EUR	X-Wing - IndivTune - EUR+AFR	0.138	0.153	-0.015	-0.099	0.000437212
AFR	LDpred2 - SumStatTune - EUR	X-Wing - SumStatTune - EUR+AFR	0.138	0.142	-0.004	-0.029	0.398204
AFR	LDpred2 - SumStatTune - EUR	lassosum - IndivTune - AFR	0.138	0.09	0.048	0.539	6.55681e-10
AFR	LDpred2 - SumStatTune - EUR	lassosum - IndivTune - EUR	0.138	0.143	-0.005	-0.037	0.14782
AFR	LDpred2 - SumStatTune - EUR	lassosum - SumStatTune - AFR	0.138	0.057	0.081	1.435	7.45465e-25
AFR	LDpred2 - SumStatTune - EUR	lassosum - SumStatTune - EUR	0.138	0.133	0.004	0.033	0.299538
AFR	LDpred2 - SumStatTune - EUR	lassosum-multi - IndivTune - EUR+AFR	0.138	0.176	-0.038	-0.217	1.54959e-17
AFR	LDpred2 - SumStatTune - EUR	lassosum-multi - SumStatTune - EUR+AFR	0.138	0.141	-0.003	-0.024	0.517999
AFR	LDpred2 - SumStatTune - EUR	pT+clump - IndivTune - AFR	0.138	0.093	0.045	0.486	1.06894e-08
AFR	LDpred2 - SumStatTune - EUR	pT+clump - IndivTune - EUR	0.138	0.109	0.029	0.265	5.14898e-08
AFR	LDpred2 - SumStatTune - EUR	pT+clump-multi - IndivTune - EUR+AFR	0.138	0.155	-0.017	-0.11	0.00317069
AFR	LDpred2-multi - IndivTune - EUR+AFR	All - IndivTune - AFR	0.179	0.109	0.07	0.64	1.05067e-30
AFR	LDpred2-multi - IndivTune - EUR+AFR	All - IndivTune - EUR	0.179	0.156	0.022	0.144	1.4606e-08
AFR	LDpred2-multi - IndivTune - EUR+AFR	All - IndivTune - EUR+AFR	0.179	0.189	-0.011	-0.056	0.00057025
AFR	LDpred2-multi - IndivTune - EUR+AFR	DBSLMM - IndivTune - AFR	0.179	0.086	0.092	1.069	8.54398e-49
AFR	LDpred2-multi - IndivTune - EUR+AFR	DBSLMM - IndivTune - EUR	0.179	0.135	0.044	0.324	1.01766e-23
AFR	LDpred2-multi - IndivTune - EUR+AFR	DBSLMM - SumStatTune - AFR	0.179	0.085	0.093	1.097	9.6952e-50
AFR	LDpred2-multi - IndivTune - EUR+AFR	DBSLMM - SumStatTune - EUR	0.179	0.135	0.044	0.325	6.73397e-24
AFR	LDpred2-multi - IndivTune - EUR+AFR	DBSLMM-multi - IndivTune - EUR+AFR	0.179	0.178	0.001	0.004	0.805725
AFR	LDpred2-multi - IndivTune - EUR+AFR	DBSLMM-multi - SumStatTune - EUR+AFR	0.179	0.17	0.009	0.051	0.0132817
AFR	LDpred2-multi - IndivTune - EUR+AFR	LDpred2 - IndivTune - AFR	0.179	0.092	0.086	0.932	5.24488e-52
AFR	LDpred2-multi - IndivTune - EUR+AFR	LDpred2 - IndivTune - EUR	0.179	0.147	0.032	0.218	1.32739e-28
AFR	LDpred2-multi - IndivTune - EUR+AFR	LDpred2 - SumStatTune - AFR	0.179	0.075	0.103	1.374	5.80974e-62
AFR	LDpred2-multi - IndivTune - EUR+AFR	LDpred2 - SumStatTune - EUR	0.179	0.138	0.041	0.295	5.44859e-32
AFR	LDpred2-multi - IndivTune - EUR+AFR	LDpred2-multi - IndivTune - EUR+AFR	0.104	0.104	NA	NA%	NA
AFR	LDpred2-multi - IndivTune - EUR+AFR	LDpred2-multi - SumStatTune - EUR+AFR	0.179	0.157	0.022	0.139	8.15888e-15
AFR	LDpred2-multi - IndivTune - EUR+AFR	MegaPRS - IndivTune - AFR	0.179	0.068	0.111	1.632	2.4251e-62
AFR	LDpred2-multi - IndivTune - EUR+AFR	MegaPRS - IndivTune - EUR	0.179	0.148	0.031	0.208	5.83888e-13
AFR	LDpred2-multi - IndivTune - EUR+AFR	MegaPRS - SumStatTune - AFR	0.179	0.051	0.127	2.483	7.12256e-75
AFR	LDpred2-multi - IndivTune - EUR+AFR	MegaPRS - SumStatTune - EUR	0.179	0.127	0.051	0.401	1.2078e-26
AFR	LDpred2-multi - IndivTune - EUR+AFR	MegaPRS-multi - IndivTune - EUR+AFR	0.179	0.164	0.014	0.086	0.000131252
AFR	LDpred2-multi - IndivTune - EUR+AFR	MegaPRS-multi - SumStatTune - EUR+AFR	0.179	0.136	0.043	0.313	1.38667e-19
AFR	LDpred2-multi - IndivTune - EUR+AFR	PRS-CS - IndivTune - AFR	0.179	0.078	0.101	1.289	5.13251e-55
AFR	LDpred2-multi - IndivTune - EUR+AFR	PRS-CS - IndivTune - EUR	0.179	0.14	0.039	0.278	1.07169e-22
AFR	LDpred2-multi - IndivTune - EUR+AFR	PRS-CS - SumStatTune - AFR	0.179	0.042	0.136	3.222	1.63561e-84
AFR	LDpred2-multi - IndivTune - EUR+AFR	PRS-CS - SumStatTune - EUR	0.179	0.14	0.039	0.277	1.38491e-22
AFR	LDpred2-multi - IndivTune - EUR+AFR	PRS-CS-multi - IndivTune - EUR+AFR	0.179	0.167	0.011	0.067	0.000504348
AFR	LDpred2-multi - IndivTune - EUR+AFR	PRS-CS-multi - SumStatTune - EUR+AFR	0.179	0.139	0.039	0.28	1.61105e-22
AFR	LDpred2-multi - IndivTune - EUR+AFR	PRS-CSx - IndivTune - EUR+AFR	0.179	0.167	0.011	0.068	0.00173627
AFR	LDpred2-multi - IndivTune - EUR+AFR	PRS-CSx - SumStatTune - EUR+AFR	0.179	0.129	0.049	0.382	6.55446e-25
AFR	LDpred2-multi - IndivTune - EUR+AFR	QuickPRS - SumStatTune - AFR	0.179	0.062	0.117	1.889	4.14169e-67
AFR	LDpred2-multi - IndivTune - EUR+AFR	QuickPRS - SumStatTune - EUR	0.179	0.135	0.043	0.322	3.20745e-22
AFR	LDpred2-multi - IndivTune - EUR+AFR	QuickPRS-multi - IndivTune - EUR+AFR	0.179	0.156	0.023	0.146	5.68292e-09
AFR	LDpred2-multi - IndivTune - EUR+AFR	QuickPRS-multi - SumStatTune - EUR+AFR	0.179	0.148	0.031	0.206	3.4629e-13
AFR	LDpred2-multi - IndivTune - EUR+AFR	SBayesRC - SumStatTune - AFR	0.179	0.053	0.126	2.39	3.29732e-73
AFR	LDpred2-multi - IndivTune - EUR+AFR	SBayesRC - SumStatTune - EUR	0.179	0.153	0.025	0.165	1.50805e-09
AFR	LDpred2-multi - IndivTune - EUR+AFR	SBayesRC-multi - IndivTune - EUR+AFR	0.179	0.173	0.006	0.032	0.130352
AFR	LDpred2-multi - IndivTune - EUR+AFR	SBayesRC-multi - SumStatTune - EUR+AFR	0.179	0.165	0.014	0.084	0.000612438
AFR	LDpred2-multi - IndivTune - EUR+AFR	X-Wing - IndivTune - EUR+AFR	0.179	0.153	0.026	0.168	1.60979e-11
AFR	LDpred2-multi - IndivTune - EUR+AFR	X-Wing - SumStatTune - EUR+AFR	0.179	0.142	0.037	0.258	4.67419e-18
AFR	LDpred2-multi - IndivTune - EUR+AFR	lassosum - IndivTune - AFR	0.179	0.09	0.089	0.994	4.01433e-47
AFR	LDpred2-multi - IndivTune - EUR+AFR	lassosum - IndivTune - EUR	0.179	0.143	0.035	0.248	5.62808e-19
AFR	LDpred2-multi - IndivTune - EUR+AFR	lassosum - SumStatTune - AFR	0.179	0.057	0.122	2.154	6.34506e-70
AFR	LDpred2-multi - IndivTune - EUR+AFR	lassosum - SumStatTune - EUR	0.179	0.133	0.045	0.338	2.60969e-21
AFR	LDpred2-multi - IndivTune - EUR+AFR	lassosum-multi - IndivTune - EUR+AFR	0.179	0.176	0.003	0.015	0.388062
AFR	LDpred2-multi - IndivTune - EUR+AFR	lassosum-multi - SumStatTune - EUR+AFR	0.179	0.141	0.037	0.264	3.35641e-16
AFR	LDpred2-multi - IndivTune - EUR+AFR	pT+clump - IndivTune - AFR	0.179	0.093	0.086	0.925	3.70339e-41
AFR	LDpred2-multi - IndivTune - EUR+AFR	pT+clump - IndivTune - EUR	0.179	0.109	0.07	0.639	1.51461e-34
AFR	LDpred2-multi - IndivTune - EUR+AFR	pT+clump-multi - IndivTune - EUR+AFR	0.179	0.155	0.024	0.153	5.06906e-07
AFR	LDpred2-multi - SumStatTune - EUR+AFR	All - IndivTune - AFR	0.157	0.109	0.048	0.44	1.49219e-14
AFR	LDpred2-multi - SumStatTune - EUR+AFR	All - IndivTune - EUR	0.157	0.156	0.001	0.005	0.876839
AFR	LDpred2-multi - SumStatTune - EUR+AFR	All - IndivTune - EUR+AFR	0.157	0.189	-0.032	-0.171	2.58661e-15
AFR	LDpred2-multi - SumStatTune - EUR+AFR	DBSLMM - IndivTune - AFR	0.157	0.086	0.071	0.817	1.29929e-28
AFR	LDpred2-multi - SumStatTune - EUR+AFR	DBSLMM - IndivTune - EUR	0.157	0.135	0.022	0.162	8.63758e-06
AFR	LDpred2-multi - SumStatTune - EUR+AFR	DBSLMM - SumStatTune - AFR	0.157	0.085	0.072	0.842	2.8555e-29
AFR	LDpred2-multi - SumStatTune - EUR+AFR	DBSLMM - SumStatTune - EUR	0.157	0.135	0.022	0.164	7.67286e-06
AFR	LDpred2-multi - SumStatTune - EUR+AFR	DBSLMM-multi - IndivTune - EUR+AFR	0.157	0.178	-0.021	-0.118	6.54442e-07
AFR	LDpred2-multi - SumStatTune - EUR+AFR	DBSLMM-multi - SumStatTune - EUR+AFR	0.157	0.17	-0.013	-0.077	0.00128835
AFR	LDpred2-multi - SumStatTune - EUR+AFR	LDpred2 - IndivTune - AFR	0.157	0.092	0.064	0.697	4.17761e-29
AFR	LDpred2-multi - SumStatTune - EUR+AFR	LDpred2 - IndivTune - EUR	0.157	0.147	0.01	0.07	0.00640565
AFR	LDpred2-multi - SumStatTune - EUR+AFR	LDpred2 - SumStatTune - AFR	0.157	0.075	0.082	1.085	1.10172e-54
AFR	LDpred2-multi - SumStatTune - EUR+AFR	LDpred2 - SumStatTune - EUR	0.157	0.138	0.019	0.138	5.94063e-09
AFR	LDpred2-multi - SumStatTune - EUR+AFR	LDpred2-multi - IndivTune - EUR+AFR	0.157	0.179	-0.022	-0.122	8.15888e-15
AFR	LDpred2-multi - SumStatTune - EUR+AFR	LDpred2-multi - SumStatTune - EUR+AFR	0.104	0.104	NA	NA%	NA
AFR	LDpred2-multi - SumStatTune - EUR+AFR	MegaPRS - IndivTune - AFR	0.157	0.068	0.089	1.312	6.55942e-46
AFR	LDpred2-multi - SumStatTune - EUR+AFR	MegaPRS - IndivTune - EUR	0.157	0.148	0.009	0.061	0.0631928
AFR	LDpred2-multi - SumStatTune - EUR+AFR	MegaPRS - SumStatTune - AFR	0.157	0.051	0.106	2.059	1.55057e-55
AFR	LDpred2-multi - SumStatTune - EUR+AFR	MegaPRS - SumStatTune - EUR	0.157	0.127	0.029	0.23	8.61338e-09
AFR	LDpred2-multi - SumStatTune - EUR+AFR	MegaPRS-multi - IndivTune - EUR+AFR	0.157	0.164	-0.008	-0.046	0.06864
AFR	LDpred2-multi - SumStatTune - EUR+AFR	MegaPRS-multi - SumStatTune - EUR+AFR	0.157	0.136	0.021	0.153	9.46481e-06
AFR	LDpred2-multi - SumStatTune - EUR+AFR	PRS-CS - IndivTune - AFR	0.157	0.078	0.079	1.01	2.26608e-40
AFR	LDpred2-multi - SumStatTune - EUR+AFR	PRS-CS - IndivTune - EUR	0.157	0.14	0.017	0.123	0.000170065
AFR	LDpred2-multi - SumStatTune - EUR+AFR	PRS-CS - SumStatTune - AFR	0.157	0.042	0.115	2.708	5.8826e-75
AFR	LDpred2-multi - SumStatTune - EUR+AFR	PRS-CS - SumStatTune - EUR	0.157	0.14	0.017	0.121	0.000208191
AFR	LDpred2-multi - SumStatTune - EUR+AFR	PRS-CS-multi - IndivTune - EUR+AFR	0.157	0.167	-0.01	-0.062	0.00387909
AFR	LDpred2-multi - SumStatTune - EUR+AFR	PRS-CS-multi - SumStatTune - EUR+AFR	0.157	0.139	0.017	0.124	4.20815e-06
AFR	LDpred2-multi - SumStatTune - EUR+AFR	PRS-CSx - IndivTune - EUR+AFR	0.157	0.167	-0.01	-0.062	0.0101831
AFR	LDpred2-multi - SumStatTune - EUR+AFR	PRS-CSx - SumStatTune - EUR+AFR	0.157	0.129	0.028	0.214	2.99018e-08
AFR	LDpred2-multi - SumStatTune - EUR+AFR	QuickPRS - SumStatTune - AFR	0.157	0.062	0.095	1.538	6.38097e-54
AFR	LDpred2-multi - SumStatTune - EUR+AFR	QuickPRS - SumStatTune - EUR	0.157	0.135	0.022	0.161	9.51166e-06
AFR	LDpred2-multi - SumStatTune - EUR+AFR	QuickPRS-multi - IndivTune - EUR+AFR	0.157	0.156	0.001	0.007	0.792702
AFR	LDpred2-multi - SumStatTune - EUR+AFR	QuickPRS-multi - SumStatTune - EUR+AFR	0.157	0.148	0.009	0.059	0.0247488
AFR	LDpred2-multi - SumStatTune - EUR+AFR	SBayesRC - SumStatTune - AFR	0.157	0.053	0.104	1.978	6.75605e-52
AFR	LDpred2-multi - SumStatTune - EUR+AFR	SBayesRC - SumStatTune - EUR	0.157	0.153	0.004	0.023	0.452326
AFR	LDpred2-multi - SumStatTune - EUR+AFR	SBayesRC-multi - IndivTune - EUR+AFR	0.157	0.173	-0.016	-0.093	0.000117942
AFR	LDpred2-multi - SumStatTune - EUR+AFR	SBayesRC-multi - SumStatTune - EUR+AFR	0.157	0.165	-0.008	-0.048	0.0606396
AFR	LDpred2-multi - SumStatTune - EUR+AFR	X-Wing - IndivTune - EUR+AFR	0.157	0.153	0.004	0.026	0.332889
AFR	LDpred2-multi - SumStatTune - EUR+AFR	X-Wing - SumStatTune - EUR+AFR	0.157	0.142	0.015	0.105	0.000195496
AFR	LDpred2-multi - SumStatTune - EUR+AFR	lassosum - IndivTune - AFR	0.157	0.09	0.067	0.751	6.44504e-27
AFR	LDpred2-multi - SumStatTune - EUR+AFR	lassosum - IndivTune - EUR	0.157	0.143	0.014	0.096	0.00287571
AFR	LDpred2-multi - SumStatTune - EUR+AFR	lassosum - SumStatTune - AFR	0.157	0.057	0.1	1.77	7.39653e-51
AFR	LDpred2-multi - SumStatTune - EUR+AFR	lassosum - SumStatTune - EUR	0.157	0.133	0.023	0.175	3.52528e-06
AFR	LDpred2-multi - SumStatTune - EUR+AFR	lassosum-multi - IndivTune - EUR+AFR	0.157	0.176	-0.019	-0.109	1.74973e-06
AFR	LDpred2-multi - SumStatTune - EUR+AFR	lassosum-multi - SumStatTune - EUR+AFR	0.157	0.141	0.016	0.111	0.000393809
AFR	LDpred2-multi - SumStatTune - EUR+AFR	pT+clump - IndivTune - AFR	0.157	0.093	0.064	0.691	6.33804e-23
AFR	LDpred2-multi - SumStatTune - EUR+AFR	pT+clump - IndivTune - EUR	0.157	0.109	0.048	0.439	1.86083e-16
AFR	LDpred2-multi - SumStatTune - EUR+AFR	pT+clump-multi - IndivTune - EUR+AFR	0.157	0.155	0.002	0.012	0.70968
AFR	MegaPRS - IndivTune - AFR	All - IndivTune - AFR	0.068	0.109	-0.041	-0.377	6.65283e-14
AFR	MegaPRS - IndivTune - AFR	All - IndivTune - EUR	0.068	0.156	-0.088	-0.565	5.0171e-30
AFR	MegaPRS - IndivTune - AFR	All - IndivTune - EUR+AFR	0.068	0.189	-0.121	-0.641	3.8531e-72
AFR	MegaPRS - IndivTune - AFR	DBSLMM - IndivTune - AFR	0.068	0.086	-0.018	-0.214	0.000736471
AFR	MegaPRS - IndivTune - AFR	DBSLMM - IndivTune - EUR	0.068	0.135	-0.067	-0.497	1.7291e-17
AFR	MegaPRS - IndivTune - AFR	DBSLMM - SumStatTune - AFR	0.068	0.085	-0.017	-0.203	0.00172624
AFR	MegaPRS - IndivTune - AFR	DBSLMM - SumStatTune - EUR	0.068	0.135	-0.067	-0.496	2.18354e-17
AFR	MegaPRS - IndivTune - AFR	DBSLMM-multi - IndivTune - EUR+AFR	0.068	0.178	-0.11	-0.618	1.1029e-57
AFR	MegaPRS - IndivTune - AFR	DBSLMM-multi - SumStatTune - EUR+AFR	0.068	0.17	-0.102	-0.601	3.10737e-54
AFR	MegaPRS - IndivTune - AFR	LDpred2 - IndivTune - AFR	0.068	0.092	-0.025	-0.266	1.77143e-07
AFR	MegaPRS - IndivTune - AFR	LDpred2 - IndivTune - EUR	0.068	0.147	-0.079	-0.537	1.06614e-23
AFR	MegaPRS - IndivTune - AFR	LDpred2 - SumStatTune - AFR	0.068	0.075	-0.007	-0.098	0.102214
AFR	MegaPRS - IndivTune - AFR	LDpred2 - SumStatTune - EUR	0.068	0.138	-0.07	-0.508	5.05793e-19
AFR	MegaPRS - IndivTune - AFR	LDpred2-multi - IndivTune - EUR+AFR	0.068	0.179	-0.111	-0.62	2.4251e-62
AFR	MegaPRS - IndivTune - AFR	LDpred2-multi - SumStatTune - EUR+AFR	0.068	0.157	-0.089	-0.567	6.55942e-46
AFR	MegaPRS - IndivTune - AFR	MegaPRS - IndivTune - AFR	0.104	0.104	NA	NA%	NA
AFR	MegaPRS - IndivTune - AFR	MegaPRS - IndivTune - EUR	0.068	0.148	-0.08	-0.541	8.55906e-25
AFR	MegaPRS - IndivTune - AFR	MegaPRS - SumStatTune - AFR	0.068	0.051	0.017	0.323	0.000295817
AFR	MegaPRS - IndivTune - AFR	MegaPRS - SumStatTune - EUR	0.068	0.127	-0.06	-0.468	5.18278e-14
AFR	MegaPRS - IndivTune - AFR	MegaPRS-multi - IndivTune - EUR+AFR	0.068	0.164	-0.096	-0.587	2.77071e-58
AFR	MegaPRS - IndivTune - AFR	MegaPRS-multi - SumStatTune - EUR+AFR	0.068	0.136	-0.068	-0.501	9.581e-26
AFR	MegaPRS - IndivTune - AFR	PRS-CS - IndivTune - AFR	0.068	0.078	-0.01	-0.13	0.0341412
AFR	MegaPRS - IndivTune - AFR	PRS-CS - IndivTune - EUR	0.068	0.14	-0.072	-0.514	4.59089e-20
AFR	MegaPRS - IndivTune - AFR	PRS-CS - SumStatTune - AFR	0.068	0.042	0.026	0.604	1.74014e-07
AFR	MegaPRS - IndivTune - AFR	PRS-CS - SumStatTune - EUR	0.068	0.14	-0.072	-0.515	3.96461e-20
AFR	MegaPRS - IndivTune - AFR	PRS-CS-multi - IndivTune - EUR+AFR	0.068	0.167	-0.099	-0.594	6.32676e-50
AFR	MegaPRS - IndivTune - AFR	PRS-CS-multi - SumStatTune - EUR+AFR	0.068	0.139	-0.072	-0.514	1.13893e-28
AFR	MegaPRS - IndivTune - AFR	PRS-CSx - IndivTune - EUR+AFR	0.068	0.167	-0.099	-0.594	6.74458e-47
AFR	MegaPRS - IndivTune - AFR	PRS-CSx - SumStatTune - EUR+AFR	0.068	0.129	-0.061	-0.475	1.75861e-18
AFR	MegaPRS - IndivTune - AFR	QuickPRS - SumStatTune - AFR	0.068	0.062	0.006	0.098	0.0886085
AFR	MegaPRS - IndivTune - AFR	QuickPRS - SumStatTune - EUR	0.068	0.135	-0.067	-0.498	1.87663e-17
AFR	MegaPRS - IndivTune - AFR	QuickPRS-multi - IndivTune - EUR+AFR	0.068	0.156	-0.088	-0.564	2.0106e-41
AFR	MegaPRS - IndivTune - AFR	QuickPRS-multi - SumStatTune - EUR+AFR	0.068	0.148	-0.08	-0.542	5.81804e-43
AFR	MegaPRS - IndivTune - AFR	SBayesRC - SumStatTune - AFR	0.068	0.053	0.015	0.288	0.0217653
AFR	MegaPRS - IndivTune - AFR	SBayesRC - SumStatTune - EUR	0.068	0.153	-0.085	-0.557	3.96895e-28
AFR	MegaPRS - IndivTune - AFR	SBayesRC-multi - IndivTune - EUR+AFR	0.068	0.173	-0.105	-0.608	8.28686e-49
AFR	MegaPRS - IndivTune - AFR	SBayesRC-multi - SumStatTune - EUR+AFR	0.068	0.165	-0.097	-0.588	1.24798e-45
AFR	MegaPRS - IndivTune - AFR	X-Wing - IndivTune - EUR+AFR	0.068	0.153	-0.085	-0.556	9.9035e-36
AFR	MegaPRS - IndivTune - AFR	X-Wing - SumStatTune - EUR+AFR	0.068	0.142	-0.074	-0.522	4.11782e-31
AFR	MegaPRS - IndivTune - AFR	lassosum - IndivTune - AFR	0.068	0.09	-0.022	-0.242	1.97499e-05
AFR	MegaPRS - IndivTune - AFR	lassosum - IndivTune - EUR	0.068	0.143	-0.075	-0.526	4.76088e-22
AFR	MegaPRS - IndivTune - AFR	lassosum - SumStatTune - AFR	0.068	0.057	0.011	0.198	0.0681299
AFR	MegaPRS - IndivTune - AFR	lassosum - SumStatTune - EUR	0.068	0.133	-0.066	-0.492	4.91589e-17
AFR	MegaPRS - IndivTune - AFR	lassosum-multi - IndivTune - EUR+AFR	0.068	0.176	-0.108	-0.614	8.93484e-58
AFR	MegaPRS - IndivTune - AFR	lassosum-multi - SumStatTune - EUR+AFR	0.068	0.141	-0.073	-0.52	6.95836e-28
AFR	MegaPRS - IndivTune - AFR	pT+clump - IndivTune - AFR	0.068	0.093	-0.025	-0.269	1.09605e-05
AFR	MegaPRS - IndivTune - AFR	pT+clump - IndivTune - EUR	0.068	0.109	-0.041	-0.377	2.23097e-07
AFR	MegaPRS - IndivTune - AFR	pT+clump-multi - IndivTune - EUR+AFR	0.068	0.155	-0.087	-0.562	1.83008e-37
AFR	MegaPRS - IndivTune - EUR	All - IndivTune - AFR	0.148	0.109	0.039	0.358	1.82004e-07
AFR	MegaPRS - IndivTune - EUR	All - IndivTune - EUR	0.148	0.156	-0.008	-0.053	0.00890463
AFR	MegaPRS - IndivTune - EUR	All - IndivTune - EUR+AFR	0.148	0.189	-0.041	-0.219	3.10717e-24
AFR	MegaPRS - IndivTune - EUR	DBSLMM - IndivTune - AFR	0.148	0.086	0.062	0.713	2.63344e-15
AFR	MegaPRS - IndivTune - EUR	DBSLMM - IndivTune - EUR	0.148	0.135	0.013	0.096	0.0014888
AFR	MegaPRS - IndivTune - EUR	DBSLMM - SumStatTune - AFR	0.148	0.085	0.063	0.737	8.12293e-16
AFR	MegaPRS - IndivTune - EUR	DBSLMM - SumStatTune - EUR	0.148	0.135	0.013	0.097	0.00128568
AFR	MegaPRS - IndivTune - EUR	DBSLMM-multi - IndivTune - EUR+AFR	0.148	0.178	-0.03	-0.168	1.87913e-10
AFR	MegaPRS - IndivTune - EUR	DBSLMM-multi - SumStatTune - EUR+AFR	0.148	0.17	-0.022	-0.13	6.26121e-06
AFR	MegaPRS - IndivTune - EUR	LDpred2 - IndivTune - AFR	0.148	0.092	0.055	0.6	6.09076e-13
AFR	MegaPRS - IndivTune - EUR	LDpred2 - IndivTune - EUR	0.148	0.147	0.001	0.009	0.717081
AFR	MegaPRS - IndivTune - EUR	LDpred2 - SumStatTune - AFR	0.148	0.075	0.073	0.966	6.25616e-21
AFR	MegaPRS - IndivTune - EUR	LDpred2 - SumStatTune - EUR	0.148	0.138	0.01	0.073	0.0131662
AFR	MegaPRS - IndivTune - EUR	LDpred2-multi - IndivTune - EUR+AFR	0.148	0.179	-0.031	-0.172	5.83888e-13
AFR	MegaPRS - IndivTune - EUR	LDpred2-multi - SumStatTune - EUR+AFR	0.148	0.157	-0.009	-0.057	0.0631928
AFR	MegaPRS - IndivTune - EUR	MegaPRS - IndivTune - AFR	0.148	0.068	0.08	1.179	8.55906e-25
AFR	MegaPRS - IndivTune - EUR	MegaPRS - IndivTune - EUR	0.104	0.104	NA	NA%	NA
AFR	MegaPRS - IndivTune - EUR	MegaPRS - SumStatTune - AFR	0.148	0.051	0.097	1.884	4.29113e-35
AFR	MegaPRS - IndivTune - EUR	MegaPRS - SumStatTune - EUR	0.148	0.127	0.02	0.16	3.70501e-10
AFR	MegaPRS - IndivTune - EUR	MegaPRS-multi - IndivTune - EUR+AFR	0.148	0.164	-0.016	-0.1	7.56898e-12
AFR	MegaPRS - IndivTune - EUR	MegaPRS-multi - SumStatTune - EUR+AFR	0.148	0.136	0.012	0.087	0.00755361
AFR	MegaPRS - IndivTune - EUR	PRS-CS - IndivTune - AFR	0.148	0.078	0.07	0.895	2.00323e-19
AFR	MegaPRS - IndivTune - EUR	PRS-CS - IndivTune - EUR	0.148	0.14	0.008	0.058	0.0320595
AFR	MegaPRS - IndivTune - EUR	PRS-CS - SumStatTune - AFR	0.148	0.042	0.106	2.496	6.04481e-41
AFR	MegaPRS - IndivTune - EUR	PRS-CS - SumStatTune - EUR	0.148	0.14	0.008	0.057	0.0353078
AFR	MegaPRS - IndivTune - EUR	PRS-CS-multi - IndivTune - EUR+AFR	0.148	0.167	-0.019	-0.116	1.0524e-05
AFR	MegaPRS - IndivTune - EUR	PRS-CS-multi - SumStatTune - EUR+AFR	0.148	0.139	0.008	0.06	0.0763493
AFR	MegaPRS - IndivTune - EUR	PRS-CSx - IndivTune - EUR+AFR	0.148	0.167	-0.019	-0.116	1.74458e-05
AFR	MegaPRS - IndivTune - EUR	PRS-CSx - SumStatTune - EUR+AFR	0.148	0.129	0.019	0.144	0.000330972
AFR	MegaPRS - IndivTune - EUR	QuickPRS - SumStatTune - AFR	0.148	0.062	0.086	1.393	1.87813e-28
AFR	MegaPRS - IndivTune - EUR	QuickPRS - SumStatTune - EUR	0.148	0.135	0.013	0.094	6.55879e-06
AFR	MegaPRS - IndivTune - EUR	QuickPRS-multi - IndivTune - EUR+AFR	0.148	0.156	-0.008	-0.051	0.0204263
AFR	MegaPRS - IndivTune - EUR	QuickPRS-multi - SumStatTune - EUR+AFR	0.148	0.148	0	-0.001	0.967979
AFR	MegaPRS - IndivTune - EUR	SBayesRC - SumStatTune - AFR	0.148	0.053	0.095	1.807	3.60689e-34
AFR	MegaPRS - IndivTune - EUR	SBayesRC - SumStatTune - EUR	0.148	0.153	-0.005	-0.035	0.153422
AFR	MegaPRS - IndivTune - EUR	SBayesRC-multi - IndivTune - EUR+AFR	0.148	0.173	-0.025	-0.145	3.53129e-09
AFR	MegaPRS - IndivTune - EUR	SBayesRC-multi - SumStatTune - EUR+AFR	0.148	0.165	-0.017	-0.102	0.000389154
AFR	MegaPRS - IndivTune - EUR	X-Wing - IndivTune - EUR+AFR	0.148	0.153	-0.005	-0.033	0.246095
AFR	MegaPRS - IndivTune - EUR	X-Wing - SumStatTune - EUR+AFR	0.148	0.142	0.006	0.042	0.225692
AFR	MegaPRS - IndivTune - EUR	lassosum - IndivTune - AFR	0.148	0.09	0.058	0.651	5.23699e-14
AFR	MegaPRS - IndivTune - EUR	lassosum - IndivTune - EUR	0.148	0.143	0.005	0.033	0.222179
AFR	MegaPRS - IndivTune - EUR	lassosum - SumStatTune - AFR	0.148	0.057	0.091	1.612	2.20866e-31
AFR	MegaPRS - IndivTune - EUR	lassosum - SumStatTune - EUR	0.148	0.133	0.014	0.108	0.00174195
AFR	MegaPRS - IndivTune - EUR	lassosum-multi - IndivTune - EUR+AFR	0.148	0.176	-0.028	-0.16	6.46118e-10
AFR	MegaPRS - IndivTune - EUR	lassosum-multi - SumStatTune - EUR+AFR	0.148	0.141	0.007	0.047	0.217435
AFR	MegaPRS - IndivTune - EUR	pT+clump - IndivTune - AFR	0.148	0.093	0.055	0.594	1.82511e-12
AFR	MegaPRS - IndivTune - EUR	pT+clump - IndivTune - EUR	0.148	0.109	0.039	0.357	2.8225e-12
AFR	MegaPRS - IndivTune - EUR	pT+clump-multi - IndivTune - EUR+AFR	0.148	0.155	-0.007	-0.046	0.234693
AFR	MegaPRS - SumStatTune - AFR	All - IndivTune - AFR	0.051	0.109	-0.058	-0.529	4.21296e-21
AFR	MegaPRS - SumStatTune - AFR	All - IndivTune - EUR	0.051	0.156	-0.105	-0.672	2.26587e-41
AFR	MegaPRS - SumStatTune - AFR	All - IndivTune - EUR+AFR	0.051	0.189	-0.138	-0.729	5.46379e-85
AFR	MegaPRS - SumStatTune - AFR	DBSLMM - IndivTune - AFR	0.051	0.086	-0.035	-0.406	1.46754e-09
AFR	MegaPRS - SumStatTune - AFR	DBSLMM - IndivTune - EUR	0.051	0.135	-0.084	-0.62	3.27079e-26
AFR	MegaPRS - SumStatTune - AFR	DBSLMM - SumStatTune - AFR	0.051	0.085	-0.034	-0.398	6.1777e-09
AFR	MegaPRS - SumStatTune - AFR	DBSLMM - SumStatTune - EUR	0.051	0.135	-0.083	-0.619	4.41112e-26
AFR	MegaPRS - SumStatTune - AFR	DBSLMM-multi - IndivTune - EUR+AFR	0.051	0.178	-0.126	-0.712	1.45481e-70
AFR	MegaPRS - SumStatTune - AFR	DBSLMM-multi - SumStatTune - EUR+AFR	0.051	0.17	-0.119	-0.698	5.08085e-66
AFR	MegaPRS - SumStatTune - AFR	LDpred2 - IndivTune - AFR	0.051	0.092	-0.041	-0.445	1.09896e-14
AFR	MegaPRS - SumStatTune - AFR	LDpred2 - IndivTune - EUR	0.051	0.147	-0.095	-0.65	8.11159e-34
AFR	MegaPRS - SumStatTune - AFR	LDpred2 - SumStatTune - AFR	0.051	0.075	-0.024	-0.318	4.46561e-06
AFR	MegaPRS - SumStatTune - AFR	LDpred2 - SumStatTune - EUR	0.051	0.138	-0.087	-0.628	4.22335e-28
AFR	MegaPRS - SumStatTune - AFR	LDpred2-multi - IndivTune - EUR+AFR	0.051	0.179	-0.127	-0.713	7.12256e-75
AFR	MegaPRS - SumStatTune - AFR	LDpred2-multi - SumStatTune - EUR+AFR	0.051	0.157	-0.106	-0.673	1.55057e-55
AFR	MegaPRS - SumStatTune - AFR	MegaPRS - IndivTune - AFR	0.051	0.068	-0.017	-0.244	0.000295817
AFR	MegaPRS - SumStatTune - AFR	MegaPRS - IndivTune - EUR	0.051	0.148	-0.097	-0.653	4.29113e-35
AFR	MegaPRS - SumStatTune - AFR	MegaPRS - SumStatTune - AFR	0.104	0.104	NA	NA%	NA
AFR	MegaPRS - SumStatTune - AFR	MegaPRS - SumStatTune - EUR	0.051	0.127	-0.076	-0.598	7.26853e-22
AFR	MegaPRS - SumStatTune - AFR	MegaPRS-multi - IndivTune - EUR+AFR	0.051	0.164	-0.113	-0.688	3.05469e-64
AFR	MegaPRS - SumStatTune - AFR	MegaPRS-multi - SumStatTune - EUR+AFR	0.051	0.136	-0.085	-0.623	2.43576e-57
AFR	MegaPRS - SumStatTune - AFR	PRS-CS - IndivTune - AFR	0.051	0.078	-0.027	-0.343	6.37666e-07
AFR	MegaPRS - SumStatTune - AFR	PRS-CS - IndivTune - EUR	0.051	0.14	-0.088	-0.633	1.76061e-29
AFR	MegaPRS - SumStatTune - AFR	PRS-CS - SumStatTune - AFR	0.051	0.042	0.009	0.212	0.090375
AFR	MegaPRS - SumStatTune - AFR	PRS-CS - SumStatTune - EUR	0.051	0.14	-0.089	-0.633	1.45864e-29
AFR	MegaPRS - SumStatTune - AFR	PRS-CS-multi - IndivTune - EUR+AFR	0.051	0.167	-0.116	-0.694	5.82432e-63
AFR	MegaPRS - SumStatTune - AFR	PRS-CS-multi - SumStatTune - EUR+AFR	0.051	0.139	-0.088	-0.633	3.50553e-39
AFR	MegaPRS - SumStatTune - AFR	PRS-CSx - IndivTune - EUR+AFR	0.051	0.167	-0.116	-0.693	3.50619e-60
AFR	MegaPRS - SumStatTune - AFR	PRS-CSx - SumStatTune - EUR+AFR	0.051	0.129	-0.078	-0.603	6.62838e-28
AFR	MegaPRS - SumStatTune - AFR	QuickPRS - SumStatTune - AFR	0.051	0.062	-0.011	-0.17	0.0220155
AFR	MegaPRS - SumStatTune - AFR	QuickPRS - SumStatTune - EUR	0.051	0.135	-0.084	-0.621	4.17931e-26
AFR	MegaPRS - SumStatTune - AFR	QuickPRS-multi - IndivTune - EUR+AFR	0.051	0.156	-0.104	-0.671	6.45758e-54
AFR	MegaPRS - SumStatTune - AFR	QuickPRS-multi - SumStatTune - EUR+AFR	0.051	0.148	-0.097	-0.654	6.30482e-51
AFR	MegaPRS - SumStatTune - AFR	SBayesRC - SumStatTune - AFR	0.051	0.053	-0.001	-0.027	0.838017
AFR	MegaPRS - SumStatTune - AFR	SBayesRC - SumStatTune - EUR	0.051	0.153	-0.102	-0.666	3.56e-39
AFR	MegaPRS - SumStatTune - AFR	SBayesRC-multi - IndivTune - EUR+AFR	0.051	0.173	-0.122	-0.704	2.52975e-61
AFR	MegaPRS - SumStatTune - AFR	SBayesRC-multi - SumStatTune - EUR+AFR	0.051	0.165	-0.113	-0.689	4.52927e-57
AFR	MegaPRS - SumStatTune - AFR	X-Wing - IndivTune - EUR+AFR	0.051	0.153	-0.102	-0.665	2.19372e-48
AFR	MegaPRS - SumStatTune - AFR	X-Wing - SumStatTune - EUR+AFR	0.051	0.142	-0.091	-0.639	1.50808e-41
AFR	MegaPRS - SumStatTune - AFR	lassosum - IndivTune - AFR	0.051	0.09	-0.038	-0.428	2.63546e-11
AFR	MegaPRS - SumStatTune - AFR	lassosum - IndivTune - EUR	0.051	0.143	-0.092	-0.642	6.42643e-32
AFR	MegaPRS - SumStatTune - AFR	lassosum - SumStatTune - AFR	0.051	0.057	-0.005	-0.094	0.414938
AFR	MegaPRS - SumStatTune - AFR	lassosum - SumStatTune - EUR	0.051	0.133	-0.082	-0.616	1.02824e-25
AFR	MegaPRS - SumStatTune - AFR	lassosum-multi - IndivTune - EUR+AFR	0.051	0.176	-0.125	-0.709	2.07011e-70
AFR	MegaPRS - SumStatTune - AFR	lassosum-multi - SumStatTune - EUR+AFR	0.051	0.141	-0.09	-0.637	2.61093e-37
AFR	MegaPRS - SumStatTune - AFR	pT+clump - IndivTune - AFR	0.051	0.093	-0.041	-0.447	3.34188e-12
AFR	MegaPRS - SumStatTune - AFR	pT+clump - IndivTune - EUR	0.051	0.109	-0.058	-0.529	3.72639e-13
AFR	MegaPRS - SumStatTune - AFR	pT+clump-multi - IndivTune - EUR+AFR	0.051	0.155	-0.104	-0.669	2.37763e-49
AFR	MegaPRS - SumStatTune - EUR	All - IndivTune - AFR	0.127	0.109	0.019	0.171	0.0151664
AFR	MegaPRS - SumStatTune - EUR	All - IndivTune - EUR	0.127	0.156	-0.029	-0.183	2.1888e-14
AFR	MegaPRS - SumStatTune - EUR	All - IndivTune - EUR+AFR	0.127	0.189	-0.062	-0.326	8.68345e-41
AFR	MegaPRS - SumStatTune - EUR	DBSLMM - IndivTune - AFR	0.127	0.086	0.041	0.477	2.14649e-07
AFR	MegaPRS - SumStatTune - EUR	DBSLMM - IndivTune - EUR	0.127	0.135	-0.007	-0.055	0.0854849
AFR	MegaPRS - SumStatTune - EUR	DBSLMM - SumStatTune - AFR	0.127	0.085	0.042	0.497	9.79552e-08
AFR	MegaPRS - SumStatTune - EUR	DBSLMM - SumStatTune - EUR	0.127	0.135	-0.007	-0.054	0.095552
AFR	MegaPRS - SumStatTune - EUR	DBSLMM-multi - IndivTune - EUR+AFR	0.127	0.178	-0.05	-0.283	5.11933e-23
AFR	MegaPRS - SumStatTune - EUR	DBSLMM-multi - SumStatTune - EUR+AFR	0.127	0.17	-0.042	-0.25	4.39816e-16
AFR	MegaPRS - SumStatTune - EUR	LDpred2 - IndivTune - AFR	0.127	0.092	0.035	0.379	8.5225e-06
AFR	MegaPRS - SumStatTune - EUR	LDpred2 - IndivTune - EUR	0.127	0.147	-0.019	-0.13	1.94089e-06
AFR	MegaPRS - SumStatTune - EUR	LDpred2 - SumStatTune - AFR	0.127	0.075	0.052	0.695	3.49984e-11
AFR	MegaPRS - SumStatTune - EUR	LDpred2 - SumStatTune - EUR	0.127	0.138	-0.01	-0.075	0.0146921
AFR	MegaPRS - SumStatTune - EUR	LDpred2-multi - IndivTune - EUR+AFR	0.127	0.179	-0.051	-0.286	1.2078e-26
AFR	MegaPRS - SumStatTune - EUR	LDpred2-multi - SumStatTune - EUR+AFR	0.127	0.157	-0.029	-0.187	8.61338e-09
AFR	MegaPRS - SumStatTune - EUR	MegaPRS - IndivTune - AFR	0.127	0.068	0.06	0.879	5.18278e-14
AFR	MegaPRS - SumStatTune - EUR	MegaPRS - IndivTune - EUR	0.127	0.148	-0.02	-0.138	3.70501e-10
AFR	MegaPRS - SumStatTune - EUR	MegaPRS - SumStatTune - AFR	0.127	0.051	0.076	1.487	7.26853e-22
AFR	MegaPRS - SumStatTune - EUR	MegaPRS - SumStatTune - EUR	0.104	0.104	NA	NA%	NA
AFR	MegaPRS - SumStatTune - EUR	MegaPRS-multi - IndivTune - EUR+AFR	0.127	0.164	-0.037	-0.224	2.83313e-20
AFR	MegaPRS - SumStatTune - EUR	MegaPRS-multi - SumStatTune - EUR+AFR	0.127	0.136	-0.008	-0.063	0.0127371
AFR	MegaPRS - SumStatTune - EUR	PRS-CS - IndivTune - AFR	0.127	0.078	0.049	0.634	4.10925e-10
AFR	MegaPRS - SumStatTune - EUR	PRS-CS - IndivTune - EUR	0.127	0.14	-0.012	-0.087	0.00294643
AFR	MegaPRS - SumStatTune - EUR	PRS-CS - SumStatTune - AFR	0.127	0.042	0.085	2.015	9.38981e-27
AFR	MegaPRS - SumStatTune - EUR	PRS-CS - SumStatTune - EUR	0.127	0.14	-0.012	-0.088	0.00295747
AFR	MegaPRS - SumStatTune - EUR	PRS-CS-multi - IndivTune - EUR+AFR	0.127	0.167	-0.04	-0.238	1.12707e-16
AFR	MegaPRS - SumStatTune - EUR	PRS-CS-multi - SumStatTune - EUR+AFR	0.127	0.139	-0.012	-0.086	0.016997
AFR	MegaPRS - SumStatTune - EUR	PRS-CSx - IndivTune - EUR+AFR	0.127	0.167	-0.04	-0.237	3.84932e-16
AFR	MegaPRS - SumStatTune - EUR	PRS-CSx - SumStatTune - EUR+AFR	0.127	0.129	-0.002	-0.013	0.755919
AFR	MegaPRS - SumStatTune - EUR	QuickPRS - SumStatTune - AFR	0.127	0.062	0.066	1.063	1.03601e-16
AFR	MegaPRS - SumStatTune - EUR	QuickPRS - SumStatTune - EUR	0.127	0.135	-0.008	-0.056	0.0122604
AFR	MegaPRS - SumStatTune - EUR	QuickPRS-multi - IndivTune - EUR+AFR	0.127	0.156	-0.028	-0.181	8.9512e-14
AFR	MegaPRS - SumStatTune - EUR	QuickPRS-multi - SumStatTune - EUR+AFR	0.127	0.148	-0.021	-0.139	3.42484e-06
AFR	MegaPRS - SumStatTune - EUR	SBayesRC - SumStatTune - AFR	0.127	0.053	0.075	1.42	6.26833e-21
AFR	MegaPRS - SumStatTune - EUR	SBayesRC - SumStatTune - EUR	0.127	0.153	-0.026	-0.168	7.50411e-10
AFR	MegaPRS - SumStatTune - EUR	SBayesRC-multi - IndivTune - EUR+AFR	0.127	0.173	-0.045	-0.263	4.47075e-22
AFR	MegaPRS - SumStatTune - EUR	SBayesRC-multi - SumStatTune - EUR+AFR	0.127	0.165	-0.037	-0.226	5.04636e-13
AFR	MegaPRS - SumStatTune - EUR	X-Wing - IndivTune - EUR+AFR	0.127	0.153	-0.025	-0.166	1.23764e-07
AFR	MegaPRS - SumStatTune - EUR	X-Wing - SumStatTune - EUR+AFR	0.127	0.142	-0.014	-0.102	0.00585235
AFR	MegaPRS - SumStatTune - EUR	lassosum - IndivTune - AFR	0.127	0.09	0.038	0.424	1.76118e-06
AFR	MegaPRS - SumStatTune - EUR	lassosum - IndivTune - EUR	0.127	0.143	-0.016	-0.109	0.000175264
AFR	MegaPRS - SumStatTune - EUR	lassosum - SumStatTune - AFR	0.127	0.057	0.071	1.252	6.55054e-19
AFR	MegaPRS - SumStatTune - EUR	lassosum - SumStatTune - EUR	0.127	0.133	-0.006	-0.045	0.205142
AFR	MegaPRS - SumStatTune - EUR	lassosum-multi - IndivTune - EUR+AFR	0.127	0.176	-0.048	-0.276	1.06972e-22
AFR	MegaPRS - SumStatTune - EUR	lassosum-multi - SumStatTune - EUR+AFR	0.127	0.141	-0.014	-0.097	0.0145926
AFR	MegaPRS - SumStatTune - EUR	pT+clump - IndivTune - AFR	0.127	0.093	0.035	0.374	1.35622e-05
AFR	MegaPRS - SumStatTune - EUR	pT+clump - IndivTune - EUR	0.127	0.109	0.019	0.17	0.000644966
AFR	MegaPRS - SumStatTune - EUR	pT+clump-multi - IndivTune - EUR+AFR	0.127	0.155	-0.027	-0.177	5.40739e-06
AFR	MegaPRS-multi - IndivTune - EUR+AFR	All - IndivTune - AFR	0.164	0.109	0.055	0.509	3.26165e-17
AFR	MegaPRS-multi - IndivTune - EUR+AFR	All - IndivTune - EUR	0.164	0.156	0.008	0.053	0.0282097
AFR	MegaPRS-multi - IndivTune - EUR+AFR	All - IndivTune - EUR+AFR	0.164	0.189	-0.025	-0.131	4.42588e-12
AFR	MegaPRS-multi - IndivTune - EUR+AFR	DBSLMM - IndivTune - AFR	0.164	0.086	0.078	0.904	2.12032e-29
AFR	MegaPRS-multi - IndivTune - EUR+AFR	DBSLMM - IndivTune - EUR	0.164	0.135	0.029	0.218	9.79871e-11
AFR	MegaPRS-multi - IndivTune - EUR+AFR	DBSLMM - SumStatTune - AFR	0.164	0.085	0.079	0.93	4.54847e-30
AFR	MegaPRS-multi - IndivTune - EUR+AFR	DBSLMM - SumStatTune - EUR	0.164	0.135	0.03	0.22	8.07417e-11
AFR	MegaPRS-multi - IndivTune - EUR+AFR	DBSLMM-multi - IndivTune - EUR+AFR	0.164	0.178	-0.013	-0.075	0.00170198
AFR	MegaPRS-multi - IndivTune - EUR+AFR	DBSLMM-multi - SumStatTune - EUR+AFR	0.164	0.17	-0.006	-0.033	0.21206
AFR	MegaPRS-multi - IndivTune - EUR+AFR	LDpred2 - IndivTune - AFR	0.164	0.092	0.072	0.778	2.75973e-27
AFR	MegaPRS-multi - IndivTune - EUR+AFR	LDpred2 - IndivTune - EUR	0.164	0.147	0.018	0.121	1.8241e-05
AFR	MegaPRS-multi - IndivTune - EUR+AFR	LDpred2 - SumStatTune - AFR	0.164	0.075	0.089	1.185	8.92503e-42
AFR	MegaPRS-multi - IndivTune - EUR+AFR	LDpred2 - SumStatTune - EUR	0.164	0.138	0.027	0.192	3.51876e-09
AFR	MegaPRS-multi - IndivTune - EUR+AFR	LDpred2-multi - IndivTune - EUR+AFR	0.164	0.179	-0.014	-0.08	0.000131252
AFR	MegaPRS-multi - IndivTune - EUR+AFR	LDpred2-multi - SumStatTune - EUR+AFR	0.164	0.157	0.008	0.048	0.06864
AFR	MegaPRS-multi - IndivTune - EUR+AFR	MegaPRS - IndivTune - AFR	0.164	0.068	0.096	1.423	2.77071e-58
AFR	MegaPRS-multi - IndivTune - EUR+AFR	MegaPRS - IndivTune - EUR	0.164	0.148	0.016	0.112	7.56898e-12
AFR	MegaPRS-multi - IndivTune - EUR+AFR	MegaPRS - SumStatTune - AFR	0.164	0.051	0.113	2.206	3.05469e-64
AFR	MegaPRS-multi - IndivTune - EUR+AFR	MegaPRS - SumStatTune - EUR	0.164	0.127	0.037	0.289	2.83313e-20
AFR	MegaPRS-multi - IndivTune - EUR+AFR	MegaPRS-multi - IndivTune - EUR+AFR	0.104	0.104	NA	NA%	NA
AFR	MegaPRS-multi - IndivTune - EUR+AFR	MegaPRS-multi - SumStatTune - EUR+AFR	0.164	0.136	0.028	0.209	3.85718e-13
AFR	MegaPRS-multi - IndivTune - EUR+AFR	PRS-CS - IndivTune - AFR	0.164	0.078	0.086	1.107	6.46505e-38
AFR	MegaPRS-multi - IndivTune - EUR+AFR	PRS-CS - IndivTune - EUR	0.164	0.14	0.025	0.176	1.33778e-08
AFR	MegaPRS-multi - IndivTune - EUR+AFR	PRS-CS - SumStatTune - AFR	0.164	0.042	0.122	2.886	3.07163e-71
AFR	MegaPRS-multi - IndivTune - EUR+AFR	PRS-CS - SumStatTune - EUR	0.164	0.14	0.024	0.175	1.70183e-08
AFR	MegaPRS-multi - IndivTune - EUR+AFR	PRS-CS-multi - IndivTune - EUR+AFR	0.164	0.167	-0.003	-0.017	0.455906
AFR	MegaPRS-multi - IndivTune - EUR+AFR	PRS-CS-multi - SumStatTune - EUR+AFR	0.164	0.139	0.025	0.178	2.74587e-09
AFR	MegaPRS-multi - IndivTune - EUR+AFR	PRS-CSx - IndivTune - EUR+AFR	0.164	0.167	-0.003	-0.017	0.494109
AFR	MegaPRS-multi - IndivTune - EUR+AFR	PRS-CSx - SumStatTune - EUR+AFR	0.164	0.129	0.035	0.272	2.00617e-12
AFR	MegaPRS-multi - IndivTune - EUR+AFR	QuickPRS - SumStatTune - AFR	0.164	0.062	0.103	1.66	2.79878e-58
AFR	MegaPRS-multi - IndivTune - EUR+AFR	QuickPRS - SumStatTune - EUR	0.164	0.135	0.029	0.217	2.07469e-15
AFR	MegaPRS-multi - IndivTune - EUR+AFR	QuickPRS-multi - IndivTune - EUR+AFR	0.164	0.156	0.009	0.055	0.00126951
AFR	MegaPRS-multi - IndivTune - EUR+AFR	QuickPRS-multi - SumStatTune - EUR+AFR	0.164	0.148	0.016	0.11	1.91655e-07
AFR	MegaPRS-multi - IndivTune - EUR+AFR	SBayesRC - SumStatTune - AFR	0.164	0.053	0.112	2.12	2.32533e-54
AFR	MegaPRS-multi - IndivTune - EUR+AFR	SBayesRC - SumStatTune - EUR	0.164	0.153	0.011	0.072	0.00925237
AFR	MegaPRS-multi - IndivTune - EUR+AFR	SBayesRC-multi - IndivTune - EUR+AFR	0.164	0.173	-0.009	-0.05	0.0317974
AFR	MegaPRS-multi - IndivTune - EUR+AFR	SBayesRC-multi - SumStatTune - EUR+AFR	0.164	0.165	0	-0.002	0.938884
AFR	MegaPRS-multi - IndivTune - EUR+AFR	X-Wing - IndivTune - EUR+AFR	0.164	0.153	0.011	0.075	0.00449784
AFR	MegaPRS-multi - IndivTune - EUR+AFR	X-Wing - SumStatTune - EUR+AFR	0.164	0.142	0.022	0.158	3.15061e-07
AFR	MegaPRS-multi - IndivTune - EUR+AFR	lassosum - IndivTune - AFR	0.164	0.09	0.075	0.835	6.59881e-28
AFR	MegaPRS-multi - IndivTune - EUR+AFR	lassosum - IndivTune - EUR	0.164	0.143	0.021	0.148	1.02775e-06
AFR	MegaPRS-multi - IndivTune - EUR+AFR	lassosum - SumStatTune - AFR	0.164	0.057	0.108	1.903	3.68735e-52
AFR	MegaPRS-multi - IndivTune - EUR+AFR	lassosum - SumStatTune - EUR	0.164	0.133	0.031	0.231	5.85779e-10
AFR	MegaPRS-multi - IndivTune - EUR+AFR	lassosum-multi - IndivTune - EUR+AFR	0.164	0.176	-0.012	-0.066	0.00457526
AFR	MegaPRS-multi - IndivTune - EUR+AFR	lassosum-multi - SumStatTune - EUR+AFR	0.164	0.141	0.023	0.164	2.91503e-06
AFR	MegaPRS-multi - IndivTune - EUR+AFR	pT+clump - IndivTune - AFR	0.164	0.093	0.072	0.772	1.39081e-24
AFR	MegaPRS-multi - IndivTune - EUR+AFR	pT+clump - IndivTune - EUR	0.164	0.109	0.055	0.509	1.70433e-21
AFR	MegaPRS-multi - IndivTune - EUR+AFR	pT+clump-multi - IndivTune - EUR+AFR	0.164	0.155	0.009	0.061	0.0848892
AFR	MegaPRS-multi - SumStatTune - EUR+AFR	All - IndivTune - AFR	0.136	0.109	0.027	0.249	7.18073e-05
AFR	MegaPRS-multi - SumStatTune - EUR+AFR	All - IndivTune - EUR	0.136	0.156	-0.02	-0.129	1.77594e-05
AFR	MegaPRS-multi - SumStatTune - EUR+AFR	All - IndivTune - EUR+AFR	0.136	0.189	-0.053	-0.281	1.68921e-30
AFR	MegaPRS-multi - SumStatTune - EUR+AFR	DBSLMM - IndivTune - AFR	0.136	0.086	0.05	0.576	1.2357e-12
AFR	MegaPRS-multi - SumStatTune - EUR+AFR	DBSLMM - IndivTune - EUR	0.136	0.135	0.001	0.008	0.834745
AFR	MegaPRS-multi - SumStatTune - EUR+AFR	DBSLMM - SumStatTune - AFR	0.136	0.085	0.051	0.597	4.28138e-13
AFR	MegaPRS-multi - SumStatTune - EUR+AFR	DBSLMM - SumStatTune - EUR	0.136	0.135	0.001	0.009	0.809117
AFR	MegaPRS-multi - SumStatTune - EUR+AFR	DBSLMM-multi - IndivTune - EUR+AFR	0.136	0.178	-0.042	-0.235	8.3565e-17
AFR	MegaPRS-multi - SumStatTune - EUR+AFR	DBSLMM-multi - SumStatTune - EUR+AFR	0.136	0.17	-0.034	-0.2	9.26485e-12
AFR	MegaPRS-multi - SumStatTune - EUR+AFR	LDpred2 - IndivTune - AFR	0.136	0.092	0.044	0.471	1.1471e-10
AFR	MegaPRS-multi - SumStatTune - EUR+AFR	LDpred2 - IndivTune - EUR	0.136	0.147	-0.011	-0.072	0.0315832
AFR	MegaPRS-multi - SumStatTune - EUR+AFR	LDpred2 - SumStatTune - AFR	0.136	0.075	0.061	0.808	9.66389e-20
AFR	MegaPRS-multi - SumStatTune - EUR+AFR	LDpred2 - SumStatTune - EUR	0.136	0.138	-0.002	-0.013	0.715472
AFR	MegaPRS-multi - SumStatTune - EUR+AFR	LDpred2-multi - IndivTune - EUR+AFR	0.136	0.179	-0.043	-0.238	1.38667e-19
AFR	MegaPRS-multi - SumStatTune - EUR+AFR	LDpred2-multi - SumStatTune - EUR+AFR	0.136	0.157	-0.021	-0.133	9.46481e-06
AFR	MegaPRS-multi - SumStatTune - EUR+AFR	MegaPRS - IndivTune - AFR	0.136	0.068	0.068	1.004	9.581e-26
AFR	MegaPRS-multi - SumStatTune - EUR+AFR	MegaPRS - IndivTune - EUR	0.136	0.148	-0.012	-0.08	0.00755361
AFR	MegaPRS-multi - SumStatTune - EUR+AFR	MegaPRS - SumStatTune - AFR	0.136	0.051	0.085	1.653	2.43576e-57
AFR	MegaPRS-multi - SumStatTune - EUR+AFR	MegaPRS - SumStatTune - EUR	0.136	0.127	0.008	0.067	0.0127371
AFR	MegaPRS-multi - SumStatTune - EUR+AFR	MegaPRS-multi - IndivTune - EUR+AFR	0.136	0.164	-0.028	-0.173	3.85718e-13
AFR	MegaPRS-multi - SumStatTune - EUR+AFR	MegaPRS-multi - SumStatTune - EUR+AFR	0.104	0.104	NA	NA%	NA
AFR	MegaPRS-multi - SumStatTune - EUR+AFR	PRS-CS - IndivTune - AFR	0.136	0.078	0.058	0.743	1.08681e-17
AFR	MegaPRS-multi - SumStatTune - EUR+AFR	PRS-CS - IndivTune - EUR	0.136	0.14	-0.004	-0.027	0.454302
AFR	MegaPRS-multi - SumStatTune - EUR+AFR	PRS-CS - SumStatTune - AFR	0.136	0.042	0.094	2.216	7.19389e-44
AFR	MegaPRS-multi - SumStatTune - EUR+AFR	PRS-CS - SumStatTune - EUR	0.136	0.14	-0.004	-0.028	0.441082
AFR	MegaPRS-multi - SumStatTune - EUR+AFR	PRS-CS-multi - IndivTune - EUR+AFR	0.136	0.167	-0.031	-0.187	2.11957e-11
AFR	MegaPRS-multi - SumStatTune - EUR+AFR	PRS-CS-multi - SumStatTune - EUR+AFR	0.136	0.139	-0.004	-0.025	0.448246
AFR	MegaPRS-multi - SumStatTune - EUR+AFR	PRS-CSx - IndivTune - EUR+AFR	0.136	0.167	-0.031	-0.187	1.34485e-10
AFR	MegaPRS-multi - SumStatTune - EUR+AFR	PRS-CSx - SumStatTune - EUR+AFR	0.136	0.129	0.007	0.053	0.208153
AFR	MegaPRS-multi - SumStatTune - EUR+AFR	QuickPRS - SumStatTune - AFR	0.136	0.062	0.074	1.2	7.57784e-31
AFR	MegaPRS-multi - SumStatTune - EUR+AFR	QuickPRS - SumStatTune - EUR	0.136	0.135	0.001	0.007	0.842477
AFR	MegaPRS-multi - SumStatTune - EUR+AFR	QuickPRS-multi - IndivTune - EUR+AFR	0.136	0.156	-0.02	-0.127	2.47101e-07
AFR	MegaPRS-multi - SumStatTune - EUR+AFR	QuickPRS-multi - SumStatTune - EUR+AFR	0.136	0.148	-0.012	-0.081	0.00185418
AFR	MegaPRS-multi - SumStatTune - EUR+AFR	SBayesRC - SumStatTune - AFR	0.136	0.053	0.083	1.582	1.36582e-29
AFR	MegaPRS-multi - SumStatTune - EUR+AFR	SBayesRC - SumStatTune - EUR	0.136	0.153	-0.017	-0.113	0.000526861
AFR	MegaPRS-multi - SumStatTune - EUR+AFR	SBayesRC-multi - IndivTune - EUR+AFR	0.136	0.173	-0.037	-0.214	4.79673e-14
AFR	MegaPRS-multi - SumStatTune - EUR+AFR	SBayesRC-multi - SumStatTune - EUR+AFR	0.136	0.165	-0.029	-0.174	1.02899e-08
AFR	MegaPRS-multi - SumStatTune - EUR+AFR	X-Wing - IndivTune - EUR+AFR	0.136	0.153	-0.017	-0.111	0.00040311
AFR	MegaPRS-multi - SumStatTune - EUR+AFR	X-Wing - SumStatTune - EUR+AFR	0.136	0.142	-0.006	-0.042	0.220933
AFR	MegaPRS-multi - SumStatTune - EUR+AFR	lassosum - IndivTune - AFR	0.136	0.09	0.046	0.518	2.72703e-11
AFR	MegaPRS-multi - SumStatTune - EUR+AFR	lassosum - IndivTune - EUR	0.136	0.143	-0.007	-0.05	0.152469
AFR	MegaPRS-multi - SumStatTune - EUR+AFR	lassosum - SumStatTune - AFR	0.136	0.057	0.079	1.402	1.78811e-27
AFR	MegaPRS-multi - SumStatTune - EUR+AFR	lassosum - SumStatTune - EUR	0.136	0.133	0.003	0.019	0.64306
AFR	MegaPRS-multi - SumStatTune - EUR+AFR	lassosum-multi - IndivTune - EUR+AFR	0.136	0.176	-0.04	-0.227	3.00261e-16
AFR	MegaPRS-multi - SumStatTune - EUR+AFR	lassosum-multi - SumStatTune - EUR+AFR	0.136	0.141	-0.005	-0.037	0.33292
AFR	MegaPRS-multi - SumStatTune - EUR+AFR	pT+clump - IndivTune - AFR	0.136	0.093	0.043	0.466	9.00565e-10
AFR	MegaPRS-multi - SumStatTune - EUR+AFR	pT+clump - IndivTune - EUR	0.136	0.109	0.027	0.248	5.66651e-06
AFR	MegaPRS-multi - SumStatTune - EUR+AFR	pT+clump-multi - IndivTune - EUR+AFR	0.136	0.155	-0.019	-0.122	0.000998038
AFR	PRS-CS - IndivTune - AFR	All - IndivTune - AFR	0.078	0.109	-0.031	-0.284	3.7824e-09
AFR	PRS-CS - IndivTune - AFR	All - IndivTune - EUR	0.078	0.156	-0.078	-0.5	4.48143e-24
AFR	PRS-CS - IndivTune - AFR	All - IndivTune - EUR+AFR	0.078	0.189	-0.111	-0.588	2.37511e-63
AFR	PRS-CS - IndivTune - AFR	DBSLMM - IndivTune - AFR	0.078	0.086	-0.008	-0.096	0.0883683
AFR	PRS-CS - IndivTune - AFR	DBSLMM - IndivTune - EUR	0.078	0.135	-0.057	-0.422	4.7742e-13
AFR	PRS-CS - IndivTune - AFR	DBSLMM - SumStatTune - AFR	0.078	0.085	-0.007	-0.084	0.147859
AFR	PRS-CS - IndivTune - AFR	DBSLMM - SumStatTune - EUR	0.078	0.135	-0.057	-0.421	5.79645e-13
AFR	PRS-CS - IndivTune - AFR	DBSLMM-multi - IndivTune - EUR+AFR	0.078	0.178	-0.1	-0.561	2.36598e-51
AFR	PRS-CS - IndivTune - AFR	DBSLMM-multi - SumStatTune - EUR+AFR	0.078	0.17	-0.092	-0.541	4.016e-49
AFR	PRS-CS - IndivTune - AFR	LDpred2 - IndivTune - AFR	0.078	0.092	-0.014	-0.156	0.000148625
AFR	PRS-CS - IndivTune - AFR	LDpred2 - IndivTune - EUR	0.078	0.147	-0.069	-0.468	1.7284e-18
AFR	PRS-CS - IndivTune - AFR	LDpred2 - SumStatTune - AFR	0.078	0.075	0.003	0.037	0.409137
AFR	PRS-CS - IndivTune - AFR	LDpred2 - SumStatTune - EUR	0.078	0.138	-0.06	-0.434	1.97365e-14
AFR	PRS-CS - IndivTune - AFR	LDpred2-multi - IndivTune - EUR+AFR	0.078	0.179	-0.101	-0.563	5.13251e-55
AFR	PRS-CS - IndivTune - AFR	LDpred2-multi - SumStatTune - EUR+AFR	0.078	0.157	-0.079	-0.503	2.26608e-40
AFR	PRS-CS - IndivTune - AFR	MegaPRS - IndivTune - AFR	0.078	0.068	0.01	0.15	0.0341412
AFR	PRS-CS - IndivTune - AFR	MegaPRS - IndivTune - EUR	0.078	0.148	-0.07	-0.472	2.00323e-19
AFR	PRS-CS - IndivTune - AFR	MegaPRS - SumStatTune - AFR	0.078	0.051	0.027	0.522	6.37666e-07
AFR	PRS-CS - IndivTune - AFR	MegaPRS - SumStatTune - EUR	0.078	0.127	-0.049	-0.388	4.10925e-10
AFR	PRS-CS - IndivTune - AFR	MegaPRS-multi - IndivTune - EUR+AFR	0.078	0.164	-0.086	-0.525	6.46505e-38
AFR	PRS-CS - IndivTune - AFR	MegaPRS-multi - SumStatTune - EUR+AFR	0.078	0.136	-0.058	-0.426	1.08681e-17
AFR	PRS-CS - IndivTune - AFR	PRS-CS - IndivTune - AFR	0.104	0.104	NA	NA%	NA
AFR	PRS-CS - IndivTune - AFR	PRS-CS - IndivTune - EUR	0.078	0.14	-0.062	-0.442	2.93288e-15
AFR	PRS-CS - IndivTune - AFR	PRS-CS - SumStatTune - AFR	0.078	0.042	0.036	0.845	1.21514e-25
AFR	PRS-CS - IndivTune - AFR	PRS-CS - SumStatTune - EUR	0.078	0.14	-0.062	-0.442	2.6094e-15
AFR	PRS-CS - IndivTune - AFR	PRS-CS-multi - IndivTune - EUR+AFR	0.078	0.167	-0.089	-0.534	9.3769e-53
AFR	PRS-CS - IndivTune - AFR	PRS-CS-multi - SumStatTune - EUR+AFR	0.078	0.139	-0.061	-0.441	2.06241e-23
AFR	PRS-CS - IndivTune - AFR	PRS-CSx - IndivTune - EUR+AFR	0.078	0.167	-0.089	-0.533	9.45831e-41
AFR	PRS-CS - IndivTune - AFR	PRS-CSx - SumStatTune - EUR+AFR	0.078	0.129	-0.051	-0.396	4.78324e-14
AFR	PRS-CS - IndivTune - AFR	QuickPRS - SumStatTune - AFR	0.078	0.062	0.016	0.262	0.000676189
AFR	PRS-CS - IndivTune - AFR	QuickPRS - SumStatTune - EUR	0.078	0.135	-0.057	-0.423	5.7182e-13
AFR	PRS-CS - IndivTune - AFR	QuickPRS-multi - IndivTune - EUR+AFR	0.078	0.156	-0.078	-0.499	1.41104e-29
AFR	PRS-CS - IndivTune - AFR	QuickPRS-multi - SumStatTune - EUR+AFR	0.078	0.148	-0.07	-0.473	6.14583e-28
AFR	PRS-CS - IndivTune - AFR	SBayesRC - SumStatTune - AFR	0.078	0.053	0.025	0.481	3.56491e-05
AFR	PRS-CS - IndivTune - AFR	SBayesRC - SumStatTune - EUR	0.078	0.153	-0.075	-0.491	2.26719e-22
AFR	PRS-CS - IndivTune - AFR	SBayesRC-multi - IndivTune - EUR+AFR	0.078	0.173	-0.095	-0.549	2.27833e-42
AFR	PRS-CS - IndivTune - AFR	SBayesRC-multi - SumStatTune - EUR+AFR	0.078	0.165	-0.087	-0.526	4.33934e-40
AFR	PRS-CS - IndivTune - AFR	X-Wing - IndivTune - EUR+AFR	0.078	0.153	-0.075	-0.49	4.58807e-29
AFR	PRS-CS - IndivTune - AFR	X-Wing - SumStatTune - EUR+AFR	0.078	0.142	-0.064	-0.45	2.81935e-26
AFR	PRS-CS - IndivTune - AFR	lassosum - IndivTune - AFR	0.078	0.09	-0.012	-0.129	0.00593656
AFR	PRS-CS - IndivTune - AFR	lassosum - IndivTune - EUR	0.078	0.143	-0.065	-0.455	5.44019e-17
AFR	PRS-CS - IndivTune - AFR	lassosum - SumStatTune - AFR	0.078	0.057	0.021	0.378	0.000428515
AFR	PRS-CS - IndivTune - AFR	lassosum - SumStatTune - EUR	0.078	0.133	-0.055	-0.416	1.20902e-12
AFR	PRS-CS - IndivTune - AFR	lassosum-multi - IndivTune - EUR+AFR	0.078	0.176	-0.098	-0.557	2.71932e-52
AFR	PRS-CS - IndivTune - AFR	lassosum-multi - SumStatTune - EUR+AFR	0.078	0.141	-0.063	-0.448	9.96927e-22
AFR	PRS-CS - IndivTune - AFR	pT+clump - IndivTune - AFR	0.078	0.093	-0.015	-0.159	0.0022093
AFR	PRS-CS - IndivTune - AFR	pT+clump - IndivTune - EUR	0.078	0.109	-0.031	-0.284	9.52862e-05
AFR	PRS-CS - IndivTune - AFR	pT+clump-multi - IndivTune - EUR+AFR	0.078	0.155	-0.077	-0.496	8.66473e-33
AFR	PRS-CS - IndivTune - EUR	All - IndivTune - AFR	0.14	0.109	0.031	0.283	3.99678e-05
AFR	PRS-CS - IndivTune - EUR	All - IndivTune - EUR	0.14	0.156	-0.016	-0.105	7.91917e-07
AFR	PRS-CS - IndivTune - EUR	All - IndivTune - EUR+AFR	0.14	0.189	-0.05	-0.262	4.40981e-30
AFR	PRS-CS - IndivTune - EUR	DBSLMM - IndivTune - AFR	0.14	0.086	0.053	0.619	8.73844e-12
AFR	PRS-CS - IndivTune - EUR	DBSLMM - IndivTune - EUR	0.14	0.135	0.005	0.036	0.13962
AFR	PRS-CS - IndivTune - EUR	DBSLMM - SumStatTune - AFR	0.14	0.085	0.055	0.641	3.14894e-12
AFR	PRS-CS - IndivTune - EUR	DBSLMM - SumStatTune - EUR	0.14	0.135	0.005	0.037	0.126923
AFR	PRS-CS - IndivTune - EUR	DBSLMM-multi - IndivTune - EUR+AFR	0.14	0.178	-0.038	-0.214	5.91888e-19
AFR	PRS-CS - IndivTune - EUR	DBSLMM-multi - SumStatTune - EUR+AFR	0.14	0.17	-0.03	-0.178	9.72919e-12
AFR	PRS-CS - IndivTune - EUR	LDpred2 - IndivTune - AFR	0.14	0.092	0.047	0.511	1.04934e-09
AFR	PRS-CS - IndivTune - EUR	LDpred2 - IndivTune - EUR	0.14	0.147	-0.007	-0.047	0.0194244
AFR	PRS-CS - IndivTune - EUR	LDpred2 - SumStatTune - AFR	0.14	0.075	0.064	0.858	1.10835e-16
AFR	PRS-CS - IndivTune - EUR	LDpred2 - SumStatTune - EUR	0.14	0.138	0.002	0.014	0.600692
AFR	PRS-CS - IndivTune - EUR	LDpred2-multi - IndivTune - EUR+AFR	0.14	0.179	-0.039	-0.218	1.07169e-22
AFR	PRS-CS - IndivTune - EUR	LDpred2-multi - SumStatTune - EUR+AFR	0.14	0.157	-0.017	-0.109	0.000170065
AFR	PRS-CS - IndivTune - EUR	MegaPRS - IndivTune - AFR	0.14	0.068	0.072	1.059	4.59089e-20
AFR	PRS-CS - IndivTune - EUR	MegaPRS - IndivTune - EUR	0.14	0.148	-0.008	-0.055	0.0320595
AFR	PRS-CS - IndivTune - EUR	MegaPRS - SumStatTune - AFR	0.14	0.051	0.088	1.725	1.76061e-29
AFR	PRS-CS - IndivTune - EUR	MegaPRS - SumStatTune - EUR	0.14	0.127	0.012	0.096	0.00294643
AFR	PRS-CS - IndivTune - EUR	MegaPRS-multi - IndivTune - EUR+AFR	0.14	0.164	-0.025	-0.15	1.33778e-08
AFR	PRS-CS - IndivTune - EUR	MegaPRS-multi - SumStatTune - EUR+AFR	0.14	0.136	0.004	0.027	0.454302
AFR	PRS-CS - IndivTune - EUR	PRS-CS - IndivTune - AFR	0.14	0.078	0.062	0.791	2.93288e-15
AFR	PRS-CS - IndivTune - EUR	PRS-CS - IndivTune - EUR	0.104	0.104	NA	NA%	NA
AFR	PRS-CS - IndivTune - EUR	PRS-CS - SumStatTune - AFR	0.14	0.042	0.097	2.303	5.39563e-35
AFR	PRS-CS - IndivTune - EUR	PRS-CS - SumStatTune - EUR	0.14	0.14	0	-0.001	0.90349
AFR	PRS-CS - IndivTune - EUR	PRS-CS-multi - IndivTune - EUR+AFR	0.14	0.167	-0.028	-0.165	1.07638e-23
AFR	PRS-CS - IndivTune - EUR	PRS-CS-multi - SumStatTune - EUR+AFR	0.14	0.139	0	0.001	0.957524
AFR	PRS-CS - IndivTune - EUR	PRS-CSx - IndivTune - EUR+AFR	0.14	0.167	-0.027	-0.164	3.94415e-14
AFR	PRS-CS - IndivTune - EUR	PRS-CSx - SumStatTune - EUR+AFR	0.14	0.129	0.01	0.081	0.0223115
AFR	PRS-CS - IndivTune - EUR	QuickPRS - SumStatTune - AFR	0.14	0.062	0.078	1.261	2.43414e-23
AFR	PRS-CS - IndivTune - EUR	QuickPRS - SumStatTune - EUR	0.14	0.135	0.005	0.034	0.221066
AFR	PRS-CS - IndivTune - EUR	QuickPRS-multi - IndivTune - EUR+AFR	0.14	0.156	-0.016	-0.103	0.000150224
AFR	PRS-CS - IndivTune - EUR	QuickPRS-multi - SumStatTune - EUR+AFR	0.14	0.148	-0.008	-0.056	0.077202
AFR	PRS-CS - IndivTune - EUR	SBayesRC - SumStatTune - AFR	0.14	0.053	0.087	1.652	1.60061e-28
AFR	PRS-CS - IndivTune - EUR	SBayesRC - SumStatTune - EUR	0.14	0.153	-0.014	-0.089	0.000171378
AFR	PRS-CS - IndivTune - EUR	SBayesRC-multi - IndivTune - EUR+AFR	0.14	0.173	-0.033	-0.192	2.50724e-15
AFR	PRS-CS - IndivTune - EUR	SBayesRC-multi - SumStatTune - EUR+AFR	0.14	0.165	-0.025	-0.152	9.96023e-08
AFR	PRS-CS - IndivTune - EUR	X-Wing - IndivTune - EUR+AFR	0.14	0.153	-0.013	-0.086	9.07325e-05
AFR	PRS-CS - IndivTune - EUR	X-Wing - SumStatTune - EUR+AFR	0.14	0.142	-0.002	-0.016	0.594499
AFR	PRS-CS - IndivTune - EUR	lassosum - IndivTune - AFR	0.14	0.09	0.05	0.56	1.43295e-10
AFR	PRS-CS - IndivTune - EUR	lassosum - IndivTune - EUR	0.14	0.143	-0.003	-0.024	0.270318
AFR	PRS-CS - IndivTune - EUR	lassosum - SumStatTune - AFR	0.14	0.057	0.083	1.468	7.02988e-26
AFR	PRS-CS - IndivTune - EUR	lassosum - SumStatTune - EUR	0.14	0.133	0.006	0.047	0.084785
AFR	PRS-CS - IndivTune - EUR	lassosum-multi - IndivTune - EUR+AFR	0.14	0.176	-0.036	-0.206	3.11587e-18
AFR	PRS-CS - IndivTune - EUR	lassosum-multi - SumStatTune - EUR+AFR	0.14	0.141	-0.002	-0.011	0.757252
AFR	PRS-CS - IndivTune - EUR	pT+clump - IndivTune - AFR	0.14	0.093	0.047	0.506	2.69991e-09
AFR	PRS-CS - IndivTune - EUR	pT+clump - IndivTune - EUR	0.14	0.109	0.031	0.282	6.74944e-10
AFR	PRS-CS - IndivTune - EUR	pT+clump-multi - IndivTune - EUR+AFR	0.14	0.155	-0.015	-0.098	0.00691541
AFR	PRS-CS - SumStatTune - AFR	All - IndivTune - AFR	0.042	0.109	-0.067	-0.612	1.71053e-28
AFR	PRS-CS - SumStatTune - AFR	All - IndivTune - EUR	0.042	0.156	-0.114	-0.729	1.48384e-47
AFR	PRS-CS - SumStatTune - AFR	All - IndivTune - EUR+AFR	0.042	0.189	-0.147	-0.777	2.5144e-93
AFR	PRS-CS - SumStatTune - AFR	DBSLMM - IndivTune - AFR	0.042	0.086	-0.044	-0.51	1.67858e-14
AFR	PRS-CS - SumStatTune - AFR	DBSLMM - IndivTune - EUR	0.042	0.135	-0.093	-0.687	1.61034e-31
AFR	PRS-CS - SumStatTune - AFR	DBSLMM - SumStatTune - AFR	0.042	0.085	-0.043	-0.503	1.51786e-13
AFR	PRS-CS - SumStatTune - AFR	DBSLMM - SumStatTune - EUR	0.042	0.135	-0.092	-0.686	2.17038e-31
AFR	PRS-CS - SumStatTune - AFR	DBSLMM-multi - IndivTune - EUR+AFR	0.042	0.178	-0.135	-0.762	1.68612e-78
AFR	PRS-CS - SumStatTune - AFR	DBSLMM-multi - SumStatTune - EUR+AFR	0.042	0.17	-0.128	-0.751	4.898e-78
AFR	PRS-CS - SumStatTune - AFR	LDpred2 - IndivTune - AFR	0.042	0.092	-0.05	-0.542	3.66345e-26
AFR	PRS-CS - SumStatTune - AFR	LDpred2 - IndivTune - EUR	0.042	0.147	-0.104	-0.711	8.17925e-40
AFR	PRS-CS - SumStatTune - AFR	LDpred2 - SumStatTune - AFR	0.042	0.075	-0.033	-0.438	2.5204e-17
AFR	PRS-CS - SumStatTune - AFR	LDpred2 - SumStatTune - EUR	0.042	0.138	-0.096	-0.693	1.66855e-33
AFR	PRS-CS - SumStatTune - AFR	LDpred2-multi - IndivTune - EUR+AFR	0.042	0.179	-0.136	-0.763	1.63561e-84
AFR	PRS-CS - SumStatTune - AFR	LDpred2-multi - SumStatTune - EUR+AFR	0.042	0.157	-0.115	-0.73	5.8826e-75
AFR	PRS-CS - SumStatTune - AFR	MegaPRS - IndivTune - AFR	0.042	0.068	-0.026	-0.377	1.74014e-07
AFR	PRS-CS - SumStatTune - AFR	MegaPRS - IndivTune - EUR	0.042	0.148	-0.106	-0.714	6.04481e-41
AFR	PRS-CS - SumStatTune - AFR	MegaPRS - SumStatTune - AFR	0.042	0.051	-0.009	-0.175	0.090375
AFR	PRS-CS - SumStatTune - AFR	MegaPRS - SumStatTune - EUR	0.042	0.127	-0.085	-0.668	9.38981e-27
AFR	PRS-CS - SumStatTune - AFR	MegaPRS-multi - IndivTune - EUR+AFR	0.042	0.164	-0.122	-0.743	3.07163e-71
AFR	PRS-CS - SumStatTune - AFR	MegaPRS-multi - SumStatTune - EUR+AFR	0.042	0.136	-0.094	-0.689	7.19389e-44
AFR	PRS-CS - SumStatTune - AFR	PRS-CS - IndivTune - AFR	0.042	0.078	-0.036	-0.458	1.21514e-25
AFR	PRS-CS - SumStatTune - AFR	PRS-CS - IndivTune - EUR	0.042	0.14	-0.097	-0.697	5.39563e-35
AFR	PRS-CS - SumStatTune - AFR	PRS-CS - SumStatTune - AFR	0.104	0.104	NA	NA%	NA
AFR	PRS-CS - SumStatTune - AFR	PRS-CS - SumStatTune - EUR	0.042	0.14	-0.098	-0.698	4.5852e-35
AFR	PRS-CS - SumStatTune - AFR	PRS-CS-multi - IndivTune - EUR+AFR	0.042	0.167	-0.125	-0.747	5.32676e-78
AFR	PRS-CS - SumStatTune - AFR	PRS-CS-multi - SumStatTune - EUR+AFR	0.042	0.139	-0.097	-0.697	2.22866e-72
AFR	PRS-CS - SumStatTune - AFR	PRS-CSx - IndivTune - EUR+AFR	0.042	0.167	-0.125	-0.747	6.50119e-73
AFR	PRS-CS - SumStatTune - AFR	PRS-CSx - SumStatTune - EUR+AFR	0.042	0.129	-0.087	-0.673	1.17216e-37
AFR	PRS-CS - SumStatTune - AFR	QuickPRS - SumStatTune - AFR	0.042	0.062	-0.02	-0.316	5.91541e-05
AFR	PRS-CS - SumStatTune - AFR	QuickPRS - SumStatTune - EUR	0.042	0.135	-0.093	-0.687	1.853e-31
AFR	PRS-CS - SumStatTune - AFR	QuickPRS-multi - IndivTune - EUR+AFR	0.042	0.156	-0.113	-0.728	1.44024e-59
AFR	PRS-CS - SumStatTune - AFR	QuickPRS-multi - SumStatTune - EUR+AFR	0.042	0.148	-0.106	-0.714	1.3121e-60
AFR	PRS-CS - SumStatTune - AFR	SBayesRC - SumStatTune - AFR	0.042	0.053	-0.01	-0.197	0.123359
AFR	PRS-CS - SumStatTune - AFR	SBayesRC - SumStatTune - EUR	0.042	0.153	-0.111	-0.724	2.82262e-45
AFR	PRS-CS - SumStatTune - AFR	SBayesRC-multi - IndivTune - EUR+AFR	0.042	0.173	-0.131	-0.755	4.59046e-70
AFR	PRS-CS - SumStatTune - AFR	SBayesRC-multi - SumStatTune - EUR+AFR	0.042	0.165	-0.122	-0.743	4.67116e-69
AFR	PRS-CS - SumStatTune - AFR	X-Wing - IndivTune - EUR+AFR	0.042	0.153	-0.111	-0.723	1.48137e-65
AFR	PRS-CS - SumStatTune - AFR	X-Wing - SumStatTune - EUR+AFR	0.042	0.142	-0.1	-0.702	4.40193e-72
AFR	PRS-CS - SumStatTune - AFR	lassosum - IndivTune - AFR	0.042	0.09	-0.047	-0.528	1.3429e-19
AFR	PRS-CS - SumStatTune - AFR	lassosum - IndivTune - EUR	0.042	0.143	-0.101	-0.705	1.69404e-37
AFR	PRS-CS - SumStatTune - AFR	lassosum - SumStatTune - AFR	0.042	0.057	-0.014	-0.253	0.028254
AFR	PRS-CS - SumStatTune - AFR	lassosum - SumStatTune - EUR	0.042	0.133	-0.091	-0.683	9.91216e-31
AFR	PRS-CS - SumStatTune - AFR	lassosum-multi - IndivTune - EUR+AFR	0.042	0.176	-0.134	-0.76	3.92163e-79
AFR	PRS-CS - SumStatTune - AFR	lassosum-multi - SumStatTune - EUR+AFR	0.042	0.141	-0.099	-0.701	1.93034e-46
AFR	PRS-CS - SumStatTune - AFR	pT+clump - IndivTune - AFR	0.042	0.093	-0.05	-0.544	1.35197e-18
AFR	PRS-CS - SumStatTune - AFR	pT+clump - IndivTune - EUR	0.042	0.109	-0.067	-0.612	6.96324e-17
AFR	PRS-CS - SumStatTune - AFR	pT+clump-multi - IndivTune - EUR+AFR	0.042	0.155	-0.113	-0.727	1.59792e-56
AFR	PRS-CS - SumStatTune - EUR	All - IndivTune - AFR	0.14	0.109	0.031	0.284	3.46443e-05
AFR	PRS-CS - SumStatTune - EUR	All - IndivTune - EUR	0.14	0.156	-0.016	-0.104	1.17733e-06
AFR	PRS-CS - SumStatTune - EUR	All - IndivTune - EUR+AFR	0.14	0.189	-0.049	-0.261	6.1258e-30
AFR	PRS-CS - SumStatTune - EUR	DBSLMM - IndivTune - AFR	0.14	0.086	0.054	0.621	7.73172e-12
AFR	PRS-CS - SumStatTune - EUR	DBSLMM - IndivTune - EUR	0.14	0.135	0.005	0.037	0.127827
AFR	PRS-CS - SumStatTune - EUR	DBSLMM - SumStatTune - AFR	0.14	0.085	0.055	0.643	2.77543e-12
AFR	PRS-CS - SumStatTune - EUR	DBSLMM - SumStatTune - EUR	0.14	0.135	0.005	0.038	0.113384
AFR	PRS-CS - SumStatTune - EUR	DBSLMM-multi - IndivTune - EUR+AFR	0.14	0.178	-0.038	-0.213	1.13813e-18
AFR	PRS-CS - SumStatTune - EUR	DBSLMM-multi - SumStatTune - EUR+AFR	0.14	0.17	-0.03	-0.177	1.25659e-11
AFR	PRS-CS - SumStatTune - EUR	LDpred2 - IndivTune - AFR	0.14	0.092	0.047	0.513	9.29985e-10
AFR	PRS-CS - SumStatTune - EUR	LDpred2 - IndivTune - EUR	0.14	0.147	-0.007	-0.046	0.022078
AFR	PRS-CS - SumStatTune - EUR	LDpred2 - SumStatTune - AFR	0.14	0.075	0.065	0.86	9.51683e-17
AFR	PRS-CS - SumStatTune - EUR	LDpred2 - SumStatTune - EUR	0.14	0.138	0.002	0.015	0.571887
AFR	PRS-CS - SumStatTune - EUR	LDpred2-multi - IndivTune - EUR+AFR	0.14	0.179	-0.039	-0.217	1.38491e-22
AFR	PRS-CS - SumStatTune - EUR	LDpred2-multi - SumStatTune - EUR+AFR	0.14	0.157	-0.017	-0.108	0.000208191
AFR	PRS-CS - SumStatTune - EUR	MegaPRS - IndivTune - AFR	0.14	0.068	0.072	1.061	3.96461e-20
AFR	PRS-CS - SumStatTune - EUR	MegaPRS - IndivTune - EUR	0.14	0.148	-0.008	-0.054	0.0353078
AFR	PRS-CS - SumStatTune - EUR	MegaPRS - SumStatTune - AFR	0.14	0.051	0.089	1.728	1.45864e-29
AFR	PRS-CS - SumStatTune - EUR	MegaPRS - SumStatTune - EUR	0.14	0.127	0.012	0.097	0.00295747
AFR	PRS-CS - SumStatTune - EUR	MegaPRS-multi - IndivTune - EUR+AFR	0.14	0.164	-0.024	-0.149	1.70183e-08
AFR	PRS-CS - SumStatTune - EUR	MegaPRS-multi - SumStatTune - EUR+AFR	0.14	0.136	0.004	0.028	0.441082
AFR	PRS-CS - SumStatTune - EUR	PRS-CS - IndivTune - AFR	0.14	0.078	0.062	0.793	2.6094e-15
AFR	PRS-CS - SumStatTune - EUR	PRS-CS - IndivTune - EUR	0.14	0.14	0	0.001	0.90349
AFR	PRS-CS - SumStatTune - EUR	PRS-CS - SumStatTune - AFR	0.14	0.042	0.098	2.307	4.5852e-35
AFR	PRS-CS - SumStatTune - EUR	PRS-CS - SumStatTune - EUR	0.104	0.104	NA	NA%	NA
AFR	PRS-CS - SumStatTune - EUR	PRS-CS-multi - IndivTune - EUR+AFR	0.14	0.167	-0.027	-0.164	7.88278e-19
AFR	PRS-CS - SumStatTune - EUR	PRS-CS-multi - SumStatTune - EUR+AFR	0.14	0.139	0	0.002	0.914692
AFR	PRS-CS - SumStatTune - EUR	PRS-CSx - IndivTune - EUR+AFR	0.14	0.167	-0.027	-0.163	4.47235e-14
AFR	PRS-CS - SumStatTune - EUR	PRS-CSx - SumStatTune - EUR+AFR	0.14	0.129	0.011	0.083	0.0173147
AFR	PRS-CS - SumStatTune - EUR	QuickPRS - SumStatTune - AFR	0.14	0.062	0.078	1.263	1.99317e-23
AFR	PRS-CS - SumStatTune - EUR	QuickPRS - SumStatTune - EUR	0.14	0.135	0.005	0.035	0.20147
AFR	PRS-CS - SumStatTune - EUR	QuickPRS-multi - IndivTune - EUR+AFR	0.14	0.156	-0.016	-0.102	0.000158964
AFR	PRS-CS - SumStatTune - EUR	QuickPRS-multi - SumStatTune - EUR+AFR	0.14	0.148	-0.008	-0.055	0.0818506
AFR	PRS-CS - SumStatTune - EUR	SBayesRC - SumStatTune - AFR	0.14	0.053	0.087	1.655	1.25386e-28
AFR	PRS-CS - SumStatTune - EUR	SBayesRC - SumStatTune - EUR	0.14	0.153	-0.013	-0.088	0.000160249
AFR	PRS-CS - SumStatTune - EUR	SBayesRC-multi - IndivTune - EUR+AFR	0.14	0.173	-0.033	-0.191	1.55708e-15
AFR	PRS-CS - SumStatTune - EUR	SBayesRC-multi - SumStatTune - EUR+AFR	0.14	0.165	-0.025	-0.151	9.14291e-08
AFR	PRS-CS - SumStatTune - EUR	X-Wing - IndivTune - EUR+AFR	0.14	0.153	-0.013	-0.085	4.36599e-05
AFR	PRS-CS - SumStatTune - EUR	X-Wing - SumStatTune - EUR+AFR	0.14	0.142	-0.002	-0.015	0.615494
AFR	PRS-CS - SumStatTune - EUR	lassosum - IndivTune - AFR	0.14	0.09	0.05	0.562	1.26835e-10
AFR	PRS-CS - SumStatTune - EUR	lassosum - IndivTune - EUR	0.14	0.143	-0.003	-0.023	0.293175
AFR	PRS-CS - SumStatTune - EUR	lassosum - SumStatTune - AFR	0.14	0.057	0.083	1.471	5.85973e-26
AFR	PRS-CS - SumStatTune - EUR	lassosum - SumStatTune - EUR	0.14	0.133	0.006	0.048	0.0615379
AFR	PRS-CS - SumStatTune - EUR	lassosum-multi - IndivTune - EUR+AFR	0.14	0.176	-0.036	-0.205	4.99622e-18
AFR	PRS-CS - SumStatTune - EUR	lassosum-multi - SumStatTune - EUR+AFR	0.14	0.141	-0.001	-0.01	0.77472
AFR	PRS-CS - SumStatTune - EUR	pT+clump - IndivTune - AFR	0.14	0.093	0.047	0.508	2.40517e-09
AFR	PRS-CS - SumStatTune - EUR	pT+clump - IndivTune - EUR	0.14	0.109	0.031	0.284	4.78269e-10
AFR	PRS-CS - SumStatTune - EUR	pT+clump-multi - IndivTune - EUR+AFR	0.14	0.155	-0.015	-0.097	0.00732863
AFR	PRS-CS-multi - IndivTune - EUR+AFR	All - IndivTune - AFR	0.167	0.109	0.058	0.536	7.72919e-20
AFR	PRS-CS-multi - IndivTune - EUR+AFR	All - IndivTune - EUR	0.167	0.156	0.011	0.071	0.00620545
AFR	PRS-CS-multi - IndivTune - EUR+AFR	All - IndivTune - EUR+AFR	0.167	0.189	-0.022	-0.116	3.10822e-09
AFR	PRS-CS-multi - IndivTune - EUR+AFR	DBSLMM - IndivTune - AFR	0.167	0.086	0.081	0.938	3.60136e-34
AFR	PRS-CS-multi - IndivTune - EUR+AFR	DBSLMM - IndivTune - EUR	0.167	0.135	0.032	0.24	7.14562e-15
AFR	PRS-CS-multi - IndivTune - EUR+AFR	DBSLMM - SumStatTune - AFR	0.167	0.085	0.082	0.965	6.66536e-35
AFR	PRS-CS-multi - IndivTune - EUR+AFR	DBSLMM - SumStatTune - EUR	0.167	0.135	0.033	0.242	6.35062e-15
AFR	PRS-CS-multi - IndivTune - EUR+AFR	DBSLMM-multi - IndivTune - EUR+AFR	0.167	0.178	-0.01	-0.059	0.00338562
AFR	PRS-CS-multi - IndivTune - EUR+AFR	DBSLMM-multi - SumStatTune - EUR+AFR	0.167	0.17	-0.003	-0.015	0.4837
AFR	PRS-CS-multi - IndivTune - EUR+AFR	LDpred2 - IndivTune - AFR	0.167	0.092	0.075	0.81	1.21941e-31
AFR	PRS-CS-multi - IndivTune - EUR+AFR	LDpred2 - IndivTune - EUR	0.167	0.147	0.021	0.141	1.03461e-07
AFR	PRS-CS-multi - IndivTune - EUR+AFR	LDpred2 - SumStatTune - AFR	0.167	0.075	0.092	1.224	4.69055e-48
AFR	PRS-CS-multi - IndivTune - EUR+AFR	LDpred2 - SumStatTune - EUR	0.167	0.138	0.029	0.214	5.38189e-12
AFR	PRS-CS-multi - IndivTune - EUR+AFR	LDpred2-multi - IndivTune - EUR+AFR	0.167	0.179	-0.011	-0.063	0.000504348
AFR	PRS-CS-multi - IndivTune - EUR+AFR	LDpred2-multi - SumStatTune - EUR+AFR	0.167	0.157	0.01	0.067	0.00387909
AFR	PRS-CS-multi - IndivTune - EUR+AFR	MegaPRS - IndivTune - AFR	0.167	0.068	0.099	1.466	6.32676e-50
AFR	PRS-CS-multi - IndivTune - EUR+AFR	MegaPRS - IndivTune - EUR	0.167	0.148	0.019	0.131	1.0524e-05
AFR	PRS-CS-multi - IndivTune - EUR+AFR	MegaPRS - SumStatTune - AFR	0.167	0.051	0.116	2.263	5.82432e-63
AFR	PRS-CS-multi - IndivTune - EUR+AFR	MegaPRS - SumStatTune - EUR	0.167	0.127	0.04	0.312	1.12707e-16
AFR	PRS-CS-multi - IndivTune - EUR+AFR	MegaPRS-multi - IndivTune - EUR+AFR	0.167	0.164	0.003	0.018	0.455906
AFR	PRS-CS-multi - IndivTune - EUR+AFR	MegaPRS-multi - SumStatTune - EUR+AFR	0.167	0.136	0.031	0.23	2.11957e-11
AFR	PRS-CS-multi - IndivTune - EUR+AFR	PRS-CS - IndivTune - AFR	0.167	0.078	0.089	1.144	9.3769e-53
AFR	PRS-CS-multi - IndivTune - EUR+AFR	PRS-CS - IndivTune - EUR	0.167	0.14	0.028	0.197	1.07638e-23
AFR	PRS-CS-multi - IndivTune - EUR+AFR	PRS-CS - SumStatTune - AFR	0.167	0.042	0.125	2.955	5.32676e-78
AFR	PRS-CS-multi - IndivTune - EUR+AFR	PRS-CS - SumStatTune - EUR	0.167	0.14	0.027	0.196	7.88278e-19
AFR	PRS-CS-multi - IndivTune - EUR+AFR	PRS-CS-multi - IndivTune - EUR+AFR	0.104	0.104	NA	NA%	NA
AFR	PRS-CS-multi - IndivTune - EUR+AFR	PRS-CS-multi - SumStatTune - EUR+AFR	0.167	0.139	0.028	0.199	3.95648e-21
AFR	PRS-CS-multi - IndivTune - EUR+AFR	PRS-CSx - IndivTune - EUR+AFR	0.167	0.167	0	0.001	0.976635
AFR	PRS-CS-multi - IndivTune - EUR+AFR	PRS-CSx - SumStatTune - EUR+AFR	0.167	0.129	0.038	0.295	1.91628e-17
AFR	PRS-CS-multi - IndivTune - EUR+AFR	QuickPRS - SumStatTune - AFR	0.167	0.062	0.105	1.707	6.22621e-56
AFR	PRS-CS-multi - IndivTune - EUR+AFR	QuickPRS - SumStatTune - EUR	0.167	0.135	0.032	0.238	1.67766e-12
AFR	PRS-CS-multi - IndivTune - EUR+AFR	QuickPRS-multi - IndivTune - EUR+AFR	0.167	0.156	0.012	0.074	0.00357862
AFR	PRS-CS-multi - IndivTune - EUR+AFR	QuickPRS-multi - SumStatTune - EUR+AFR	0.167	0.148	0.019	0.13	3.79433e-06
AFR	PRS-CS-multi - IndivTune - EUR+AFR	SBayesRC - SumStatTune - AFR	0.167	0.053	0.115	2.176	3.03778e-61
AFR	PRS-CS-multi - IndivTune - EUR+AFR	SBayesRC - SumStatTune - EUR	0.167	0.153	0.014	0.091	0.00099644
AFR	PRS-CS-multi - IndivTune - EUR+AFR	SBayesRC-multi - IndivTune - EUR+AFR	0.167	0.173	-0.006	-0.033	0.129774
AFR	PRS-CS-multi - IndivTune - EUR+AFR	SBayesRC-multi - SumStatTune - EUR+AFR	0.167	0.165	0.003	0.016	0.522029
AFR	PRS-CS-multi - IndivTune - EUR+AFR	X-Wing - IndivTune - EUR+AFR	0.167	0.153	0.014	0.094	7.81972e-06
AFR	PRS-CS-multi - IndivTune - EUR+AFR	X-Wing - SumStatTune - EUR+AFR	0.167	0.142	0.025	0.179	5.71179e-12
AFR	PRS-CS-multi - IndivTune - EUR+AFR	lassosum - IndivTune - AFR	0.167	0.09	0.078	0.868	1.65968e-32
AFR	PRS-CS-multi - IndivTune - EUR+AFR	lassosum - IndivTune - EUR	0.167	0.143	0.024	0.169	9.97524e-10
AFR	PRS-CS-multi - IndivTune - EUR+AFR	lassosum - SumStatTune - AFR	0.167	0.057	0.111	1.955	4.0528e-56
AFR	PRS-CS-multi - IndivTune - EUR+AFR	lassosum - SumStatTune - EUR	0.167	0.133	0.034	0.253	1.53323e-14
AFR	PRS-CS-multi - IndivTune - EUR+AFR	lassosum-multi - IndivTune - EUR+AFR	0.167	0.176	-0.009	-0.049	0.0108107
AFR	PRS-CS-multi - IndivTune - EUR+AFR	lassosum-multi - SumStatTune - EUR+AFR	0.167	0.141	0.026	0.185	1.92247e-09
AFR	PRS-CS-multi - IndivTune - EUR+AFR	pT+clump - IndivTune - AFR	0.167	0.093	0.074	0.803	7.45707e-29
AFR	PRS-CS-multi - IndivTune - EUR+AFR	pT+clump - IndivTune - EUR	0.167	0.109	0.058	0.535	1.25755e-26
AFR	PRS-CS-multi - IndivTune - EUR+AFR	pT+clump-multi - IndivTune - EUR+AFR	0.167	0.155	0.012	0.08	0.0112169
AFR	PRS-CS-multi - SumStatTune - EUR+AFR	All - IndivTune - AFR	0.139	0.109	0.031	0.281	4.68758e-06
AFR	PRS-CS-multi - SumStatTune - EUR+AFR	All - IndivTune - EUR	0.139	0.156	-0.017	-0.106	0.000172973
AFR	PRS-CS-multi - SumStatTune - EUR+AFR	All - IndivTune - EUR+AFR	0.139	0.189	-0.05	-0.263	2.97425e-29
AFR	PRS-CS-multi - SumStatTune - EUR+AFR	DBSLMM - IndivTune - AFR	0.139	0.086	0.053	0.617	1.25998e-14
AFR	PRS-CS-multi - SumStatTune - EUR+AFR	DBSLMM - IndivTune - EUR	0.139	0.135	0.005	0.034	0.298389
AFR	PRS-CS-multi - SumStatTune - EUR+AFR	DBSLMM - SumStatTune - AFR	0.139	0.085	0.054	0.639	4.4445e-15
AFR	PRS-CS-multi - SumStatTune - EUR+AFR	DBSLMM - SumStatTune - EUR	0.139	0.135	0.005	0.035	0.279444
AFR	PRS-CS-multi - SumStatTune - EUR+AFR	DBSLMM-multi - IndivTune - EUR+AFR	0.139	0.178	-0.038	-0.215	2.95434e-18
AFR	PRS-CS-multi - SumStatTune - EUR+AFR	DBSLMM-multi - SumStatTune - EUR+AFR	0.139	0.17	-0.03	-0.179	5.06735e-13
AFR	PRS-CS-multi - SumStatTune - EUR+AFR	LDpred2 - IndivTune - AFR	0.139	0.092	0.047	0.509	5.47101e-13
AFR	PRS-CS-multi - SumStatTune - EUR+AFR	LDpred2 - IndivTune - EUR	0.139	0.147	-0.007	-0.048	0.0924189
AFR	PRS-CS-multi - SumStatTune - EUR+AFR	LDpred2 - SumStatTune - AFR	0.139	0.075	0.064	0.855	1.34451e-25
AFR	PRS-CS-multi - SumStatTune - EUR+AFR	LDpred2 - SumStatTune - EUR	0.139	0.138	0.002	0.012	0.714948
AFR	PRS-CS-multi - SumStatTune - EUR+AFR	LDpred2-multi - IndivTune - EUR+AFR	0.139	0.179	-0.039	-0.219	1.61105e-22
AFR	PRS-CS-multi - SumStatTune - EUR+AFR	LDpred2-multi - SumStatTune - EUR+AFR	0.139	0.157	-0.017	-0.11	4.20815e-06
AFR	PRS-CS-multi - SumStatTune - EUR+AFR	MegaPRS - IndivTune - AFR	0.139	0.068	0.072	1.056	1.13893e-28
AFR	PRS-CS-multi - SumStatTune - EUR+AFR	MegaPRS - IndivTune - EUR	0.139	0.148	-0.008	-0.056	0.0763493
AFR	PRS-CS-multi - SumStatTune - EUR+AFR	MegaPRS - SumStatTune - AFR	0.139	0.051	0.088	1.721	3.50553e-39
AFR	PRS-CS-multi - SumStatTune - EUR+AFR	MegaPRS - SumStatTune - EUR	0.139	0.127	0.012	0.094	0.016997
AFR	PRS-CS-multi - SumStatTune - EUR+AFR	MegaPRS-multi - IndivTune - EUR+AFR	0.139	0.164	-0.025	-0.151	2.74587e-09
AFR	PRS-CS-multi - SumStatTune - EUR+AFR	MegaPRS-multi - SumStatTune - EUR+AFR	0.139	0.136	0.004	0.026	0.448246
AFR	PRS-CS-multi - SumStatTune - EUR+AFR	PRS-CS - IndivTune - AFR	0.139	0.078	0.061	0.788	2.06241e-23
AFR	PRS-CS-multi - SumStatTune - EUR+AFR	PRS-CS - IndivTune - EUR	0.139	0.14	0	-0.001	0.957524
AFR	PRS-CS-multi - SumStatTune - EUR+AFR	PRS-CS - SumStatTune - AFR	0.139	0.042	0.097	2.299	2.22866e-72
AFR	PRS-CS-multi - SumStatTune - EUR+AFR	PRS-CS - SumStatTune - EUR	0.139	0.14	0	-0.002	0.914692
AFR	PRS-CS-multi - SumStatTune - EUR+AFR	PRS-CS-multi - IndivTune - EUR+AFR	0.139	0.167	-0.028	-0.166	3.95648e-21
AFR	PRS-CS-multi - SumStatTune - EUR+AFR	PRS-CS-multi - SumStatTune - EUR+AFR	0.104	0.104	NA	NA%	NA
AFR	PRS-CS-multi - SumStatTune - EUR+AFR	PRS-CSx - IndivTune - EUR+AFR	0.139	0.167	-0.028	-0.166	7.7339e-15
AFR	PRS-CS-multi - SumStatTune - EUR+AFR	PRS-CSx - SumStatTune - EUR+AFR	0.139	0.129	0.01	0.08	0.0145653
AFR	PRS-CS-multi - SumStatTune - EUR+AFR	QuickPRS - SumStatTune - AFR	0.139	0.062	0.078	1.258	7.46145e-34
AFR	PRS-CS-multi - SumStatTune - EUR+AFR	QuickPRS - SumStatTune - EUR	0.139	0.135	0.004	0.033	0.350625
AFR	PRS-CS-multi - SumStatTune - EUR+AFR	QuickPRS-multi - IndivTune - EUR+AFR	0.139	0.156	-0.016	-0.104	0.000105429
AFR	PRS-CS-multi - SumStatTune - EUR+AFR	QuickPRS-multi - SumStatTune - EUR+AFR	0.139	0.148	-0.009	-0.058	0.0337715
AFR	PRS-CS-multi - SumStatTune - EUR+AFR	SBayesRC - SumStatTune - AFR	0.139	0.053	0.087	1.649	2.19733e-33
AFR	PRS-CS-multi - SumStatTune - EUR+AFR	SBayesRC - SumStatTune - EUR	0.139	0.153	-0.014	-0.09	0.0023441
AFR	PRS-CS-multi - SumStatTune - EUR+AFR	SBayesRC-multi - IndivTune - EUR+AFR	0.139	0.173	-0.033	-0.193	1.41044e-14
AFR	PRS-CS-multi - SumStatTune - EUR+AFR	SBayesRC-multi - SumStatTune - EUR+AFR	0.139	0.165	-0.025	-0.153	8.48711e-09
AFR	PRS-CS-multi - SumStatTune - EUR+AFR	X-Wing - IndivTune - EUR+AFR	0.139	0.153	-0.013	-0.088	1.64776e-06
AFR	PRS-CS-multi - SumStatTune - EUR+AFR	X-Wing - SumStatTune - EUR+AFR	0.139	0.142	-0.002	-0.017	0.350646
AFR	PRS-CS-multi - SumStatTune - EUR+AFR	lassosum - IndivTune - AFR	0.139	0.09	0.05	0.558	1.63786e-13
AFR	PRS-CS-multi - SumStatTune - EUR+AFR	lassosum - IndivTune - EUR	0.139	0.143	-0.004	-0.025	0.398829
AFR	PRS-CS-multi - SumStatTune - EUR+AFR	lassosum - SumStatTune - AFR	0.139	0.057	0.083	1.464	5.45818e-31
AFR	PRS-CS-multi - SumStatTune - EUR+AFR	lassosum - SumStatTune - EUR	0.139	0.133	0.006	0.045	0.181016
AFR	PRS-CS-multi - SumStatTune - EUR+AFR	lassosum-multi - IndivTune - EUR+AFR	0.139	0.176	-0.036	-0.207	9.75119e-18
AFR	PRS-CS-multi - SumStatTune - EUR+AFR	lassosum-multi - SumStatTune - EUR+AFR	0.139	0.141	-0.002	-0.012	0.701157
AFR	PRS-CS-multi - SumStatTune - EUR+AFR	pT+clump - IndivTune - AFR	0.139	0.093	0.047	0.504	2.161e-11
AFR	PRS-CS-multi - SumStatTune - EUR+AFR	pT+clump - IndivTune - EUR	0.139	0.109	0.031	0.281	4.56218e-08
AFR	PRS-CS-multi - SumStatTune - EUR+AFR	pT+clump-multi - IndivTune - EUR+AFR	0.139	0.155	-0.015	-0.099	0.00474563
AFR	PRS-CSx - IndivTune - EUR+AFR	All - IndivTune - AFR	0.167	0.109	0.058	0.535	4.95588e-21
AFR	PRS-CSx - IndivTune - EUR+AFR	All - IndivTune - EUR	0.167	0.156	0.011	0.071	0.00696377
AFR	PRS-CSx - IndivTune - EUR+AFR	All - IndivTune - EUR+AFR	0.167	0.189	-0.022	-0.116	2.03322e-09
AFR	PRS-CSx - IndivTune - EUR+AFR	DBSLMM - IndivTune - AFR	0.167	0.086	0.081	0.937	2.54336e-31
AFR	PRS-CSx - IndivTune - EUR+AFR	DBSLMM - IndivTune - EUR	0.167	0.135	0.032	0.239	4.65473e-14
AFR	PRS-CSx - IndivTune - EUR+AFR	DBSLMM - SumStatTune - AFR	0.167	0.085	0.082	0.964	4.79831e-32
AFR	PRS-CSx - IndivTune - EUR+AFR	DBSLMM - SumStatTune - EUR	0.167	0.135	0.032	0.241	5.07187e-14
AFR	PRS-CSx - IndivTune - EUR+AFR	DBSLMM-multi - IndivTune - EUR+AFR	0.167	0.178	-0.011	-0.059	0.00748964
AFR	PRS-CSx - IndivTune - EUR+AFR	DBSLMM-multi - SumStatTune - EUR+AFR	0.167	0.17	-0.003	-0.016	0.514931
AFR	PRS-CSx - IndivTune - EUR+AFR	LDpred2 - IndivTune - AFR	0.167	0.092	0.075	0.809	7.50526e-29
AFR	PRS-CSx - IndivTune - EUR+AFR	LDpred2 - IndivTune - EUR	0.167	0.147	0.021	0.141	2.94217e-07
AFR	PRS-CSx - IndivTune - EUR+AFR	LDpred2 - SumStatTune - AFR	0.167	0.075	0.092	1.223	8.01951e-44
AFR	PRS-CSx - IndivTune - EUR+AFR	LDpred2 - SumStatTune - EUR	0.167	0.138	0.029	0.213	2.46223e-11
AFR	PRS-CSx - IndivTune - EUR+AFR	LDpred2-multi - IndivTune - EUR+AFR	0.167	0.179	-0.011	-0.064	0.00173627
AFR	PRS-CSx - IndivTune - EUR+AFR	LDpred2-multi - SumStatTune - EUR+AFR	0.167	0.157	0.01	0.066	0.0101831
AFR	PRS-CSx - IndivTune - EUR+AFR	MegaPRS - IndivTune - AFR	0.167	0.068	0.099	1.464	6.74458e-47
AFR	PRS-CSx - IndivTune - EUR+AFR	MegaPRS - IndivTune - EUR	0.167	0.148	0.019	0.131	1.74458e-05
AFR	PRS-CSx - IndivTune - EUR+AFR	MegaPRS - SumStatTune - AFR	0.167	0.051	0.116	2.261	3.50619e-60
AFR	PRS-CSx - IndivTune - EUR+AFR	MegaPRS - SumStatTune - EUR	0.167	0.127	0.04	0.311	3.84932e-16
AFR	PRS-CSx - IndivTune - EUR+AFR	MegaPRS-multi - IndivTune - EUR+AFR	0.167	0.164	0.003	0.017	0.494109
AFR	PRS-CSx - IndivTune - EUR+AFR	MegaPRS-multi - SumStatTune - EUR+AFR	0.167	0.136	0.031	0.229	1.34485e-10
AFR	PRS-CSx - IndivTune - EUR+AFR	PRS-CS - IndivTune - AFR	0.167	0.078	0.089	1.143	9.45831e-41
AFR	PRS-CSx - IndivTune - EUR+AFR	PRS-CS - IndivTune - EUR	0.167	0.14	0.027	0.197	3.94415e-14
AFR	PRS-CSx - IndivTune - EUR+AFR	PRS-CS - SumStatTune - AFR	0.167	0.042	0.125	2.953	6.50119e-73
AFR	PRS-CSx - IndivTune - EUR+AFR	PRS-CS - SumStatTune - EUR	0.167	0.14	0.027	0.195	4.47235e-14
AFR	PRS-CSx - IndivTune - EUR+AFR	PRS-CS-multi - IndivTune - EUR+AFR	0.167	0.167	0	-0.001	0.976635
AFR	PRS-CSx - IndivTune - EUR+AFR	PRS-CS-multi - SumStatTune - EUR+AFR	0.167	0.139	0.028	0.198	7.7339e-15
AFR	PRS-CSx - IndivTune - EUR+AFR	PRS-CSx - IndivTune - EUR+AFR	0.104	0.104	NA	NA%	NA
AFR	PRS-CSx - IndivTune - EUR+AFR	PRS-CSx - SumStatTune - EUR+AFR	0.167	0.129	0.038	0.294	1.61479e-17
AFR	PRS-CSx - IndivTune - EUR+AFR	QuickPRS - SumStatTune - AFR	0.167	0.062	0.105	1.705	9.6629e-53
AFR	PRS-CSx - IndivTune - EUR+AFR	QuickPRS - SumStatTune - EUR	0.167	0.135	0.032	0.238	4.30047e-12
AFR	PRS-CSx - IndivTune - EUR+AFR	QuickPRS-multi - IndivTune - EUR+AFR	0.167	0.156	0.011	0.073	0.0061838
AFR	PRS-CSx - IndivTune - EUR+AFR	QuickPRS-multi - SumStatTune - EUR+AFR	0.167	0.148	0.019	0.129	1.44156e-05
AFR	PRS-CSx - IndivTune - EUR+AFR	SBayesRC - SumStatTune - AFR	0.167	0.053	0.114	2.174	1.13703e-57
AFR	PRS-CSx - IndivTune - EUR+AFR	SBayesRC - SumStatTune - EUR	0.167	0.153	0.014	0.091	0.00129435
AFR	PRS-CSx - IndivTune - EUR+AFR	SBayesRC-multi - IndivTune - EUR+AFR	0.167	0.173	-0.006	-0.033	0.152079
AFR	PRS-CSx - IndivTune - EUR+AFR	SBayesRC-multi - SumStatTune - EUR+AFR	0.167	0.165	0.002	0.015	0.562503
AFR	PRS-CSx - IndivTune - EUR+AFR	X-Wing - IndivTune - EUR+AFR	0.167	0.153	0.014	0.093	3.87098e-06
AFR	PRS-CSx - IndivTune - EUR+AFR	X-Wing - SumStatTune - EUR+AFR	0.167	0.142	0.025	0.178	4.3729e-12
AFR	PRS-CSx - IndivTune - EUR+AFR	lassosum - IndivTune - AFR	0.167	0.09	0.078	0.867	1.70613e-29
AFR	PRS-CSx - IndivTune - EUR+AFR	lassosum - IndivTune - EUR	0.167	0.143	0.024	0.168	2.22027e-09
AFR	PRS-CSx - IndivTune - EUR+AFR	lassosum - SumStatTune - AFR	0.167	0.057	0.111	1.953	1.44216e-52
AFR	PRS-CSx - IndivTune - EUR+AFR	lassosum - SumStatTune - EUR	0.167	0.133	0.034	0.253	4.52951e-14
AFR	PRS-CSx - IndivTune - EUR+AFR	lassosum-multi - IndivTune - EUR+AFR	0.167	0.176	-0.009	-0.05	0.0213109
AFR	PRS-CSx - IndivTune - EUR+AFR	lassosum-multi - SumStatTune - EUR+AFR	0.167	0.141	0.026	0.184	1.46202e-08
AFR	PRS-CSx - IndivTune - EUR+AFR	pT+clump - IndivTune - AFR	0.167	0.093	0.074	0.802	2.61087e-26
AFR	PRS-CSx - IndivTune - EUR+AFR	pT+clump - IndivTune - EUR	0.167	0.109	0.058	0.535	3.85846e-26
AFR	PRS-CSx - IndivTune - EUR+AFR	pT+clump-multi - IndivTune - EUR+AFR	0.167	0.155	0.012	0.079	0.0177929
AFR	PRS-CSx - SumStatTune - EUR+AFR	All - IndivTune - AFR	0.129	0.109	0.02	0.186	0.00290535
AFR	PRS-CSx - SumStatTune - EUR+AFR	All - IndivTune - EUR	0.129	0.156	-0.027	-0.172	3.85699e-08
AFR	PRS-CSx - SumStatTune - EUR+AFR	All - IndivTune - EUR+AFR	0.129	0.189	-0.06	-0.317	4.08838e-34
AFR	PRS-CSx - SumStatTune - EUR+AFR	DBSLMM - IndivTune - AFR	0.129	0.086	0.043	0.497	2.93211e-09
AFR	PRS-CSx - SumStatTune - EUR+AFR	DBSLMM - IndivTune - EUR	0.129	0.135	-0.006	-0.042	0.261099
AFR	PRS-CSx - SumStatTune - EUR+AFR	DBSLMM - SumStatTune - AFR	0.129	0.085	0.044	0.517	1.18165e-09
AFR	PRS-CSx - SumStatTune - EUR+AFR	DBSLMM - SumStatTune - EUR	0.129	0.135	-0.006	-0.041	0.275304
AFR	PRS-CSx - SumStatTune - EUR+AFR	DBSLMM-multi - IndivTune - EUR+AFR	0.129	0.178	-0.049	-0.273	1.19891e-21
AFR	PRS-CSx - SumStatTune - EUR+AFR	DBSLMM-multi - SumStatTune - EUR+AFR	0.129	0.17	-0.041	-0.24	9.30211e-16
AFR	PRS-CSx - SumStatTune - EUR+AFR	LDpred2 - IndivTune - AFR	0.129	0.092	0.037	0.398	1.03434e-07
AFR	PRS-CSx - SumStatTune - EUR+AFR	LDpred2 - IndivTune - EUR	0.129	0.147	-0.017	-0.118	0.000357921
AFR	PRS-CSx - SumStatTune - EUR+AFR	LDpred2 - SumStatTune - AFR	0.129	0.075	0.054	0.718	2.88713e-15
AFR	PRS-CSx - SumStatTune - EUR+AFR	LDpred2 - SumStatTune - EUR	0.129	0.138	-0.009	-0.063	0.0977796
AFR	PRS-CSx - SumStatTune - EUR+AFR	LDpred2-multi - IndivTune - EUR+AFR	0.129	0.179	-0.049	-0.276	6.55446e-25
AFR	PRS-CSx - SumStatTune - EUR+AFR	LDpred2-multi - SumStatTune - EUR+AFR	0.129	0.157	-0.028	-0.176	2.99018e-08
AFR	PRS-CSx - SumStatTune - EUR+AFR	MegaPRS - IndivTune - AFR	0.129	0.068	0.061	0.904	1.75861e-18
AFR	PRS-CSx - SumStatTune - EUR+AFR	MegaPRS - IndivTune - EUR	0.129	0.148	-0.019	-0.126	0.000330972
AFR	PRS-CSx - SumStatTune - EUR+AFR	MegaPRS - SumStatTune - AFR	0.129	0.051	0.078	1.52	6.62838e-28
AFR	PRS-CSx - SumStatTune - EUR+AFR	MegaPRS - SumStatTune - EUR	0.129	0.127	0.002	0.013	0.755919
AFR	PRS-CSx - SumStatTune - EUR+AFR	MegaPRS-multi - IndivTune - EUR+AFR	0.129	0.164	-0.035	-0.214	2.00617e-12
AFR	PRS-CSx - SumStatTune - EUR+AFR	MegaPRS-multi - SumStatTune - EUR+AFR	0.129	0.136	-0.007	-0.05	0.208153
AFR	PRS-CSx - SumStatTune - EUR+AFR	PRS-CS - IndivTune - AFR	0.129	0.078	0.051	0.656	4.78324e-14
AFR	PRS-CSx - SumStatTune - EUR+AFR	PRS-CS - IndivTune - EUR	0.129	0.14	-0.01	-0.075	0.0223115
AFR	PRS-CSx - SumStatTune - EUR+AFR	PRS-CS - SumStatTune - AFR	0.129	0.042	0.087	2.055	1.17216e-37
AFR	PRS-CSx - SumStatTune - EUR+AFR	PRS-CS - SumStatTune - EUR	0.129	0.14	-0.011	-0.076	0.0173147
AFR	PRS-CSx - SumStatTune - EUR+AFR	PRS-CS-multi - IndivTune - EUR+AFR	0.129	0.167	-0.038	-0.228	1.91628e-17
AFR	PRS-CSx - SumStatTune - EUR+AFR	PRS-CS-multi - SumStatTune - EUR+AFR	0.129	0.139	-0.01	-0.074	0.0145653
AFR	PRS-CSx - SumStatTune - EUR+AFR	PRS-CSx - IndivTune - EUR+AFR	0.129	0.167	-0.038	-0.227	1.61479e-17
AFR	PRS-CSx - SumStatTune - EUR+AFR	PRS-CSx - SumStatTune - EUR+AFR	0.104	0.104	NA	NA%	NA
AFR	PRS-CSx - SumStatTune - EUR+AFR	QuickPRS - SumStatTune - AFR	0.129	0.062	0.067	1.091	3.31863e-22
AFR	PRS-CSx - SumStatTune - EUR+AFR	QuickPRS - SumStatTune - EUR	0.129	0.135	-0.006	-0.044	0.261367
AFR	PRS-CSx - SumStatTune - EUR+AFR	QuickPRS-multi - IndivTune - EUR+AFR	0.129	0.156	-0.027	-0.171	1.22255e-07
AFR	PRS-CSx - SumStatTune - EUR+AFR	QuickPRS-multi - SumStatTune - EUR+AFR	0.129	0.148	-0.019	-0.127	0.000169655
AFR	PRS-CSx - SumStatTune - EUR+AFR	SBayesRC - SumStatTune - AFR	0.129	0.053	0.077	1.453	2.47082e-25
AFR	PRS-CSx - SumStatTune - EUR+AFR	SBayesRC - SumStatTune - EUR	0.129	0.153	-0.024	-0.157	1.74913e-06
AFR	PRS-CSx - SumStatTune - EUR+AFR	SBayesRC-multi - IndivTune - EUR+AFR	0.129	0.173	-0.044	-0.253	1.65182e-18
AFR	PRS-CSx - SumStatTune - EUR+AFR	SBayesRC-multi - SumStatTune - EUR+AFR	0.129	0.165	-0.035	-0.216	4.39163e-12
AFR	PRS-CSx - SumStatTune - EUR+AFR	X-Wing - IndivTune - EUR+AFR	0.129	0.153	-0.024	-0.155	3.5172e-09
AFR	PRS-CSx - SumStatTune - EUR+AFR	X-Wing - SumStatTune - EUR+AFR	0.129	0.142	-0.013	-0.09	0.00209809
AFR	PRS-CSx - SumStatTune - EUR+AFR	lassosum - IndivTune - AFR	0.129	0.09	0.04	0.443	1.46927e-08
AFR	PRS-CSx - SumStatTune - EUR+AFR	lassosum - IndivTune - EUR	0.129	0.143	-0.014	-0.097	0.00395071
AFR	PRS-CSx - SumStatTune - EUR+AFR	lassosum - SumStatTune - AFR	0.129	0.057	0.073	1.282	2.45285e-23
AFR	PRS-CSx - SumStatTune - EUR+AFR	lassosum - SumStatTune - EUR	0.129	0.133	-0.004	-0.032	0.387142
AFR	PRS-CSx - SumStatTune - EUR+AFR	lassosum-multi - IndivTune - EUR+AFR	0.129	0.176	-0.047	-0.266	6.10025e-22
AFR	PRS-CSx - SumStatTune - EUR+AFR	lassosum-multi - SumStatTune - EUR+AFR	0.129	0.141	-0.012	-0.085	0.0172094
AFR	PRS-CSx - SumStatTune - EUR+AFR	pT+clump - IndivTune - AFR	0.129	0.093	0.036	0.393	3.73102e-07
AFR	PRS-CSx - SumStatTune - EUR+AFR	pT+clump - IndivTune - EUR	0.129	0.109	0.02	0.186	0.000793838
AFR	PRS-CSx - SumStatTune - EUR+AFR	pT+clump-multi - IndivTune - EUR+AFR	0.129	0.155	-0.026	-0.166	1.30087e-05
AFR	QuickPRS - SumStatTune - AFR	All - IndivTune - AFR	0.062	0.109	-0.047	-0.432	1.00137e-15
AFR	QuickPRS - SumStatTune - AFR	All - IndivTune - EUR	0.062	0.156	-0.094	-0.604	4.80982e-34
AFR	QuickPRS - SumStatTune - AFR	All - IndivTune - EUR+AFR	0.062	0.189	-0.127	-0.673	6.50071e-76
AFR	QuickPRS - SumStatTune - AFR	DBSLMM - IndivTune - AFR	0.062	0.086	-0.024	-0.284	2.57406e-05
AFR	QuickPRS - SumStatTune - AFR	DBSLMM - IndivTune - EUR	0.062	0.135	-0.073	-0.542	1.7441e-20
AFR	QuickPRS - SumStatTune - AFR	DBSLMM - SumStatTune - AFR	0.062	0.085	-0.023	-0.274	6.90659e-05
AFR	QuickPRS - SumStatTune - AFR	DBSLMM - SumStatTune - EUR	0.062	0.135	-0.073	-0.541	2.23349e-20
AFR	QuickPRS - SumStatTune - AFR	DBSLMM-multi - IndivTune - EUR+AFR	0.062	0.178	-0.116	-0.652	1.3116e-61
AFR	QuickPRS - SumStatTune - AFR	DBSLMM-multi - SumStatTune - EUR+AFR	0.062	0.17	-0.108	-0.636	6.95141e-59
AFR	QuickPRS - SumStatTune - AFR	LDpred2 - IndivTune - AFR	0.062	0.092	-0.031	-0.331	8.42851e-11
AFR	QuickPRS - SumStatTune - AFR	LDpred2 - IndivTune - EUR	0.062	0.147	-0.085	-0.578	3.20682e-27
AFR	QuickPRS - SumStatTune - AFR	LDpred2 - SumStatTune - AFR	0.062	0.075	-0.013	-0.178	0.00141465
AFR	QuickPRS - SumStatTune - AFR	LDpred2 - SumStatTune - EUR	0.062	0.138	-0.076	-0.552	3.93943e-22
AFR	QuickPRS - SumStatTune - AFR	LDpred2-multi - IndivTune - EUR+AFR	0.062	0.179	-0.117	-0.654	4.14169e-67
AFR	QuickPRS - SumStatTune - AFR	LDpred2-multi - SumStatTune - EUR+AFR	0.062	0.157	-0.095	-0.606	6.38097e-54
AFR	QuickPRS - SumStatTune - AFR	MegaPRS - IndivTune - AFR	0.062	0.068	-0.006	-0.089	0.0886085
AFR	QuickPRS - SumStatTune - AFR	MegaPRS - IndivTune - EUR	0.062	0.148	-0.086	-0.582	1.87813e-28
AFR	QuickPRS - SumStatTune - AFR	MegaPRS - SumStatTune - AFR	0.062	0.051	0.011	0.205	0.0220155
AFR	QuickPRS - SumStatTune - AFR	MegaPRS - SumStatTune - EUR	0.062	0.127	-0.066	-0.515	1.03601e-16
AFR	QuickPRS - SumStatTune - AFR	MegaPRS-multi - IndivTune - EUR+AFR	0.062	0.164	-0.103	-0.624	2.79878e-58
AFR	QuickPRS - SumStatTune - AFR	MegaPRS-multi - SumStatTune - EUR+AFR	0.062	0.136	-0.074	-0.546	7.57784e-31
AFR	QuickPRS - SumStatTune - AFR	PRS-CS - IndivTune - AFR	0.062	0.078	-0.016	-0.208	0.000676189
AFR	QuickPRS - SumStatTune - AFR	PRS-CS - IndivTune - EUR	0.062	0.14	-0.078	-0.558	2.43414e-23
AFR	QuickPRS - SumStatTune - AFR	PRS-CS - SumStatTune - AFR	0.062	0.042	0.02	0.461	5.91541e-05
AFR	QuickPRS - SumStatTune - AFR	PRS-CS - SumStatTune - EUR	0.062	0.14	-0.078	-0.558	1.99317e-23
AFR	QuickPRS - SumStatTune - AFR	PRS-CS-multi - IndivTune - EUR+AFR	0.062	0.167	-0.105	-0.631	6.22621e-56
AFR	QuickPRS - SumStatTune - AFR	PRS-CS-multi - SumStatTune - EUR+AFR	0.062	0.139	-0.078	-0.557	7.46145e-34
AFR	QuickPRS - SumStatTune - AFR	PRS-CSx - IndivTune - EUR+AFR	0.062	0.167	-0.105	-0.63	9.6629e-53
AFR	QuickPRS - SumStatTune - AFR	PRS-CSx - SumStatTune - EUR+AFR	0.062	0.129	-0.067	-0.522	3.31863e-22
AFR	QuickPRS - SumStatTune - AFR	QuickPRS - SumStatTune - AFR	0.104	0.104	NA	NA%	NA
AFR	QuickPRS - SumStatTune - AFR	QuickPRS - SumStatTune - EUR	0.062	0.135	-0.073	-0.543	1.87226e-20
AFR	QuickPRS - SumStatTune - AFR	QuickPRS-multi - IndivTune - EUR+AFR	0.062	0.156	-0.094	-0.603	2.63392e-51
AFR	QuickPRS - SumStatTune - AFR	QuickPRS-multi - SumStatTune - EUR+AFR	0.062	0.148	-0.086	-0.583	2.55081e-60
AFR	QuickPRS - SumStatTune - AFR	SBayesRC - SumStatTune - AFR	0.062	0.053	0.009	0.173	0.156608
AFR	QuickPRS - SumStatTune - AFR	SBayesRC - SumStatTune - EUR	0.062	0.153	-0.091	-0.597	4.69729e-32
AFR	QuickPRS - SumStatTune - AFR	SBayesRC-multi - IndivTune - EUR+AFR	0.062	0.173	-0.111	-0.643	6.44707e-55
AFR	QuickPRS - SumStatTune - AFR	SBayesRC-multi - SumStatTune - EUR+AFR	0.062	0.165	-0.103	-0.625	3.49038e-52
AFR	QuickPRS - SumStatTune - AFR	X-Wing - IndivTune - EUR+AFR	0.062	0.153	-0.091	-0.596	7.48898e-41
AFR	QuickPRS - SumStatTune - AFR	X-Wing - SumStatTune - EUR+AFR	0.062	0.142	-0.08	-0.565	8.25458e-37
AFR	QuickPRS - SumStatTune - AFR	lassosum - IndivTune - AFR	0.062	0.09	-0.028	-0.31	1.09286e-07
AFR	QuickPRS - SumStatTune - AFR	lassosum - IndivTune - EUR	0.062	0.143	-0.081	-0.568	1.76709e-25
AFR	QuickPRS - SumStatTune - AFR	lassosum - SumStatTune - AFR	0.062	0.057	0.005	0.092	0.382202
AFR	QuickPRS - SumStatTune - AFR	lassosum - SumStatTune - EUR	0.062	0.133	-0.072	-0.537	4.86534e-20
AFR	QuickPRS - SumStatTune - AFR	lassosum-multi - IndivTune - EUR+AFR	0.062	0.176	-0.114	-0.649	3.22458e-62
AFR	QuickPRS - SumStatTune - AFR	lassosum-multi - SumStatTune - EUR+AFR	0.062	0.141	-0.079	-0.562	7.55817e-35
AFR	QuickPRS - SumStatTune - AFR	pT+clump - IndivTune - AFR	0.062	0.093	-0.031	-0.334	1.04947e-07
AFR	QuickPRS - SumStatTune - AFR	pT+clump - IndivTune - EUR	0.062	0.109	-0.047	-0.433	2.82872e-09
AFR	QuickPRS - SumStatTune - AFR	pT+clump-multi - IndivTune - EUR+AFR	0.062	0.155	-0.093	-0.601	1.48201e-41
AFR	QuickPRS - SumStatTune - EUR	All - IndivTune - AFR	0.135	0.109	0.026	0.241	0.000602274
AFR	QuickPRS - SumStatTune - EUR	All - IndivTune - EUR	0.135	0.156	-0.021	-0.135	3.60381e-09
AFR	QuickPRS - SumStatTune - EUR	All - IndivTune - EUR+AFR	0.135	0.189	-0.054	-0.286	1.45296e-33
AFR	QuickPRS - SumStatTune - EUR	DBSLMM - IndivTune - AFR	0.135	0.086	0.049	0.565	8.27973e-10
AFR	QuickPRS - SumStatTune - EUR	DBSLMM - IndivTune - EUR	0.135	0.135	0	0.001	0.962179
AFR	QuickPRS - SumStatTune - EUR	DBSLMM - SumStatTune - AFR	0.135	0.085	0.05	0.587	3.32367e-10
AFR	QuickPRS - SumStatTune - EUR	DBSLMM - SumStatTune - EUR	0.135	0.135	0	0.003	0.926488
AFR	QuickPRS - SumStatTune - EUR	DBSLMM-multi - IndivTune - EUR+AFR	0.135	0.178	-0.043	-0.24	9.73192e-19
AFR	QuickPRS - SumStatTune - EUR	DBSLMM-multi - SumStatTune - EUR+AFR	0.135	0.17	-0.035	-0.205	2.27611e-12
AFR	QuickPRS - SumStatTune - EUR	LDpred2 - IndivTune - AFR	0.135	0.092	0.043	0.462	6.05712e-08
AFR	QuickPRS - SumStatTune - EUR	LDpred2 - IndivTune - EUR	0.135	0.147	-0.011	-0.078	0.00150086
AFR	QuickPRS - SumStatTune - EUR	LDpred2 - SumStatTune - AFR	0.135	0.075	0.06	0.796	3.29868e-14
AFR	QuickPRS - SumStatTune - EUR	LDpred2 - SumStatTune - EUR	0.135	0.138	-0.003	-0.02	0.49065
AFR	QuickPRS - SumStatTune - EUR	LDpred2-multi - IndivTune - EUR+AFR	0.135	0.179	-0.043	-0.243	3.20745e-22
AFR	QuickPRS - SumStatTune - EUR	LDpred2-multi - SumStatTune - EUR+AFR	0.135	0.157	-0.022	-0.139	9.51166e-06
AFR	QuickPRS - SumStatTune - EUR	MegaPRS - IndivTune - AFR	0.135	0.068	0.067	0.991	1.87663e-17
AFR	QuickPRS - SumStatTune - EUR	MegaPRS - IndivTune - EUR	0.135	0.148	-0.013	-0.086	6.55879e-06
AFR	QuickPRS - SumStatTune - EUR	MegaPRS - SumStatTune - AFR	0.135	0.051	0.084	1.635	4.17931e-26
AFR	QuickPRS - SumStatTune - EUR	MegaPRS - SumStatTune - EUR	0.135	0.127	0.008	0.06	0.0122604
AFR	QuickPRS - SumStatTune - EUR	MegaPRS-multi - IndivTune - EUR+AFR	0.135	0.164	-0.029	-0.178	2.07469e-15
AFR	QuickPRS - SumStatTune - EUR	MegaPRS-multi - SumStatTune - EUR+AFR	0.135	0.136	-0.001	-0.007	0.842477
AFR	QuickPRS - SumStatTune - EUR	PRS-CS - IndivTune - AFR	0.135	0.078	0.057	0.732	5.7182e-13
AFR	QuickPRS - SumStatTune - EUR	PRS-CS - IndivTune - EUR	0.135	0.14	-0.005	-0.033	0.221066
AFR	QuickPRS - SumStatTune - EUR	PRS-CS - SumStatTune - AFR	0.135	0.042	0.093	2.195	1.853e-31
AFR	QuickPRS - SumStatTune - EUR	PRS-CS - SumStatTune - EUR	0.135	0.14	-0.005	-0.034	0.20147
AFR	QuickPRS - SumStatTune - EUR	PRS-CS-multi - IndivTune - EUR+AFR	0.135	0.167	-0.032	-0.192	1.67766e-12
AFR	QuickPRS - SumStatTune - EUR	PRS-CS-multi - SumStatTune - EUR+AFR	0.135	0.139	-0.004	-0.032	0.350625
AFR	QuickPRS - SumStatTune - EUR	PRS-CSx - IndivTune - EUR+AFR	0.135	0.167	-0.032	-0.192	4.30047e-12
AFR	QuickPRS - SumStatTune - EUR	PRS-CSx - SumStatTune - EUR+AFR	0.135	0.129	0.006	0.046	0.261367
AFR	QuickPRS - SumStatTune - EUR	QuickPRS - SumStatTune - AFR	0.135	0.062	0.073	1.186	1.87226e-20
AFR	QuickPRS - SumStatTune - EUR	QuickPRS - SumStatTune - EUR	0.104	0.104	NA	NA%	NA
AFR	QuickPRS - SumStatTune - EUR	QuickPRS-multi - IndivTune - EUR+AFR	0.135	0.156	-0.021	-0.133	1.95412e-17
AFR	QuickPRS - SumStatTune - EUR	QuickPRS-multi - SumStatTune - EUR+AFR	0.135	0.148	-0.013	-0.087	0.0001246
AFR	QuickPRS - SumStatTune - EUR	SBayesRC - SumStatTune - AFR	0.135	0.053	0.082	1.565	4.22748e-25
AFR	QuickPRS - SumStatTune - EUR	SBayesRC - SumStatTune - EUR	0.135	0.153	-0.018	-0.119	2.38472e-06
AFR	QuickPRS - SumStatTune - EUR	SBayesRC-multi - IndivTune - EUR+AFR	0.135	0.173	-0.038	-0.219	1.15319e-17
AFR	QuickPRS - SumStatTune - EUR	SBayesRC-multi - SumStatTune - EUR+AFR	0.135	0.165	-0.03	-0.18	1.6897e-09
AFR	QuickPRS - SumStatTune - EUR	X-Wing - IndivTune - EUR+AFR	0.135	0.153	-0.018	-0.117	5.37201e-05
AFR	QuickPRS - SumStatTune - EUR	X-Wing - SumStatTune - EUR+AFR	0.135	0.142	-0.007	-0.048	0.16728
AFR	QuickPRS - SumStatTune - EUR	lassosum - IndivTune - AFR	0.135	0.09	0.046	0.509	9.34978e-09
AFR	QuickPRS - SumStatTune - EUR	lassosum - IndivTune - EUR	0.135	0.143	-0.008	-0.056	0.0469197
AFR	QuickPRS - SumStatTune - EUR	lassosum - SumStatTune - AFR	0.135	0.057	0.078	1.386	8.47034e-23
AFR	QuickPRS - SumStatTune - EUR	lassosum - SumStatTune - EUR	0.135	0.133	0.002	0.012	0.71539
AFR	QuickPRS - SumStatTune - EUR	lassosum-multi - IndivTune - EUR+AFR	0.135	0.176	-0.041	-0.232	3.53503e-17
AFR	QuickPRS - SumStatTune - EUR	lassosum-multi - SumStatTune - EUR+AFR	0.135	0.141	-0.006	-0.043	0.260232
AFR	QuickPRS - SumStatTune - EUR	pT+clump - IndivTune - AFR	0.135	0.093	0.042	0.456	1.15576e-07
AFR	QuickPRS - SumStatTune - EUR	pT+clump - IndivTune - EUR	0.135	0.109	0.026	0.24	1.16395e-06
AFR	QuickPRS - SumStatTune - EUR	pT+clump-multi - IndivTune - EUR+AFR	0.135	0.155	-0.02	-0.128	0.000940136
AFR	QuickPRS-multi - IndivTune - EUR+AFR	All - IndivTune - AFR	0.156	0.109	0.047	0.43	7.51902e-12
AFR	QuickPRS-multi - IndivTune - EUR+AFR	All - IndivTune - EUR	0.156	0.156	0	-0.002	0.924359
AFR	QuickPRS-multi - IndivTune - EUR+AFR	All - IndivTune - EUR+AFR	0.156	0.189	-0.033	-0.177	5.48125e-17
AFR	QuickPRS-multi - IndivTune - EUR+AFR	DBSLMM - IndivTune - AFR	0.156	0.086	0.069	0.805	3.05995e-22
AFR	QuickPRS-multi - IndivTune - EUR+AFR	DBSLMM - IndivTune - EUR	0.156	0.135	0.021	0.155	2.3046e-06
AFR	QuickPRS-multi - IndivTune - EUR+AFR	DBSLMM - SumStatTune - AFR	0.156	0.085	0.071	0.829	7.66981e-23
AFR	QuickPRS-multi - IndivTune - EUR+AFR	DBSLMM - SumStatTune - EUR	0.156	0.135	0.021	0.156	1.87755e-06
AFR	QuickPRS-multi - IndivTune - EUR+AFR	DBSLMM-multi - IndivTune - EUR+AFR	0.156	0.178	-0.022	-0.124	5.08737e-07
AFR	QuickPRS-multi - IndivTune - EUR+AFR	DBSLMM-multi - SumStatTune - EUR+AFR	0.156	0.17	-0.014	-0.083	0.00179308
AFR	QuickPRS-multi - IndivTune - EUR+AFR	LDpred2 - IndivTune - AFR	0.156	0.092	0.063	0.685	3.44156e-20
AFR	QuickPRS-multi - IndivTune - EUR+AFR	LDpred2 - IndivTune - EUR	0.156	0.147	0.009	0.063	0.0247275
AFR	QuickPRS-multi - IndivTune - EUR+AFR	LDpred2 - SumStatTune - AFR	0.156	0.075	0.081	1.071	2.58042e-33
AFR	QuickPRS-multi - IndivTune - EUR+AFR	LDpred2 - SumStatTune - EUR	0.156	0.138	0.018	0.13	3.43794e-05
AFR	QuickPRS-multi - IndivTune - EUR+AFR	LDpred2-multi - IndivTune - EUR+AFR	0.156	0.179	-0.023	-0.128	5.68292e-09
AFR	QuickPRS-multi - IndivTune - EUR+AFR	LDpred2-multi - SumStatTune - EUR+AFR	0.156	0.157	-0.001	-0.007	0.792702
AFR	QuickPRS-multi - IndivTune - EUR+AFR	MegaPRS - IndivTune - AFR	0.156	0.068	0.088	1.296	2.0106e-41
AFR	QuickPRS-multi - IndivTune - EUR+AFR	MegaPRS - IndivTune - EUR	0.156	0.148	0.008	0.053	0.0204263
AFR	QuickPRS-multi - IndivTune - EUR+AFR	MegaPRS - SumStatTune - AFR	0.156	0.051	0.104	2.038	6.45758e-54
AFR	QuickPRS-multi - IndivTune - EUR+AFR	MegaPRS - SumStatTune - EUR	0.156	0.127	0.028	0.222	8.9512e-14
AFR	QuickPRS-multi - IndivTune - EUR+AFR	MegaPRS-multi - IndivTune - EUR+AFR	0.156	0.164	-0.009	-0.052	0.00126951
AFR	QuickPRS-multi - IndivTune - EUR+AFR	MegaPRS-multi - SumStatTune - EUR+AFR	0.156	0.136	0.02	0.145	2.47101e-07
AFR	QuickPRS-multi - IndivTune - EUR+AFR	PRS-CS - IndivTune - AFR	0.156	0.078	0.078	0.997	1.41104e-29
AFR	QuickPRS-multi - IndivTune - EUR+AFR	PRS-CS - IndivTune - EUR	0.156	0.14	0.016	0.115	0.000150224
AFR	QuickPRS-multi - IndivTune - EUR+AFR	PRS-CS - SumStatTune - AFR	0.156	0.042	0.113	2.683	1.44024e-59
AFR	QuickPRS-multi - IndivTune - EUR+AFR	PRS-CS - SumStatTune - EUR	0.156	0.14	0.016	0.114	0.000158964
AFR	QuickPRS-multi - IndivTune - EUR+AFR	PRS-CS-multi - IndivTune - EUR+AFR	0.156	0.167	-0.012	-0.069	0.00357862
AFR	QuickPRS-multi - IndivTune - EUR+AFR	PRS-CS-multi - SumStatTune - EUR+AFR	0.156	0.139	0.016	0.116	0.000105429
AFR	QuickPRS-multi - IndivTune - EUR+AFR	PRS-CSx - IndivTune - EUR+AFR	0.156	0.167	-0.011	-0.068	0.0061838
AFR	QuickPRS-multi - IndivTune - EUR+AFR	PRS-CSx - SumStatTune - EUR+AFR	0.156	0.129	0.027	0.206	1.22255e-07
AFR	QuickPRS-multi - IndivTune - EUR+AFR	QuickPRS - SumStatTune - AFR	0.156	0.062	0.094	1.52	2.63392e-51
AFR	QuickPRS-multi - IndivTune - EUR+AFR	QuickPRS - SumStatTune - EUR	0.156	0.135	0.021	0.153	1.95412e-17
AFR	QuickPRS-multi - IndivTune - EUR+AFR	QuickPRS-multi - IndivTune - EUR+AFR	0.104	0.104	NA	NA%	NA
AFR	QuickPRS-multi - IndivTune - EUR+AFR	QuickPRS-multi - SumStatTune - EUR+AFR	0.156	0.148	0.008	0.052	1.07627e-05
AFR	QuickPRS-multi - IndivTune - EUR+AFR	SBayesRC - SumStatTune - AFR	0.156	0.053	0.103	1.957	1.332e-45
AFR	QuickPRS-multi - IndivTune - EUR+AFR	SBayesRC - SumStatTune - EUR	0.156	0.153	0.002	0.016	0.554723
AFR	QuickPRS-multi - IndivTune - EUR+AFR	SBayesRC-multi - IndivTune - EUR+AFR	0.156	0.173	-0.017	-0.099	1.61208e-05
AFR	QuickPRS-multi - IndivTune - EUR+AFR	SBayesRC-multi - SumStatTune - EUR+AFR	0.156	0.165	-0.009	-0.054	0.042109
AFR	QuickPRS-multi - IndivTune - EUR+AFR	X-Wing - IndivTune - EUR+AFR	0.156	0.153	0.003	0.018	0.47679
AFR	QuickPRS-multi - IndivTune - EUR+AFR	X-Wing - SumStatTune - EUR+AFR	0.156	0.142	0.014	0.097	0.001905
AFR	QuickPRS-multi - IndivTune - EUR+AFR	lassosum - IndivTune - AFR	0.156	0.09	0.066	0.739	6.53952e-21
AFR	QuickPRS-multi - IndivTune - EUR+AFR	lassosum - IndivTune - EUR	0.156	0.143	0.013	0.088	0.00388854
AFR	QuickPRS-multi - IndivTune - EUR+AFR	lassosum - SumStatTune - AFR	0.156	0.057	0.099	1.751	6.53997e-44
AFR	QuickPRS-multi - IndivTune - EUR+AFR	lassosum - SumStatTune - EUR	0.156	0.133	0.022	0.167	3.13704e-06
AFR	QuickPRS-multi - IndivTune - EUR+AFR	lassosum-multi - IndivTune - EUR+AFR	0.156	0.176	-0.02	-0.115	3.45498e-06
AFR	QuickPRS-multi - IndivTune - EUR+AFR	lassosum-multi - SumStatTune - EUR+AFR	0.156	0.141	0.015	0.103	0.00247764
AFR	QuickPRS-multi - IndivTune - EUR+AFR	pT+clump - IndivTune - AFR	0.156	0.093	0.063	0.679	1.9185e-18
AFR	QuickPRS-multi - IndivTune - EUR+AFR	pT+clump - IndivTune - EUR	0.156	0.109	0.047	0.43	1.04053e-16
AFR	QuickPRS-multi - IndivTune - EUR+AFR	pT+clump-multi - IndivTune - EUR+AFR	0.156	0.155	0.001	0.005	0.879551
AFR	QuickPRS-multi - SumStatTune - EUR+AFR	All - IndivTune - AFR	0.148	0.109	0.039	0.359	3.30436e-09
AFR	QuickPRS-multi - SumStatTune - EUR+AFR	All - IndivTune - EUR	0.148	0.156	-0.008	-0.052	0.0715473
AFR	QuickPRS-multi - SumStatTune - EUR+AFR	All - IndivTune - EUR+AFR	0.148	0.189	-0.041	-0.218	1.12342e-21
AFR	QuickPRS-multi - SumStatTune - EUR+AFR	DBSLMM - IndivTune - AFR	0.148	0.086	0.062	0.715	1.58803e-19
AFR	QuickPRS-multi - SumStatTune - EUR+AFR	DBSLMM - IndivTune - EUR	0.148	0.135	0.013	0.097	0.00714887
AFR	QuickPRS-multi - SumStatTune - EUR+AFR	DBSLMM - SumStatTune - AFR	0.148	0.085	0.063	0.739	4.39255e-20
AFR	QuickPRS-multi - SumStatTune - EUR+AFR	DBSLMM - SumStatTune - EUR	0.148	0.135	0.013	0.099	0.00637279
AFR	QuickPRS-multi - SumStatTune - EUR+AFR	DBSLMM-multi - IndivTune - EUR+AFR	0.148	0.178	-0.03	-0.167	1.07231e-10
AFR	QuickPRS-multi - SumStatTune - EUR+AFR	DBSLMM-multi - SumStatTune - EUR+AFR	0.148	0.17	-0.022	-0.129	1.06726e-06
AFR	QuickPRS-multi - SumStatTune - EUR+AFR	LDpred2 - IndivTune - AFR	0.148	0.092	0.056	0.602	3.98489e-18
AFR	QuickPRS-multi - SumStatTune - EUR+AFR	LDpred2 - IndivTune - EUR	0.148	0.147	0.001	0.01	0.751136
AFR	QuickPRS-multi - SumStatTune - EUR+AFR	LDpred2 - SumStatTune - AFR	0.148	0.075	0.073	0.968	9.67899e-33
AFR	QuickPRS-multi - SumStatTune - EUR+AFR	LDpred2 - SumStatTune - EUR	0.148	0.138	0.01	0.074	0.0357124
AFR	QuickPRS-multi - SumStatTune - EUR+AFR	LDpred2-multi - IndivTune - EUR+AFR	0.148	0.179	-0.031	-0.171	3.4629e-13
AFR	QuickPRS-multi - SumStatTune - EUR+AFR	LDpred2-multi - SumStatTune - EUR+AFR	0.148	0.157	-0.009	-0.056	0.0247488
AFR	QuickPRS-multi - SumStatTune - EUR+AFR	MegaPRS - IndivTune - AFR	0.148	0.068	0.08	1.182	5.81804e-43
AFR	QuickPRS-multi - SumStatTune - EUR+AFR	MegaPRS - IndivTune - EUR	0.148	0.148	0	0.001	0.967979
AFR	QuickPRS-multi - SumStatTune - EUR+AFR	MegaPRS - SumStatTune - AFR	0.148	0.051	0.097	1.887	6.30482e-51
AFR	QuickPRS-multi - SumStatTune - EUR+AFR	MegaPRS - SumStatTune - EUR	0.148	0.127	0.021	0.161	3.42484e-06
AFR	QuickPRS-multi - SumStatTune - EUR+AFR	MegaPRS-multi - IndivTune - EUR+AFR	0.148	0.164	-0.016	-0.099	1.91655e-07
AFR	QuickPRS-multi - SumStatTune - EUR+AFR	MegaPRS-multi - SumStatTune - EUR+AFR	0.148	0.136	0.012	0.089	0.00185418
AFR	QuickPRS-multi - SumStatTune - EUR+AFR	PRS-CS - IndivTune - AFR	0.148	0.078	0.07	0.898	6.14583e-28
AFR	QuickPRS-multi - SumStatTune - EUR+AFR	PRS-CS - IndivTune - EUR	0.148	0.14	0.008	0.06	0.077202
AFR	QuickPRS-multi - SumStatTune - EUR+AFR	PRS-CS - SumStatTune - AFR	0.148	0.042	0.106	2.5	1.3121e-60
AFR	QuickPRS-multi - SumStatTune - EUR+AFR	PRS-CS - SumStatTune - EUR	0.148	0.14	0.008	0.058	0.0818506
AFR	QuickPRS-multi - SumStatTune - EUR+AFR	PRS-CS-multi - IndivTune - EUR+AFR	0.148	0.167	-0.019	-0.115	3.79433e-06
AFR	QuickPRS-multi - SumStatTune - EUR+AFR	PRS-CS-multi - SumStatTune - EUR+AFR	0.148	0.139	0.009	0.061	0.0337715
AFR	QuickPRS-multi - SumStatTune - EUR+AFR	PRS-CSx - IndivTune - EUR+AFR	0.148	0.167	-0.019	-0.115	1.44156e-05
AFR	QuickPRS-multi - SumStatTune - EUR+AFR	PRS-CSx - SumStatTune - EUR+AFR	0.148	0.129	0.019	0.146	0.000169655
AFR	QuickPRS-multi - SumStatTune - EUR+AFR	QuickPRS - SumStatTune - AFR	0.148	0.062	0.086	1.395	2.55081e-60
AFR	QuickPRS-multi - SumStatTune - EUR+AFR	QuickPRS - SumStatTune - EUR	0.148	0.135	0.013	0.096	0.0001246
AFR	QuickPRS-multi - SumStatTune - EUR+AFR	QuickPRS-multi - IndivTune - EUR+AFR	0.148	0.156	-0.008	-0.05	1.07627e-05
AFR	QuickPRS-multi - SumStatTune - EUR+AFR	QuickPRS-multi - SumStatTune - EUR+AFR	0.104	0.104	NA	NA%	NA
AFR	QuickPRS-multi - SumStatTune - EUR+AFR	SBayesRC - SumStatTune - AFR	0.148	0.053	0.095	1.81	4.40184e-41
AFR	QuickPRS-multi - SumStatTune - EUR+AFR	SBayesRC - SumStatTune - EUR	0.148	0.153	-0.005	-0.034	0.262659
AFR	QuickPRS-multi - SumStatTune - EUR+AFR	SBayesRC-multi - IndivTune - EUR+AFR	0.148	0.173	-0.025	-0.144	1.27438e-08
AFR	QuickPRS-multi - SumStatTune - EUR+AFR	SBayesRC-multi - SumStatTune - EUR+AFR	0.148	0.165	-0.017	-0.101	0.000178611
AFR	QuickPRS-multi - SumStatTune - EUR+AFR	X-Wing - IndivTune - EUR+AFR	0.148	0.153	-0.005	-0.032	0.248715
AFR	QuickPRS-multi - SumStatTune - EUR+AFR	X-Wing - SumStatTune - EUR+AFR	0.148	0.142	0.006	0.043	0.149559
AFR	QuickPRS-multi - SumStatTune - EUR+AFR	lassosum - IndivTune - AFR	0.148	0.09	0.058	0.653	1.91396e-18
AFR	QuickPRS-multi - SumStatTune - EUR+AFR	lassosum - IndivTune - EUR	0.148	0.143	0.005	0.034	0.311401
AFR	QuickPRS-multi - SumStatTune - EUR+AFR	lassosum - SumStatTune - AFR	0.148	0.057	0.091	1.615	2.58071e-40
AFR	QuickPRS-multi - SumStatTune - EUR+AFR	lassosum - SumStatTune - EUR	0.148	0.133	0.015	0.109	0.00509847
AFR	QuickPRS-multi - SumStatTune - EUR+AFR	lassosum-multi - IndivTune - EUR+AFR	0.148	0.176	-0.028	-0.159	1.16085e-09
AFR	QuickPRS-multi - SumStatTune - EUR+AFR	lassosum-multi - SumStatTune - EUR+AFR	0.148	0.141	0.007	0.048	0.143491
AFR	QuickPRS-multi - SumStatTune - EUR+AFR	pT+clump - IndivTune - AFR	0.148	0.093	0.055	0.596	1.15493e-15
AFR	QuickPRS-multi - SumStatTune - EUR+AFR	pT+clump - IndivTune - EUR	0.148	0.109	0.039	0.359	3.49681e-11
AFR	QuickPRS-multi - SumStatTune - EUR+AFR	pT+clump-multi - IndivTune - EUR+AFR	0.148	0.155	-0.007	-0.045	0.215741
AFR	SBayesRC - SumStatTune - AFR	All - IndivTune - AFR	0.053	0.109	-0.056	-0.516	7.26587e-18
AFR	SBayesRC - SumStatTune - AFR	All - IndivTune - EUR	0.053	0.156	-0.103	-0.663	1.9984e-40
AFR	SBayesRC - SumStatTune - AFR	All - IndivTune - EUR+AFR	0.053	0.189	-0.137	-0.722	5.13495e-84
AFR	SBayesRC - SumStatTune - AFR	DBSLMM - IndivTune - AFR	0.053	0.086	-0.034	-0.39	4.43913e-07
AFR	SBayesRC - SumStatTune - AFR	DBSLMM - IndivTune - EUR	0.053	0.135	-0.082	-0.61	2.21543e-25
AFR	SBayesRC - SumStatTune - AFR	DBSLMM - SumStatTune - AFR	0.053	0.085	-0.032	-0.381	1.15981e-06
AFR	SBayesRC - SumStatTune - AFR	DBSLMM - SumStatTune - EUR	0.053	0.135	-0.082	-0.609	2.96621e-25
AFR	SBayesRC - SumStatTune - AFR	DBSLMM-multi - IndivTune - EUR+AFR	0.053	0.178	-0.125	-0.704	1.15094e-70
AFR	SBayesRC - SumStatTune - AFR	DBSLMM-multi - SumStatTune - EUR+AFR	0.053	0.17	-0.117	-0.69	7.71253e-63
AFR	SBayesRC - SumStatTune - AFR	LDpred2 - IndivTune - AFR	0.053	0.092	-0.04	-0.43	8.64538e-11
AFR	SBayesRC - SumStatTune - AFR	LDpred2 - IndivTune - EUR	0.053	0.147	-0.094	-0.641	8.19232e-33
AFR	SBayesRC - SumStatTune - AFR	LDpred2 - SumStatTune - AFR	0.053	0.075	-0.023	-0.3	0.000175422
AFR	SBayesRC - SumStatTune - AFR	LDpred2 - SumStatTune - EUR	0.053	0.138	-0.085	-0.618	2.69218e-27
AFR	SBayesRC - SumStatTune - AFR	LDpred2-multi - IndivTune - EUR+AFR	0.053	0.179	-0.126	-0.705	3.29732e-73
AFR	SBayesRC - SumStatTune - AFR	LDpred2-multi - SumStatTune - EUR+AFR	0.053	0.157	-0.104	-0.664	6.75605e-52
AFR	SBayesRC - SumStatTune - AFR	MegaPRS - IndivTune - AFR	0.053	0.068	-0.015	-0.224	0.0217653
AFR	SBayesRC - SumStatTune - AFR	MegaPRS - IndivTune - EUR	0.053	0.148	-0.095	-0.644	3.60689e-34
AFR	SBayesRC - SumStatTune - AFR	MegaPRS - SumStatTune - AFR	0.053	0.051	0.001	0.027	0.838017
AFR	SBayesRC - SumStatTune - AFR	MegaPRS - SumStatTune - EUR	0.053	0.127	-0.075	-0.587	6.26833e-21
AFR	SBayesRC - SumStatTune - AFR	MegaPRS-multi - IndivTune - EUR+AFR	0.053	0.164	-0.112	-0.68	2.32533e-54
AFR	SBayesRC - SumStatTune - AFR	MegaPRS-multi - SumStatTune - EUR+AFR	0.053	0.136	-0.083	-0.613	1.36582e-29
AFR	SBayesRC - SumStatTune - AFR	PRS-CS - IndivTune - AFR	0.053	0.078	-0.025	-0.325	3.56491e-05
AFR	SBayesRC - SumStatTune - AFR	PRS-CS - IndivTune - EUR	0.053	0.14	-0.087	-0.623	1.60061e-28
AFR	SBayesRC - SumStatTune - AFR	PRS-CS - SumStatTune - AFR	0.053	0.042	0.01	0.245	0.123359
AFR	SBayesRC - SumStatTune - AFR	PRS-CS - SumStatTune - EUR	0.053	0.14	-0.087	-0.623	1.25386e-28
AFR	SBayesRC - SumStatTune - AFR	PRS-CS-multi - IndivTune - EUR+AFR	0.053	0.167	-0.115	-0.685	3.03778e-61
AFR	SBayesRC - SumStatTune - AFR	PRS-CS-multi - SumStatTune - EUR+AFR	0.053	0.139	-0.087	-0.622	2.19733e-33
AFR	SBayesRC - SumStatTune - AFR	PRS-CSx - IndivTune - EUR+AFR	0.053	0.167	-0.114	-0.685	1.13703e-57
AFR	SBayesRC - SumStatTune - AFR	PRS-CSx - SumStatTune - EUR+AFR	0.053	0.129	-0.077	-0.592	2.47082e-25
AFR	SBayesRC - SumStatTune - AFR	QuickPRS - SumStatTune - AFR	0.053	0.062	-0.009	-0.148	0.156608
AFR	SBayesRC - SumStatTune - AFR	QuickPRS - SumStatTune - EUR	0.053	0.135	-0.082	-0.61	4.22748e-25
AFR	SBayesRC - SumStatTune - AFR	QuickPRS-multi - IndivTune - EUR+AFR	0.053	0.156	-0.103	-0.662	1.332e-45
AFR	SBayesRC - SumStatTune - AFR	QuickPRS-multi - SumStatTune - EUR+AFR	0.053	0.148	-0.095	-0.644	4.40184e-41
AFR	SBayesRC - SumStatTune - AFR	SBayesRC - SumStatTune - AFR	0.104	0.104	NA	NA%	NA
AFR	SBayesRC - SumStatTune - AFR	SBayesRC - SumStatTune - EUR	0.053	0.153	-0.101	-0.656	3.70099e-38
AFR	SBayesRC - SumStatTune - AFR	SBayesRC-multi - IndivTune - EUR+AFR	0.053	0.173	-0.12	-0.695	7.56561e-78
AFR	SBayesRC - SumStatTune - AFR	SBayesRC-multi - SumStatTune - EUR+AFR	0.053	0.165	-0.112	-0.68	1.39628e-79
AFR	SBayesRC - SumStatTune - AFR	X-Wing - IndivTune - EUR+AFR	0.053	0.153	-0.1	-0.656	3.51771e-42
AFR	SBayesRC - SumStatTune - AFR	X-Wing - SumStatTune - EUR+AFR	0.053	0.142	-0.089	-0.629	1.51951e-36
AFR	SBayesRC - SumStatTune - AFR	lassosum - IndivTune - AFR	0.053	0.09	-0.037	-0.412	2.60074e-09
AFR	SBayesRC - SumStatTune - AFR	lassosum - IndivTune - EUR	0.053	0.143	-0.09	-0.632	3.27016e-31
AFR	SBayesRC - SumStatTune - AFR	lassosum - SumStatTune - AFR	0.053	0.057	-0.004	-0.07	0.554652
AFR	SBayesRC - SumStatTune - AFR	lassosum - SumStatTune - EUR	0.053	0.133	-0.081	-0.605	4.28086e-25
AFR	SBayesRC - SumStatTune - AFR	lassosum-multi - IndivTune - EUR+AFR	0.053	0.176	-0.123	-0.701	1.63002e-71
AFR	SBayesRC - SumStatTune - AFR	lassosum-multi - SumStatTune - EUR+AFR	0.053	0.141	-0.089	-0.627	6.20749e-36
AFR	SBayesRC - SumStatTune - AFR	pT+clump - IndivTune - AFR	0.053	0.093	-0.04	-0.432	4.11595e-09
AFR	SBayesRC - SumStatTune - AFR	pT+clump - IndivTune - EUR	0.053	0.109	-0.056	-0.517	1.35294e-12
AFR	SBayesRC - SumStatTune - AFR	pT+clump-multi - IndivTune - EUR+AFR	0.053	0.155	-0.102	-0.66	5.6709e-47
AFR	SBayesRC - SumStatTune - EUR	All - IndivTune - AFR	0.153	0.109	0.044	0.408	2.05799e-09
AFR	SBayesRC - SumStatTune - EUR	All - IndivTune - EUR	0.153	0.156	-0.003	-0.018	0.245401
AFR	SBayesRC - SumStatTune - EUR	All - IndivTune - EUR+AFR	0.153	0.189	-0.036	-0.19	1.31507e-21
AFR	SBayesRC - SumStatTune - EUR	DBSLMM - IndivTune - AFR	0.153	0.086	0.067	0.776	5.98377e-18
AFR	SBayesRC - SumStatTune - EUR	DBSLMM - IndivTune - EUR	0.153	0.135	0.018	0.136	6.26795e-06
AFR	SBayesRC - SumStatTune - EUR	DBSLMM - SumStatTune - AFR	0.153	0.085	0.068	0.801	1.66756e-18
AFR	SBayesRC - SumStatTune - EUR	DBSLMM - SumStatTune - EUR	0.153	0.135	0.019	0.138	5.16643e-06
AFR	SBayesRC - SumStatTune - EUR	DBSLMM-multi - IndivTune - EUR+AFR	0.153	0.178	-0.024	-0.138	1.72194e-07
AFR	SBayesRC - SumStatTune - EUR	DBSLMM-multi - SumStatTune - EUR+AFR	0.153	0.17	-0.017	-0.098	0.000638478
AFR	SBayesRC - SumStatTune - EUR	LDpred2 - IndivTune - AFR	0.153	0.092	0.061	0.659	2.05071e-15
AFR	SBayesRC - SumStatTune - EUR	LDpred2 - IndivTune - EUR	0.153	0.147	0.007	0.046	0.0533624
AFR	SBayesRC - SumStatTune - EUR	LDpred2 - SumStatTune - AFR	0.153	0.075	0.078	1.038	4.06433e-24
AFR	SBayesRC - SumStatTune - EUR	LDpred2 - SumStatTune - EUR	0.153	0.138	0.015	0.112	6.82157e-05
AFR	SBayesRC - SumStatTune - EUR	LDpred2-multi - IndivTune - EUR+AFR	0.153	0.179	-0.025	-0.141	1.50805e-09
AFR	SBayesRC - SumStatTune - EUR	LDpred2-multi - SumStatTune - EUR+AFR	0.153	0.157	-0.004	-0.023	0.452326
AFR	SBayesRC - SumStatTune - EUR	MegaPRS - IndivTune - AFR	0.153	0.068	0.085	1.26	3.96895e-28
AFR	SBayesRC - SumStatTune - EUR	MegaPRS - IndivTune - EUR	0.153	0.148	0.005	0.037	0.153422
AFR	SBayesRC - SumStatTune - EUR	MegaPRS - SumStatTune - AFR	0.153	0.051	0.102	1.99	3.56e-39
AFR	SBayesRC - SumStatTune - EUR	MegaPRS - SumStatTune - EUR	0.153	0.127	0.026	0.202	7.50411e-10
AFR	SBayesRC - SumStatTune - EUR	MegaPRS-multi - IndivTune - EUR+AFR	0.153	0.164	-0.011	-0.067	0.00925237
AFR	SBayesRC - SumStatTune - EUR	MegaPRS-multi - SumStatTune - EUR+AFR	0.153	0.136	0.017	0.127	0.000526861
AFR	SBayesRC - SumStatTune - EUR	PRS-CS - IndivTune - AFR	0.153	0.078	0.075	0.965	2.26719e-22
AFR	SBayesRC - SumStatTune - EUR	PRS-CS - IndivTune - EUR	0.153	0.14	0.014	0.097	0.000171378
AFR	SBayesRC - SumStatTune - EUR	PRS-CS - SumStatTune - AFR	0.153	0.042	0.111	2.625	2.82262e-45
AFR	SBayesRC - SumStatTune - EUR	PRS-CS - SumStatTune - EUR	0.153	0.14	0.013	0.096	0.000160249
AFR	SBayesRC - SumStatTune - EUR	PRS-CS-multi - IndivTune - EUR+AFR	0.153	0.167	-0.014	-0.084	0.00099644
AFR	SBayesRC - SumStatTune - EUR	PRS-CS-multi - SumStatTune - EUR+AFR	0.153	0.139	0.014	0.099	0.0023441
AFR	SBayesRC - SumStatTune - EUR	PRS-CSx - IndivTune - EUR+AFR	0.153	0.167	-0.014	-0.083	0.00129435
AFR	SBayesRC - SumStatTune - EUR	PRS-CSx - SumStatTune - EUR+AFR	0.153	0.129	0.024	0.187	1.74913e-06
AFR	SBayesRC - SumStatTune - EUR	QuickPRS - SumStatTune - AFR	0.153	0.062	0.091	1.481	4.69729e-32
AFR	SBayesRC - SumStatTune - EUR	QuickPRS - SumStatTune - EUR	0.153	0.135	0.018	0.135	2.38472e-06
AFR	SBayesRC - SumStatTune - EUR	QuickPRS-multi - IndivTune - EUR+AFR	0.153	0.156	-0.002	-0.016	0.554723
AFR	SBayesRC - SumStatTune - EUR	QuickPRS-multi - SumStatTune - EUR+AFR	0.153	0.148	0.005	0.036	0.262659
AFR	SBayesRC - SumStatTune - EUR	SBayesRC - SumStatTune - AFR	0.153	0.053	0.101	1.91	3.70099e-38
AFR	SBayesRC - SumStatTune - EUR	SBayesRC - SumStatTune - EUR	0.104	0.104	NA	NA%	NA
AFR	SBayesRC - SumStatTune - EUR	SBayesRC-multi - IndivTune - EUR+AFR	0.153	0.173	-0.02	-0.114	8.16763e-19
AFR	SBayesRC - SumStatTune - EUR	SBayesRC-multi - SumStatTune - EUR+AFR	0.153	0.165	-0.011	-0.069	0.000582813
AFR	SBayesRC - SumStatTune - EUR	X-Wing - IndivTune - EUR+AFR	0.153	0.153	0	0.002	0.929381
AFR	SBayesRC - SumStatTune - EUR	X-Wing - SumStatTune - EUR+AFR	0.153	0.142	0.011	0.08	0.018371
AFR	SBayesRC - SumStatTune - EUR	lassosum - IndivTune - AFR	0.153	0.09	0.064	0.712	1.55662e-16
AFR	SBayesRC - SumStatTune - EUR	lassosum - IndivTune - EUR	0.153	0.143	0.01	0.071	0.00746285
AFR	SBayesRC - SumStatTune - EUR	lassosum - SumStatTune - AFR	0.153	0.057	0.097	1.708	2.31086e-35
AFR	SBayesRC - SumStatTune - EUR	lassosum - SumStatTune - EUR	0.153	0.133	0.02	0.149	1.74996e-06
AFR	SBayesRC - SumStatTune - EUR	lassosum-multi - IndivTune - EUR+AFR	0.153	0.176	-0.023	-0.129	4.65523e-07
AFR	SBayesRC - SumStatTune - EUR	lassosum-multi - SumStatTune - EUR+AFR	0.153	0.141	0.012	0.086	0.0170288
AFR	SBayesRC - SumStatTune - EUR	pT+clump - IndivTune - AFR	0.153	0.093	0.061	0.653	9.76528e-15
AFR	SBayesRC - SumStatTune - EUR	pT+clump - IndivTune - EUR	0.153	0.109	0.044	0.407	1.40048e-16
AFR	SBayesRC - SumStatTune - EUR	pT+clump-multi - IndivTune - EUR+AFR	0.153	0.155	-0.002	-0.01	0.780033
AFR	SBayesRC-multi - IndivTune - EUR+AFR	All - IndivTune - AFR	0.173	0.109	0.064	0.588	2.47157e-21
AFR	SBayesRC-multi - IndivTune - EUR+AFR	All - IndivTune - EUR	0.173	0.156	0.017	0.108	4.32188e-07
AFR	SBayesRC-multi - IndivTune - EUR+AFR	All - IndivTune - EUR+AFR	0.173	0.189	-0.016	-0.086	9.9583e-07
AFR	SBayesRC-multi - IndivTune - EUR+AFR	DBSLMM - IndivTune - AFR	0.173	0.086	0.087	1.004	4.52084e-34
AFR	SBayesRC-multi - IndivTune - EUR+AFR	DBSLMM - IndivTune - EUR	0.173	0.135	0.038	0.282	7.00095e-17
AFR	SBayesRC-multi - IndivTune - EUR+AFR	DBSLMM - SumStatTune - AFR	0.173	0.085	0.088	1.031	7.49141e-35
AFR	SBayesRC-multi - IndivTune - EUR+AFR	DBSLMM - SumStatTune - EUR	0.173	0.135	0.038	0.284	5.56824e-17
AFR	SBayesRC-multi - IndivTune - EUR+AFR	DBSLMM-multi - IndivTune - EUR+AFR	0.173	0.178	-0.005	-0.027	0.250291
AFR	SBayesRC-multi - IndivTune - EUR+AFR	DBSLMM-multi - SumStatTune - EUR+AFR	0.173	0.17	0.003	0.018	0.497409
AFR	SBayesRC-multi - IndivTune - EUR+AFR	LDpred2 - IndivTune - AFR	0.173	0.092	0.08	0.871	5.07299e-31
AFR	SBayesRC-multi - IndivTune - EUR+AFR	LDpred2 - IndivTune - EUR	0.173	0.147	0.026	0.18	9.85673e-11
AFR	SBayesRC-multi - IndivTune - EUR+AFR	LDpred2 - SumStatTune - AFR	0.173	0.075	0.098	1.3	3.95883e-45
AFR	SBayesRC-multi - IndivTune - EUR+AFR	LDpred2 - SumStatTune - EUR	0.173	0.138	0.035	0.255	7.88841e-16
AFR	SBayesRC-multi - IndivTune - EUR+AFR	LDpred2-multi - IndivTune - EUR+AFR	0.173	0.179	-0.006	-0.031	0.130352
AFR	SBayesRC-multi - IndivTune - EUR+AFR	LDpred2-multi - SumStatTune - EUR+AFR	0.173	0.157	0.016	0.103	0.000117942
AFR	SBayesRC-multi - IndivTune - EUR+AFR	MegaPRS - IndivTune - AFR	0.173	0.068	0.105	1.549	8.28686e-49
AFR	SBayesRC-multi - IndivTune - EUR+AFR	MegaPRS - IndivTune - EUR	0.173	0.148	0.025	0.17	3.53129e-09
AFR	SBayesRC-multi - IndivTune - EUR+AFR	MegaPRS - SumStatTune - AFR	0.173	0.051	0.122	2.373	2.52975e-61
AFR	SBayesRC-multi - IndivTune - EUR+AFR	MegaPRS - SumStatTune - EUR	0.173	0.127	0.045	0.357	4.47075e-22
AFR	SBayesRC-multi - IndivTune - EUR+AFR	MegaPRS-multi - IndivTune - EUR+AFR	0.173	0.164	0.009	0.052	0.0317974
AFR	SBayesRC-multi - IndivTune - EUR+AFR	MegaPRS-multi - SumStatTune - EUR+AFR	0.173	0.136	0.037	0.272	4.79673e-14
AFR	SBayesRC-multi - IndivTune - EUR+AFR	PRS-CS - IndivTune - AFR	0.173	0.078	0.095	1.217	2.27833e-42
AFR	SBayesRC-multi - IndivTune - EUR+AFR	PRS-CS - IndivTune - EUR	0.173	0.14	0.033	0.238	2.50724e-15
AFR	SBayesRC-multi - IndivTune - EUR+AFR	PRS-CS - SumStatTune - AFR	0.173	0.042	0.131	3.089	4.59046e-70
AFR	SBayesRC-multi - IndivTune - EUR+AFR	PRS-CS - SumStatTune - EUR	0.173	0.14	0.033	0.237	1.55708e-15
AFR	SBayesRC-multi - IndivTune - EUR+AFR	PRS-CS-multi - IndivTune - EUR+AFR	0.173	0.167	0.006	0.034	0.129774
AFR	SBayesRC-multi - IndivTune - EUR+AFR	PRS-CS-multi - SumStatTune - EUR+AFR	0.173	0.139	0.033	0.24	1.41044e-14
AFR	SBayesRC-multi - IndivTune - EUR+AFR	PRS-CSx - IndivTune - EUR+AFR	0.173	0.167	0.006	0.034	0.152079
AFR	SBayesRC-multi - IndivTune - EUR+AFR	PRS-CSx - SumStatTune - EUR+AFR	0.173	0.129	0.044	0.339	1.65182e-18
AFR	SBayesRC-multi - IndivTune - EUR+AFR	QuickPRS - SumStatTune - AFR	0.173	0.062	0.111	1.799	6.44707e-55
AFR	SBayesRC-multi - IndivTune - EUR+AFR	QuickPRS - SumStatTune - EUR	0.173	0.135	0.038	0.28	1.15319e-17
AFR	SBayesRC-multi - IndivTune - EUR+AFR	QuickPRS-multi - IndivTune - EUR+AFR	0.173	0.156	0.017	0.11	1.61208e-05
AFR	SBayesRC-multi - IndivTune - EUR+AFR	QuickPRS-multi - SumStatTune - EUR+AFR	0.173	0.148	0.025	0.168	1.27438e-08
AFR	SBayesRC-multi - IndivTune - EUR+AFR	SBayesRC - SumStatTune - AFR	0.173	0.053	0.12	2.283	7.56561e-78
AFR	SBayesRC-multi - IndivTune - EUR+AFR	SBayesRC - SumStatTune - EUR	0.173	0.153	0.02	0.128	8.16763e-19
AFR	SBayesRC-multi - IndivTune - EUR+AFR	SBayesRC-multi - IndivTune - EUR+AFR	0.104	0.104	NA	NA%	NA
AFR	SBayesRC-multi - IndivTune - EUR+AFR	SBayesRC-multi - SumStatTune - EUR+AFR	0.173	0.165	0.008	0.05	8.18164e-06
AFR	SBayesRC-multi - IndivTune - EUR+AFR	X-Wing - IndivTune - EUR+AFR	0.173	0.153	0.02	0.131	1.78719e-06
AFR	SBayesRC-multi - IndivTune - EUR+AFR	X-Wing - SumStatTune - EUR+AFR	0.173	0.142	0.031	0.218	1.80351e-11
AFR	SBayesRC-multi - IndivTune - EUR+AFR	lassosum - IndivTune - AFR	0.173	0.09	0.083	0.931	8.99049e-33
AFR	SBayesRC-multi - IndivTune - EUR+AFR	lassosum - IndivTune - EUR	0.173	0.143	0.03	0.208	2.94237e-12
AFR	SBayesRC-multi - IndivTune - EUR+AFR	lassosum - SumStatTune - AFR	0.173	0.057	0.116	2.055	4.75609e-59
AFR	SBayesRC-multi - IndivTune - EUR+AFR	lassosum - SumStatTune - EUR	0.173	0.133	0.039	0.296	1.16071e-17
AFR	SBayesRC-multi - IndivTune - EUR+AFR	lassosum-multi - IndivTune - EUR+AFR	0.173	0.176	-0.003	-0.017	0.44639
AFR	SBayesRC-multi - IndivTune - EUR+AFR	lassosum-multi - SumStatTune - EUR+AFR	0.173	0.141	0.032	0.225	1.50773e-11
AFR	SBayesRC-multi - IndivTune - EUR+AFR	pT+clump - IndivTune - AFR	0.173	0.093	0.08	0.864	1.23754e-28
AFR	SBayesRC-multi - IndivTune - EUR+AFR	pT+clump - IndivTune - EUR	0.173	0.109	0.064	0.587	1.16481e-29
AFR	SBayesRC-multi - IndivTune - EUR+AFR	pT+clump-multi - IndivTune - EUR+AFR	0.173	0.155	0.018	0.116	0.000748663
AFR	SBayesRC-multi - SumStatTune - EUR+AFR	All - IndivTune - AFR	0.165	0.109	0.056	0.512	1.23471e-17
AFR	SBayesRC-multi - SumStatTune - EUR+AFR	All - IndivTune - EUR	0.165	0.156	0.009	0.055	0.0353063
AFR	SBayesRC-multi - SumStatTune - EUR+AFR	All - IndivTune - EUR+AFR	0.165	0.189	-0.025	-0.13	1.0487e-10
AFR	SBayesRC-multi - SumStatTune - EUR+AFR	DBSLMM - IndivTune - AFR	0.165	0.086	0.078	0.908	1.30868e-30
AFR	SBayesRC-multi - SumStatTune - EUR+AFR	DBSLMM - IndivTune - EUR	0.165	0.135	0.03	0.221	2.53875e-09
AFR	SBayesRC-multi - SumStatTune - EUR+AFR	DBSLMM - SumStatTune - AFR	0.165	0.085	0.08	0.934	2.41256e-31
AFR	SBayesRC-multi - SumStatTune - EUR+AFR	DBSLMM - SumStatTune - EUR	0.165	0.135	0.03	0.222	2.15082e-09
AFR	SBayesRC-multi - SumStatTune - EUR+AFR	DBSLMM-multi - IndivTune - EUR+AFR	0.165	0.178	-0.013	-0.074	0.00349372
AFR	SBayesRC-multi - SumStatTune - EUR+AFR	DBSLMM-multi - SumStatTune - EUR+AFR	0.165	0.17	-0.005	-0.031	0.248301
AFR	SBayesRC-multi - SumStatTune - EUR+AFR	LDpred2 - IndivTune - AFR	0.165	0.092	0.072	0.782	1.42414e-28
AFR	SBayesRC-multi - SumStatTune - EUR+AFR	LDpred2 - IndivTune - EUR	0.165	0.147	0.018	0.124	8.33835e-05
AFR	SBayesRC-multi - SumStatTune - EUR+AFR	LDpred2 - SumStatTune - AFR	0.165	0.075	0.089	1.19	1.20288e-43
AFR	SBayesRC-multi - SumStatTune - EUR+AFR	LDpred2 - SumStatTune - EUR	0.165	0.138	0.027	0.195	2.99256e-08
AFR	SBayesRC-multi - SumStatTune - EUR+AFR	LDpred2-multi - IndivTune - EUR+AFR	0.165	0.179	-0.014	-0.078	0.000612438
AFR	SBayesRC-multi - SumStatTune - EUR+AFR	LDpred2-multi - SumStatTune - EUR+AFR	0.165	0.157	0.008	0.05	0.0606396
AFR	SBayesRC-multi - SumStatTune - EUR+AFR	MegaPRS - IndivTune - AFR	0.165	0.068	0.097	1.428	1.24798e-45
AFR	SBayesRC-multi - SumStatTune - EUR+AFR	MegaPRS - IndivTune - EUR	0.165	0.148	0.017	0.114	0.000389154
AFR	SBayesRC-multi - SumStatTune - EUR+AFR	MegaPRS - SumStatTune - AFR	0.165	0.051	0.113	2.212	4.52927e-57
AFR	SBayesRC-multi - SumStatTune - EUR+AFR	MegaPRS - SumStatTune - EUR	0.165	0.127	0.037	0.292	5.04636e-13
AFR	SBayesRC-multi - SumStatTune - EUR+AFR	MegaPRS-multi - IndivTune - EUR+AFR	0.165	0.164	0	0.002	0.938884
AFR	SBayesRC-multi - SumStatTune - EUR+AFR	MegaPRS-multi - SumStatTune - EUR+AFR	0.165	0.136	0.029	0.211	1.02899e-08
AFR	SBayesRC-multi - SumStatTune - EUR+AFR	PRS-CS - IndivTune - AFR	0.165	0.078	0.087	1.111	4.33934e-40
AFR	SBayesRC-multi - SumStatTune - EUR+AFR	PRS-CS - IndivTune - EUR	0.165	0.14	0.025	0.179	9.96023e-08
AFR	SBayesRC-multi - SumStatTune - EUR+AFR	PRS-CS - SumStatTune - AFR	0.165	0.042	0.122	2.894	4.67116e-69
AFR	SBayesRC-multi - SumStatTune - EUR+AFR	PRS-CS - SumStatTune - EUR	0.165	0.14	0.025	0.178	9.14291e-08
AFR	SBayesRC-multi - SumStatTune - EUR+AFR	PRS-CS-multi - IndivTune - EUR+AFR	0.165	0.167	-0.003	-0.015	0.522029
AFR	SBayesRC-multi - SumStatTune - EUR+AFR	PRS-CS-multi - SumStatTune - EUR+AFR	0.165	0.139	0.025	0.18	8.48711e-09
AFR	SBayesRC-multi - SumStatTune - EUR+AFR	PRS-CSx - IndivTune - EUR+AFR	0.165	0.167	-0.002	-0.015	0.562503
AFR	SBayesRC-multi - SumStatTune - EUR+AFR	PRS-CSx - SumStatTune - EUR+AFR	0.165	0.129	0.035	0.275	4.39163e-12
AFR	SBayesRC-multi - SumStatTune - EUR+AFR	QuickPRS - SumStatTune - AFR	0.165	0.062	0.103	1.665	3.49038e-52
AFR	SBayesRC-multi - SumStatTune - EUR+AFR	QuickPRS - SumStatTune - EUR	0.165	0.135	0.03	0.219	1.6897e-09
AFR	SBayesRC-multi - SumStatTune - EUR+AFR	QuickPRS-multi - IndivTune - EUR+AFR	0.165	0.156	0.009	0.057	0.042109
AFR	SBayesRC-multi - SumStatTune - EUR+AFR	QuickPRS-multi - SumStatTune - EUR+AFR	0.165	0.148	0.017	0.113	0.000178611
AFR	SBayesRC-multi - SumStatTune - EUR+AFR	SBayesRC - SumStatTune - AFR	0.165	0.053	0.112	2.127	1.39628e-79
AFR	SBayesRC-multi - SumStatTune - EUR+AFR	SBayesRC - SumStatTune - EUR	0.165	0.153	0.011	0.074	0.000582813
AFR	SBayesRC-multi - SumStatTune - EUR+AFR	SBayesRC-multi - IndivTune - EUR+AFR	0.165	0.173	-0.008	-0.048	8.18164e-06
AFR	SBayesRC-multi - SumStatTune - EUR+AFR	SBayesRC-multi - SumStatTune - EUR+AFR	0.104	0.104	NA	NA%	NA
AFR	SBayesRC-multi - SumStatTune - EUR+AFR	X-Wing - IndivTune - EUR+AFR	0.165	0.153	0.012	0.077	0.00851728
AFR	SBayesRC-multi - SumStatTune - EUR+AFR	X-Wing - SumStatTune - EUR+AFR	0.165	0.142	0.023	0.16	6.1503e-07
AFR	SBayesRC-multi - SumStatTune - EUR+AFR	lassosum - IndivTune - AFR	0.165	0.09	0.075	0.839	1.66204e-29
AFR	SBayesRC-multi - SumStatTune - EUR+AFR	lassosum - IndivTune - EUR	0.165	0.143	0.022	0.151	5.16093e-06
AFR	SBayesRC-multi - SumStatTune - EUR+AFR	lassosum - SumStatTune - AFR	0.165	0.057	0.108	1.909	4.24165e-52
AFR	SBayesRC-multi - SumStatTune - EUR+AFR	lassosum - SumStatTune - EUR	0.165	0.133	0.031	0.234	5.07687e-10
AFR	SBayesRC-multi - SumStatTune - EUR+AFR	lassosum-multi - IndivTune - EUR+AFR	0.165	0.176	-0.011	-0.064	0.0080211
AFR	SBayesRC-multi - SumStatTune - EUR+AFR	lassosum-multi - SumStatTune - EUR+AFR	0.165	0.141	0.023	0.166	1.15284e-06
AFR	SBayesRC-multi - SumStatTune - EUR+AFR	pT+clump - IndivTune - AFR	0.165	0.093	0.072	0.775	7.81259e-25
AFR	SBayesRC-multi - SumStatTune - EUR+AFR	pT+clump - IndivTune - EUR	0.165	0.109	0.056	0.512	5.34058e-21
AFR	SBayesRC-multi - SumStatTune - EUR+AFR	pT+clump-multi - IndivTune - EUR+AFR	0.165	0.155	0.01	0.063	0.0742219
AFR	X-Wing - IndivTune - EUR+AFR	All - IndivTune - AFR	0.153	0.109	0.044	0.404	4.18686e-11
AFR	X-Wing - IndivTune - EUR+AFR	All - IndivTune - EUR	0.153	0.156	-0.003	-0.02	0.433474
AFR	X-Wing - IndivTune - EUR+AFR	All - IndivTune - EUR+AFR	0.153	0.189	-0.036	-0.192	6.16292e-18
AFR	X-Wing - IndivTune - EUR+AFR	DBSLMM - IndivTune - AFR	0.153	0.086	0.067	0.772	5.02183e-21
AFR	X-Wing - IndivTune - EUR+AFR	DBSLMM - IndivTune - EUR	0.153	0.135	0.018	0.134	9.82406e-06
AFR	X-Wing - IndivTune - EUR+AFR	DBSLMM - SumStatTune - AFR	0.153	0.085	0.068	0.796	1.42085e-21
AFR	X-Wing - IndivTune - EUR+AFR	DBSLMM - SumStatTune - EUR	0.153	0.135	0.018	0.135	7.49181e-06
AFR	X-Wing - IndivTune - EUR+AFR	DBSLMM-multi - IndivTune - EUR+AFR	0.153	0.178	-0.025	-0.14	4.0874e-09
AFR	X-Wing - IndivTune - EUR+AFR	DBSLMM-multi - SumStatTune - EUR+AFR	0.153	0.17	-0.017	-0.1	7.25813e-05
AFR	X-Wing - IndivTune - EUR+AFR	LDpred2 - IndivTune - AFR	0.153	0.092	0.06	0.655	9.57558e-19
AFR	X-Wing - IndivTune - EUR+AFR	LDpred2 - IndivTune - EUR	0.153	0.147	0.006	0.043	0.0943096
AFR	X-Wing - IndivTune - EUR+AFR	LDpred2 - SumStatTune - AFR	0.153	0.075	0.078	1.034	3.68555e-32
AFR	X-Wing - IndivTune - EUR+AFR	LDpred2 - SumStatTune - EUR	0.153	0.138	0.015	0.11	0.000437212
AFR	X-Wing - IndivTune - EUR+AFR	LDpred2-multi - IndivTune - EUR+AFR	0.153	0.179	-0.026	-0.144	1.60979e-11
AFR	X-Wing - IndivTune - EUR+AFR	LDpred2-multi - SumStatTune - EUR+AFR	0.153	0.157	-0.004	-0.025	0.332889
AFR	X-Wing - IndivTune - EUR+AFR	MegaPRS - IndivTune - AFR	0.153	0.068	0.085	1.254	9.9035e-36
AFR	X-Wing - IndivTune - EUR+AFR	MegaPRS - IndivTune - EUR	0.153	0.148	0.005	0.034	0.246095
AFR	X-Wing - IndivTune - EUR+AFR	MegaPRS - SumStatTune - AFR	0.153	0.051	0.102	1.983	2.19372e-48
AFR	X-Wing - IndivTune - EUR+AFR	MegaPRS - SumStatTune - EUR	0.153	0.127	0.025	0.2	1.23764e-07
AFR	X-Wing - IndivTune - EUR+AFR	MegaPRS-multi - IndivTune - EUR+AFR	0.153	0.164	-0.011	-0.07	0.00449784
AFR	X-Wing - IndivTune - EUR+AFR	MegaPRS-multi - SumStatTune - EUR+AFR	0.153	0.136	0.017	0.125	0.00040311
AFR	X-Wing - IndivTune - EUR+AFR	PRS-CS - IndivTune - AFR	0.153	0.078	0.075	0.96	4.58807e-29
AFR	X-Wing - IndivTune - EUR+AFR	PRS-CS - IndivTune - EUR	0.153	0.14	0.013	0.095	9.07325e-05
AFR	X-Wing - IndivTune - EUR+AFR	PRS-CS - SumStatTune - AFR	0.153	0.042	0.111	2.616	1.48137e-65
AFR	X-Wing - IndivTune - EUR+AFR	PRS-CS - SumStatTune - EUR	0.153	0.14	0.013	0.093	4.36599e-05
AFR	X-Wing - IndivTune - EUR+AFR	PRS-CS-multi - IndivTune - EUR+AFR	0.153	0.167	-0.014	-0.086	7.81972e-06
AFR	X-Wing - IndivTune - EUR+AFR	PRS-CS-multi - SumStatTune - EUR+AFR	0.153	0.139	0.013	0.096	1.64776e-06
AFR	X-Wing - IndivTune - EUR+AFR	PRS-CSx - IndivTune - EUR+AFR	0.153	0.167	-0.014	-0.085	3.87098e-06
AFR	X-Wing - IndivTune - EUR+AFR	PRS-CSx - SumStatTune - EUR+AFR	0.153	0.129	0.024	0.184	3.5172e-09
AFR	X-Wing - IndivTune - EUR+AFR	QuickPRS - SumStatTune - AFR	0.153	0.062	0.091	1.475	7.48898e-41
AFR	X-Wing - IndivTune - EUR+AFR	QuickPRS - SumStatTune - EUR	0.153	0.135	0.018	0.132	5.37201e-05
AFR	X-Wing - IndivTune - EUR+AFR	QuickPRS-multi - IndivTune - EUR+AFR	0.153	0.156	-0.003	-0.018	0.47679
AFR	X-Wing - IndivTune - EUR+AFR	QuickPRS-multi - SumStatTune - EUR+AFR	0.153	0.148	0.005	0.033	0.248715
AFR	X-Wing - IndivTune - EUR+AFR	SBayesRC - SumStatTune - AFR	0.153	0.053	0.1	1.903	3.51771e-42
AFR	X-Wing - IndivTune - EUR+AFR	SBayesRC - SumStatTune - EUR	0.153	0.153	0	-0.002	0.929381
AFR	X-Wing - IndivTune - EUR+AFR	SBayesRC-multi - IndivTune - EUR+AFR	0.153	0.173	-0.02	-0.116	1.78719e-06
AFR	X-Wing - IndivTune - EUR+AFR	SBayesRC-multi - SumStatTune - EUR+AFR	0.153	0.165	-0.012	-0.071	0.00851728
AFR	X-Wing - IndivTune - EUR+AFR	X-Wing - IndivTune - EUR+AFR	0.104	0.104	NA	NA%	NA
AFR	X-Wing - IndivTune - EUR+AFR	X-Wing - SumStatTune - EUR+AFR	0.153	0.142	0.011	0.077	5.18391e-05
AFR	X-Wing - IndivTune - EUR+AFR	lassosum - IndivTune - AFR	0.153	0.09	0.063	0.708	1.9844e-19
AFR	X-Wing - IndivTune - EUR+AFR	lassosum - IndivTune - EUR	0.153	0.143	0.01	0.069	0.0142435
AFR	X-Wing - IndivTune - EUR+AFR	lassosum - SumStatTune - AFR	0.153	0.057	0.096	1.701	4.92903e-40
AFR	X-Wing - IndivTune - EUR+AFR	lassosum - SumStatTune - EUR	0.153	0.133	0.019	0.146	1.50193e-06
AFR	X-Wing - IndivTune - EUR+AFR	lassosum-multi - IndivTune - EUR+AFR	0.153	0.176	-0.023	-0.131	4.79718e-08
AFR	X-Wing - IndivTune - EUR+AFR	lassosum-multi - SumStatTune - EUR+AFR	0.153	0.141	0.012	0.083	0.00717626
AFR	X-Wing - IndivTune - EUR+AFR	pT+clump - IndivTune - AFR	0.153	0.093	0.06	0.649	4.63163e-17
AFR	X-Wing - IndivTune - EUR+AFR	pT+clump - IndivTune - EUR	0.153	0.109	0.044	0.404	1.24388e-15
AFR	X-Wing - IndivTune - EUR+AFR	pT+clump-multi - IndivTune - EUR+AFR	0.153	0.155	-0.002	-0.013	0.715644
AFR	X-Wing - SumStatTune - EUR+AFR	All - IndivTune - AFR	0.142	0.109	0.033	0.303	2.74655e-07
AFR	X-Wing - SumStatTune - EUR+AFR	All - IndivTune - EUR	0.142	0.156	-0.014	-0.091	0.00228621
AFR	X-Wing - SumStatTune - EUR+AFR	All - IndivTune - EUR+AFR	0.142	0.189	-0.047	-0.25	3.12337e-25
AFR	X-Wing - SumStatTune - EUR+AFR	DBSLMM - IndivTune - AFR	0.142	0.086	0.056	0.645	5.74521e-16
AFR	X-Wing - SumStatTune - EUR+AFR	DBSLMM - IndivTune - EUR	0.142	0.135	0.007	0.052	0.135941
AFR	X-Wing - SumStatTune - EUR+AFR	DBSLMM - SumStatTune - AFR	0.142	0.085	0.057	0.667	2.00507e-16
AFR	X-Wing - SumStatTune - EUR+AFR	DBSLMM - SumStatTune - EUR	0.142	0.135	0.007	0.053	0.125539
AFR	X-Wing - SumStatTune - EUR+AFR	DBSLMM-multi - IndivTune - EUR+AFR	0.142	0.178	-0.036	-0.202	8.65807e-15
AFR	X-Wing - SumStatTune - EUR+AFR	DBSLMM-multi - SumStatTune - EUR+AFR	0.142	0.17	-0.028	-0.165	2.75343e-10
AFR	X-Wing - SumStatTune - EUR+AFR	LDpred2 - IndivTune - AFR	0.142	0.092	0.049	0.536	9.94917e-15
AFR	X-Wing - SumStatTune - EUR+AFR	LDpred2 - IndivTune - EUR	0.142	0.147	-0.005	-0.032	0.300733
AFR	X-Wing - SumStatTune - EUR+AFR	LDpred2 - SumStatTune - AFR	0.142	0.075	0.067	0.887	5.26255e-29
AFR	X-Wing - SumStatTune - EUR+AFR	LDpred2 - SumStatTune - EUR	0.142	0.138	0.004	0.03	0.398204
AFR	X-Wing - SumStatTune - EUR+AFR	LDpred2-multi - IndivTune - EUR+AFR	0.142	0.179	-0.037	-0.205	4.67419e-18
AFR	X-Wing - SumStatTune - EUR+AFR	LDpred2-multi - SumStatTune - EUR+AFR	0.142	0.157	-0.015	-0.095	0.000195496
AFR	X-Wing - SumStatTune - EUR+AFR	MegaPRS - IndivTune - AFR	0.142	0.068	0.074	1.092	4.11782e-31
AFR	X-Wing - SumStatTune - EUR+AFR	MegaPRS - IndivTune - EUR	0.142	0.148	-0.006	-0.04	0.225692
AFR	X-Wing - SumStatTune - EUR+AFR	MegaPRS - SumStatTune - AFR	0.142	0.051	0.091	1.769	1.50808e-41
AFR	X-Wing - SumStatTune - EUR+AFR	MegaPRS - SumStatTune - EUR	0.142	0.127	0.014	0.113	0.00585235
AFR	X-Wing - SumStatTune - EUR+AFR	MegaPRS-multi - IndivTune - EUR+AFR	0.142	0.164	-0.022	-0.136	3.15061e-07
AFR	X-Wing - SumStatTune - EUR+AFR	MegaPRS-multi - SumStatTune - EUR+AFR	0.142	0.136	0.006	0.044	0.220933
AFR	X-Wing - SumStatTune - EUR+AFR	PRS-CS - IndivTune - AFR	0.142	0.078	0.064	0.82	2.81935e-26
AFR	X-Wing - SumStatTune - EUR+AFR	PRS-CS - IndivTune - EUR	0.142	0.14	0.002	0.016	0.594499
AFR	X-Wing - SumStatTune - EUR+AFR	PRS-CS - SumStatTune - AFR	0.142	0.042	0.1	2.356	4.40193e-72
AFR	X-Wing - SumStatTune - EUR+AFR	PRS-CS - SumStatTune - EUR	0.142	0.14	0.002	0.015	0.615494
AFR	X-Wing - SumStatTune - EUR+AFR	PRS-CS-multi - IndivTune - EUR+AFR	0.142	0.167	-0.025	-0.151	5.71179e-12
AFR	X-Wing - SumStatTune - EUR+AFR	PRS-CS-multi - SumStatTune - EUR+AFR	0.142	0.139	0.002	0.017	0.350646
AFR	X-Wing - SumStatTune - EUR+AFR	PRS-CSx - IndivTune - EUR+AFR	0.142	0.167	-0.025	-0.151	4.3729e-12
AFR	X-Wing - SumStatTune - EUR+AFR	PRS-CSx - SumStatTune - EUR+AFR	0.142	0.129	0.013	0.099	0.00209809
AFR	X-Wing - SumStatTune - EUR+AFR	QuickPRS - SumStatTune - AFR	0.142	0.062	0.08	1.297	8.25458e-37
AFR	X-Wing - SumStatTune - EUR+AFR	QuickPRS - SumStatTune - EUR	0.142	0.135	0.007	0.051	0.16728
AFR	X-Wing - SumStatTune - EUR+AFR	QuickPRS-multi - IndivTune - EUR+AFR	0.142	0.156	-0.014	-0.089	0.001905
AFR	X-Wing - SumStatTune - EUR+AFR	QuickPRS-multi - SumStatTune - EUR+AFR	0.142	0.148	-0.006	-0.041	0.149559
AFR	X-Wing - SumStatTune - EUR+AFR	SBayesRC - SumStatTune - AFR	0.142	0.053	0.089	1.695	1.51951e-36
AFR	X-Wing - SumStatTune - EUR+AFR	SBayesRC - SumStatTune - EUR	0.142	0.153	-0.011	-0.074	0.018371
AFR	X-Wing - SumStatTune - EUR+AFR	SBayesRC-multi - IndivTune - EUR+AFR	0.142	0.173	-0.031	-0.179	1.80351e-11
AFR	X-Wing - SumStatTune - EUR+AFR	SBayesRC-multi - SumStatTune - EUR+AFR	0.142	0.165	-0.023	-0.138	6.1503e-07
AFR	X-Wing - SumStatTune - EUR+AFR	X-Wing - IndivTune - EUR+AFR	0.142	0.153	-0.011	-0.072	5.18391e-05
AFR	X-Wing - SumStatTune - EUR+AFR	X-Wing - SumStatTune - EUR+AFR	0.104	0.104	NA	NA%	NA
AFR	X-Wing - SumStatTune - EUR+AFR	lassosum - IndivTune - AFR	0.142	0.09	0.052	0.585	2.63333e-15
AFR	X-Wing - SumStatTune - EUR+AFR	lassosum - IndivTune - EUR	0.142	0.143	-0.001	-0.008	0.800224
AFR	X-Wing - SumStatTune - EUR+AFR	lassosum - SumStatTune - AFR	0.142	0.057	0.085	1.507	8.03791e-33
AFR	X-Wing - SumStatTune - EUR+AFR	lassosum - SumStatTune - EUR	0.142	0.133	0.008	0.063	0.0870492
AFR	X-Wing - SumStatTune - EUR+AFR	lassosum-multi - IndivTune - EUR+AFR	0.142	0.176	-0.034	-0.193	6.87815e-14
AFR	X-Wing - SumStatTune - EUR+AFR	lassosum-multi - SumStatTune - EUR+AFR	0.142	0.141	0.001	0.005	0.878601
AFR	X-Wing - SumStatTune - EUR+AFR	pT+clump - IndivTune - AFR	0.142	0.093	0.049	0.53	1.12099e-12
AFR	X-Wing - SumStatTune - EUR+AFR	pT+clump - IndivTune - EUR	0.142	0.109	0.033	0.303	1.94175e-08
AFR	X-Wing - SumStatTune - EUR+AFR	pT+clump-multi - IndivTune - EUR+AFR	0.142	0.155	-0.013	-0.084	0.0217874
AFR	lassosum - IndivTune - AFR	All - IndivTune - AFR	0.09	0.109	-0.019	-0.178	5.51428e-05
AFR	lassosum - IndivTune - AFR	All - IndivTune - EUR	0.09	0.156	-0.067	-0.426	5.32529e-18
AFR	lassosum - IndivTune - AFR	All - IndivTune - EUR+AFR	0.09	0.189	-0.1	-0.527	1.36489e-55
AFR	lassosum - IndivTune - AFR	DBSLMM - IndivTune - AFR	0.09	0.086	0.003	0.038	0.499249
AFR	lassosum - IndivTune - AFR	DBSLMM - IndivTune - EUR	0.09	0.135	-0.045	-0.336	7.77368e-09
AFR	lassosum - IndivTune - AFR	DBSLMM - SumStatTune - AFR	0.09	0.085	0.004	0.052	0.363704
AFR	lassosum - IndivTune - AFR	DBSLMM - SumStatTune - EUR	0.09	0.135	-0.045	-0.335	9.09186e-09
AFR	lassosum - IndivTune - AFR	DBSLMM-multi - IndivTune - EUR+AFR	0.09	0.178	-0.088	-0.496	1.38571e-42
AFR	lassosum - IndivTune - AFR	DBSLMM-multi - SumStatTune - EUR+AFR	0.09	0.17	-0.08	-0.473	2.02587e-38
AFR	lassosum - IndivTune - AFR	LDpred2 - IndivTune - AFR	0.09	0.092	-0.003	-0.031	0.390961
AFR	lassosum - IndivTune - AFR	LDpred2 - IndivTune - EUR	0.09	0.147	-0.057	-0.389	3.02641e-13
AFR	lassosum - IndivTune - AFR	LDpred2 - SumStatTune - AFR	0.09	0.075	0.014	0.191	0.000596982
AFR	lassosum - IndivTune - AFR	LDpred2 - SumStatTune - EUR	0.09	0.138	-0.048	-0.35	6.55681e-10
AFR	lassosum - IndivTune - AFR	LDpred2-multi - IndivTune - EUR+AFR	0.09	0.179	-0.089	-0.498	4.01433e-47
AFR	lassosum - IndivTune - AFR	LDpred2-multi - SumStatTune - EUR+AFR	0.09	0.157	-0.067	-0.429	6.44504e-27
AFR	lassosum - IndivTune - AFR	MegaPRS - IndivTune - AFR	0.09	0.068	0.022	0.32	1.97499e-05
AFR	lassosum - IndivTune - AFR	MegaPRS - IndivTune - EUR	0.09	0.148	-0.058	-0.394	5.23699e-14
AFR	lassosum - IndivTune - AFR	MegaPRS - SumStatTune - AFR	0.09	0.051	0.038	0.747	2.63546e-11
AFR	lassosum - IndivTune - AFR	MegaPRS - SumStatTune - EUR	0.09	0.127	-0.038	-0.298	1.76118e-06
AFR	lassosum - IndivTune - AFR	MegaPRS-multi - IndivTune - EUR+AFR	0.09	0.164	-0.075	-0.455	6.59881e-28
AFR	lassosum - IndivTune - AFR	MegaPRS-multi - SumStatTune - EUR+AFR	0.09	0.136	-0.046	-0.341	2.72703e-11
AFR	lassosum - IndivTune - AFR	PRS-CS - IndivTune - AFR	0.09	0.078	0.012	0.148	0.00593656
AFR	lassosum - IndivTune - AFR	PRS-CS - IndivTune - EUR	0.09	0.14	-0.05	-0.359	1.43295e-10
AFR	lassosum - IndivTune - AFR	PRS-CS - SumStatTune - AFR	0.09	0.042	0.047	1.118	1.3429e-19
AFR	lassosum - IndivTune - AFR	PRS-CS - SumStatTune - EUR	0.09	0.14	-0.05	-0.36	1.26835e-10
AFR	lassosum - IndivTune - AFR	PRS-CS-multi - IndivTune - EUR+AFR	0.09	0.167	-0.078	-0.465	1.65968e-32
AFR	lassosum - IndivTune - AFR	PRS-CS-multi - SumStatTune - EUR+AFR	0.09	0.139	-0.05	-0.358	1.63786e-13
AFR	lassosum - IndivTune - AFR	PRS-CSx - IndivTune - EUR+AFR	0.09	0.167	-0.078	-0.464	1.70613e-29
AFR	lassosum - IndivTune - AFR	PRS-CSx - SumStatTune - EUR+AFR	0.09	0.129	-0.04	-0.307	1.46927e-08
AFR	lassosum - IndivTune - AFR	QuickPRS - SumStatTune - AFR	0.09	0.062	0.028	0.449	1.09286e-07
AFR	lassosum - IndivTune - AFR	QuickPRS - SumStatTune - EUR	0.09	0.135	-0.046	-0.337	9.34978e-09
AFR	lassosum - IndivTune - AFR	QuickPRS-multi - IndivTune - EUR+AFR	0.09	0.156	-0.066	-0.425	6.53952e-21
AFR	lassosum - IndivTune - AFR	QuickPRS-multi - SumStatTune - EUR+AFR	0.09	0.148	-0.058	-0.395	1.91396e-18
AFR	lassosum - IndivTune - AFR	SBayesRC - SumStatTune - AFR	0.09	0.053	0.037	0.7	2.60074e-09
AFR	lassosum - IndivTune - AFR	SBayesRC - SumStatTune - EUR	0.09	0.153	-0.064	-0.416	1.55662e-16
AFR	lassosum - IndivTune - AFR	SBayesRC-multi - IndivTune - EUR+AFR	0.09	0.173	-0.083	-0.482	8.99049e-33
AFR	lassosum - IndivTune - AFR	SBayesRC-multi - SumStatTune - EUR+AFR	0.09	0.165	-0.075	-0.456	1.66204e-29
AFR	lassosum - IndivTune - AFR	X-Wing - IndivTune - EUR+AFR	0.09	0.153	-0.063	-0.414	1.9844e-19
AFR	lassosum - IndivTune - AFR	X-Wing - SumStatTune - EUR+AFR	0.09	0.142	-0.052	-0.369	2.63333e-15
AFR	lassosum - IndivTune - AFR	lassosum - IndivTune - AFR	0.104	0.104	NA	NA%	NA
AFR	lassosum - IndivTune - AFR	lassosum - IndivTune - EUR	0.09	0.143	-0.054	-0.374	4.79519e-12
AFR	lassosum - IndivTune - AFR	lassosum - SumStatTune - AFR	0.09	0.057	0.033	0.582	1.14895e-08
AFR	lassosum - IndivTune - AFR	lassosum - SumStatTune - EUR	0.09	0.133	-0.044	-0.329	1.62195e-08
AFR	lassosum - IndivTune - AFR	lassosum-multi - IndivTune - EUR+AFR	0.09	0.176	-0.086	-0.491	3.17169e-53
AFR	lassosum - IndivTune - AFR	lassosum-multi - SumStatTune - EUR+AFR	0.09	0.141	-0.052	-0.366	7.27972e-15
AFR	lassosum - IndivTune - AFR	pT+clump - IndivTune - AFR	0.09	0.093	-0.003	-0.035	0.492502
AFR	lassosum - IndivTune - AFR	pT+clump - IndivTune - EUR	0.09	0.109	-0.019	-0.178	0.0143175
AFR	lassosum - IndivTune - AFR	pT+clump-multi - IndivTune - EUR+AFR	0.09	0.155	-0.065	-0.422	8.50349e-26
AFR	lassosum - IndivTune - EUR	All - IndivTune - AFR	0.143	0.109	0.034	0.314	4.21353e-06
AFR	lassosum - IndivTune - EUR	All - IndivTune - EUR	0.143	0.156	-0.013	-0.083	9.40491e-05
AFR	lassosum - IndivTune - EUR	All - IndivTune - EUR+AFR	0.143	0.189	-0.046	-0.244	1.47489e-27
AFR	lassosum - IndivTune - EUR	DBSLMM - IndivTune - AFR	0.143	0.086	0.057	0.658	2.97502e-13
AFR	lassosum - IndivTune - EUR	DBSLMM - IndivTune - EUR	0.143	0.135	0.008	0.061	0.0338123
AFR	lassosum - IndivTune - EUR	DBSLMM - SumStatTune - AFR	0.143	0.085	0.058	0.681	9.96853e-14
AFR	lassosum - IndivTune - EUR	DBSLMM - SumStatTune - EUR	0.143	0.135	0.008	0.062	0.0328783
AFR	lassosum - IndivTune - EUR	DBSLMM-multi - IndivTune - EUR+AFR	0.143	0.178	-0.035	-0.195	5.95529e-14
AFR	lassosum - IndivTune - EUR	DBSLMM-multi - SumStatTune - EUR+AFR	0.143	0.17	-0.027	-0.158	2.44e-08
AFR	lassosum - IndivTune - EUR	LDpred2 - IndivTune - AFR	0.143	0.092	0.051	0.548	4.3196e-11
AFR	lassosum - IndivTune - EUR	LDpred2 - IndivTune - EUR	0.143	0.147	-0.003	-0.023	0.264842
AFR	lassosum - IndivTune - EUR	LDpred2 - SumStatTune - AFR	0.143	0.075	0.068	0.903	1.85568e-18
AFR	lassosum - IndivTune - EUR	LDpred2 - SumStatTune - EUR	0.143	0.138	0.005	0.038	0.14782
AFR	lassosum - IndivTune - EUR	LDpred2-multi - IndivTune - EUR+AFR	0.143	0.179	-0.035	-0.198	5.62808e-19
AFR	lassosum - IndivTune - EUR	LDpred2-multi - SumStatTune - EUR+AFR	0.143	0.157	-0.014	-0.087	0.00287571
AFR	lassosum - IndivTune - EUR	MegaPRS - IndivTune - AFR	0.143	0.068	0.075	1.11	4.76088e-22
AFR	lassosum - IndivTune - EUR	MegaPRS - IndivTune - EUR	0.143	0.148	-0.005	-0.032	0.222179
AFR	lassosum - IndivTune - EUR	MegaPRS - SumStatTune - AFR	0.143	0.051	0.092	1.792	6.42643e-32
AFR	lassosum - IndivTune - EUR	MegaPRS - SumStatTune - EUR	0.143	0.127	0.016	0.123	0.000175264
AFR	lassosum - IndivTune - EUR	MegaPRS-multi - IndivTune - EUR+AFR	0.143	0.164	-0.021	-0.129	1.02775e-06
AFR	lassosum - IndivTune - EUR	MegaPRS-multi - SumStatTune - EUR+AFR	0.143	0.136	0.007	0.052	0.152469
AFR	lassosum - IndivTune - EUR	PRS-CS - IndivTune - AFR	0.143	0.078	0.065	0.835	5.44019e-17
AFR	lassosum - IndivTune - EUR	PRS-CS - IndivTune - EUR	0.143	0.14	0.003	0.024	0.270318
AFR	lassosum - IndivTune - EUR	PRS-CS - SumStatTune - AFR	0.143	0.042	0.101	2.384	1.69404e-37
AFR	lassosum - IndivTune - EUR	PRS-CS - SumStatTune - EUR	0.143	0.14	0.003	0.023	0.293175
AFR	lassosum - IndivTune - EUR	PRS-CS-multi - IndivTune - EUR+AFR	0.143	0.167	-0.024	-0.144	9.97524e-10
AFR	lassosum - IndivTune - EUR	PRS-CS-multi - SumStatTune - EUR+AFR	0.143	0.139	0.004	0.026	0.398829
AFR	lassosum - IndivTune - EUR	PRS-CSx - IndivTune - EUR+AFR	0.143	0.167	-0.024	-0.144	2.22027e-09
AFR	lassosum - IndivTune - EUR	PRS-CSx - SumStatTune - EUR+AFR	0.143	0.129	0.014	0.108	0.00395071
AFR	lassosum - IndivTune - EUR	QuickPRS - SumStatTune - AFR	0.143	0.062	0.081	1.316	1.76709e-25
AFR	lassosum - IndivTune - EUR	QuickPRS - SumStatTune - EUR	0.143	0.135	0.008	0.059	0.0469197
AFR	lassosum - IndivTune - EUR	QuickPRS-multi - IndivTune - EUR+AFR	0.143	0.156	-0.013	-0.081	0.00388854
AFR	lassosum - IndivTune - EUR	QuickPRS-multi - SumStatTune - EUR+AFR	0.143	0.148	-0.005	-0.033	0.311401
AFR	lassosum - IndivTune - EUR	SBayesRC - SumStatTune - AFR	0.143	0.053	0.09	1.717	3.27016e-31
AFR	lassosum - IndivTune - EUR	SBayesRC - SumStatTune - EUR	0.143	0.153	-0.01	-0.066	0.00746285
AFR	lassosum - IndivTune - EUR	SBayesRC-multi - IndivTune - EUR+AFR	0.143	0.173	-0.03	-0.172	2.94237e-12
AFR	lassosum - IndivTune - EUR	SBayesRC-multi - SumStatTune - EUR+AFR	0.143	0.165	-0.022	-0.131	5.16093e-06
AFR	lassosum - IndivTune - EUR	X-Wing - IndivTune - EUR+AFR	0.143	0.153	-0.01	-0.064	0.0142435
AFR	lassosum - IndivTune - EUR	X-Wing - SumStatTune - EUR+AFR	0.143	0.142	0.001	0.008	0.800224
AFR	lassosum - IndivTune - EUR	lassosum - IndivTune - AFR	0.143	0.09	0.054	0.598	4.79519e-12
AFR	lassosum - IndivTune - EUR	lassosum - IndivTune - EUR	0.104	0.104	NA	NA%	NA
AFR	lassosum - IndivTune - EUR	lassosum - SumStatTune - AFR	0.143	0.057	0.086	1.528	2.61432e-28
AFR	lassosum - IndivTune - EUR	lassosum - SumStatTune - EUR	0.143	0.133	0.01	0.072	0.00162782
AFR	lassosum - IndivTune - EUR	lassosum-multi - IndivTune - EUR+AFR	0.143	0.176	-0.033	-0.187	1.45465e-29
AFR	lassosum - IndivTune - EUR	lassosum-multi - SumStatTune - EUR+AFR	0.143	0.141	0.002	0.014	0.676815
AFR	lassosum - IndivTune - EUR	pT+clump - IndivTune - AFR	0.143	0.093	0.05	0.543	1.39265e-10
AFR	lassosum - IndivTune - EUR	pT+clump - IndivTune - EUR	0.143	0.109	0.034	0.314	8.77375e-12
AFR	lassosum - IndivTune - EUR	pT+clump-multi - IndivTune - EUR+AFR	0.143	0.155	-0.012	-0.076	0.0350767
AFR	lassosum - SumStatTune - AFR	All - IndivTune - AFR	0.057	0.109	-0.052	-0.48	1.57215e-16
AFR	lassosum - SumStatTune - AFR	All - IndivTune - EUR	0.057	0.156	-0.099	-0.637	1.74909e-37
AFR	lassosum - SumStatTune - AFR	All - IndivTune - EUR+AFR	0.057	0.189	-0.133	-0.701	6.07653e-80
AFR	lassosum - SumStatTune - AFR	DBSLMM - IndivTune - AFR	0.057	0.086	-0.03	-0.344	8.53643e-07
AFR	lassosum - SumStatTune - AFR	DBSLMM - IndivTune - EUR	0.057	0.135	-0.078	-0.58	4.96717e-23
AFR	lassosum - SumStatTune - AFR	DBSLMM - SumStatTune - AFR	0.057	0.085	-0.029	-0.335	2.44863e-06
AFR	lassosum - SumStatTune - AFR	DBSLMM - SumStatTune - EUR	0.057	0.135	-0.078	-0.58	6.71572e-23
AFR	lassosum - SumStatTune - AFR	DBSLMM-multi - IndivTune - EUR+AFR	0.057	0.178	-0.121	-0.682	6.99377e-67
AFR	lassosum - SumStatTune - AFR	DBSLMM-multi - SumStatTune - EUR+AFR	0.057	0.17	-0.113	-0.667	1.23216e-58
AFR	lassosum - SumStatTune - AFR	LDpred2 - IndivTune - AFR	0.057	0.092	-0.036	-0.388	2.08463e-10
AFR	lassosum - SumStatTune - AFR	LDpred2 - IndivTune - EUR	0.057	0.147	-0.09	-0.614	4.8597e-30
AFR	lassosum - SumStatTune - AFR	LDpred2 - SumStatTune - AFR	0.057	0.075	-0.019	-0.247	0.00107152
AFR	lassosum - SumStatTune - AFR	LDpred2 - SumStatTune - EUR	0.057	0.138	-0.081	-0.589	7.45465e-25
AFR	lassosum - SumStatTune - AFR	LDpred2-multi - IndivTune - EUR+AFR	0.057	0.179	-0.122	-0.683	6.34506e-70
AFR	lassosum - SumStatTune - AFR	LDpred2-multi - SumStatTune - EUR+AFR	0.057	0.157	-0.1	-0.639	7.39653e-51
AFR	lassosum - SumStatTune - AFR	MegaPRS - IndivTune - AFR	0.057	0.068	-0.011	-0.166	0.0681299
AFR	lassosum - SumStatTune - AFR	MegaPRS - IndivTune - EUR	0.057	0.148	-0.091	-0.617	2.20866e-31
AFR	lassosum - SumStatTune - AFR	MegaPRS - SumStatTune - AFR	0.057	0.051	0.005	0.104	0.414938
AFR	lassosum - SumStatTune - AFR	MegaPRS - SumStatTune - EUR	0.057	0.127	-0.071	-0.556	6.55054e-19
AFR	lassosum - SumStatTune - AFR	MegaPRS-multi - IndivTune - EUR+AFR	0.057	0.164	-0.108	-0.656	3.68735e-52
AFR	lassosum - SumStatTune - AFR	MegaPRS-multi - SumStatTune - EUR+AFR	0.057	0.136	-0.079	-0.584	1.78811e-27
AFR	lassosum - SumStatTune - AFR	PRS-CS - IndivTune - AFR	0.057	0.078	-0.021	-0.274	0.000428515
AFR	lassosum - SumStatTune - AFR	PRS-CS - IndivTune - EUR	0.057	0.14	-0.083	-0.595	7.02988e-26
AFR	lassosum - SumStatTune - AFR	PRS-CS - SumStatTune - AFR	0.057	0.042	0.014	0.339	0.028254
AFR	lassosum - SumStatTune - AFR	PRS-CS - SumStatTune - EUR	0.057	0.14	-0.083	-0.595	5.85973e-26
AFR	lassosum - SumStatTune - AFR	PRS-CS-multi - IndivTune - EUR+AFR	0.057	0.167	-0.111	-0.662	4.0528e-56
AFR	lassosum - SumStatTune - AFR	PRS-CS-multi - SumStatTune - EUR+AFR	0.057	0.139	-0.083	-0.594	5.45818e-31
AFR	lassosum - SumStatTune - AFR	PRS-CSx - IndivTune - EUR+AFR	0.057	0.167	-0.111	-0.661	1.44216e-52
AFR	lassosum - SumStatTune - AFR	PRS-CSx - SumStatTune - EUR+AFR	0.057	0.129	-0.073	-0.562	2.45285e-23
AFR	lassosum - SumStatTune - AFR	QuickPRS - SumStatTune - AFR	0.057	0.062	-0.005	-0.084	0.382202
[truncated: 7,218 more rows]

## Sheet: ST4
Table S4. Difference between PGS methods for each trait using BBJ, UGR and UKB GWAS.
Target	Trait	Model 1 (Method - Model - GWAS)	Model 2 (Method - Model - GWAS)	R (Model 1)	R (Model 2)	R difference (Model 1 R - Model 2 R)	R difference p-value
AFR	BMI	All - IndivTune - AFR	All - IndivTune - AFR	0.16	0.16	NA	NA
AFR	BMI	All - IndivTune - AFR	All - IndivTune - EUR	0.045	0.184	-0.139	8.90627e-18
AFR	BMI	All - IndivTune - AFR	All - IndivTune - EUR+AFR	0.045	0.185	-0.14	4.27349e-23
AFR	BMI	All - IndivTune - AFR	DBSLMM - IndivTune - AFR	0.045	0.029	0.016	0.176997
AFR	BMI	All - IndivTune - AFR	DBSLMM - IndivTune - EUR	0.045	0.16	-0.115	1.5507e-12
AFR	BMI	All - IndivTune - AFR	DBSLMM - SumStatTune - AFR	0.045	0.029	0.016	0.175373
AFR	BMI	All - IndivTune - AFR	DBSLMM - SumStatTune - EUR	0.045	0.16	-0.116	1.02269e-12
AFR	BMI	All - IndivTune - AFR	DBSLMM-multi - IndivTune - EUR+AFR	0.045	0.162	-0.117	2.30109e-14
AFR	BMI	All - IndivTune - AFR	DBSLMM-multi - SumStatTune - EUR+AFR	0.045	0.149	-0.104	5.81932e-15
AFR	BMI	All - IndivTune - AFR	LDpred2 - IndivTune - AFR	0.045	0.031	0.014	0.222634
AFR	BMI	All - IndivTune - AFR	LDpred2 - IndivTune - EUR	0.045	0.166	-0.121	8.55108e-14
AFR	BMI	All - IndivTune - AFR	LDpred2 - SumStatTune - AFR	0.045	0.035	0.009	0.414908
AFR	BMI	All - IndivTune - AFR	LDpred2 - SumStatTune - EUR	0.045	0.164	-0.12	1.90106e-13
AFR	BMI	All - IndivTune - AFR	LDpred2-multi - IndivTune - EUR+AFR	0.045	0.168	-0.123	4.75953e-16
AFR	BMI	All - IndivTune - AFR	LDpred2-multi - SumStatTune - EUR+AFR	0.045	0.155	-0.111	7.75191e-17
AFR	BMI	All - IndivTune - AFR	MegaPRS - IndivTune - AFR	0.045	0.021	0.023	0.0689501
AFR	BMI	All - IndivTune - AFR	MegaPRS - IndivTune - EUR	0.045	0.184	-0.139	8.90627e-18
AFR	BMI	All - IndivTune - AFR	MegaPRS - SumStatTune - AFR	0.045	0.013	0.032	0.0313237
AFR	BMI	All - IndivTune - AFR	MegaPRS - SumStatTune - EUR	0.045	0.185	-0.14	4.73252e-18
AFR	BMI	All - IndivTune - AFR	MegaPRS-multi - IndivTune - EUR+AFR	0.045	0.183	-0.139	1.66629e-19
AFR	BMI	All - IndivTune - AFR	MegaPRS-multi - SumStatTune - EUR+AFR	0.045	0.153	-0.108	4.27276e-13
AFR	BMI	All - IndivTune - AFR	PRS-CS - IndivTune - AFR	0.045	0.024	0.021	0.0857504
AFR	BMI	All - IndivTune - AFR	PRS-CS - IndivTune - EUR	0.045	0.163	-0.118	1.70586e-13
AFR	BMI	All - IndivTune - AFR	PRS-CS - SumStatTune - AFR	0.045	0.027	0.017	0.143371
AFR	BMI	All - IndivTune - AFR	PRS-CS - SumStatTune - EUR	0.045	0.163	-0.118	1.70586e-13
AFR	BMI	All - IndivTune - AFR	PRS-CS-multi - IndivTune - EUR+AFR	0.045	0.164	-0.119	2.42861e-15
AFR	BMI	All - IndivTune - AFR	PRS-CS-multi - SumStatTune - EUR+AFR	0.045	0.152	-0.107	1.22306e-15
AFR	BMI	All - IndivTune - AFR	PRS-CSx - IndivTune - EUR+AFR	0.045	0.154	-0.109	9.61278e-15
AFR	BMI	All - IndivTune - AFR	PRS-CSx - SumStatTune - EUR+AFR	0.045	0.151	-0.106	1.80513e-13
AFR	BMI	All - IndivTune - AFR	QuickPRS - SumStatTune - AFR	0.045	0.036	0.009	0.468556
AFR	BMI	All - IndivTune - AFR	QuickPRS - SumStatTune - EUR	0.045	0.175	-0.13	1.21074e-15
AFR	BMI	All - IndivTune - AFR	QuickPRS-multi - IndivTune - EUR+AFR	0.045	0.178	-0.134	3.38534e-18
AFR	BMI	All - IndivTune - AFR	QuickPRS-multi - SumStatTune - EUR+AFR	0.045	0.164	-0.119	4.39389e-18
AFR	BMI	All - IndivTune - AFR	SBayesRC - SumStatTune - AFR	0.045	-0.055	0.099	1.70747e-08
AFR	BMI	All - IndivTune - AFR	SBayesRC - SumStatTune - EUR	0.045	0.176	-0.131	1.81207e-16
AFR	BMI	All - IndivTune - AFR	SBayesRC-multi - IndivTune - EUR+AFR	0.045	0.175	-0.13	4.06882e-16
AFR	BMI	All - IndivTune - AFR	SBayesRC-multi - SumStatTune - EUR+AFR	0.045	0.134	-0.089	1.80937e-09
AFR	BMI	All - IndivTune - AFR	X-Wing - IndivTune - EUR+AFR	0.045	0.159	-0.115	7.67775e-16
AFR	BMI	All - IndivTune - AFR	X-Wing - SumStatTune - EUR+AFR	0.045	0.161	-0.116	3.10621e-19
AFR	BMI	All - IndivTune - AFR	lassosum - IndivTune - AFR	0.045	0.03	0.015	0.202788
AFR	BMI	All - IndivTune - AFR	lassosum - IndivTune - EUR	0.045	0.169	-0.124	2.71173e-14
AFR	BMI	All - IndivTune - AFR	lassosum - SumStatTune - AFR	0.045	0.014	0.031	0.0331898
AFR	BMI	All - IndivTune - AFR	lassosum - SumStatTune - EUR	0.045	0.126	-0.081	4.36689e-07
AFR	BMI	All - IndivTune - AFR	lassosum-multi - IndivTune - EUR+AFR	0.045	0.171	-0.126	1.61815e-16
AFR	BMI	All - IndivTune - AFR	lassosum-multi - SumStatTune - EUR+AFR	0.045	0.107	-0.063	1.42957e-05
AFR	BMI	All - IndivTune - AFR	pT+clump - IndivTune - AFR	0.045	0.026	0.019	0.150749
AFR	BMI	All - IndivTune - AFR	pT+clump - IndivTune - EUR	0.045	0.104	-0.059	0.000412955
AFR	BMI	All - IndivTune - AFR	pT+clump-multi - IndivTune - EUR+AFR	0.045	0.108	-0.063	5.31761e-05
AFR	BMI	All - IndivTune - EUR	All - IndivTune - AFR	0.184	0.045	0.139	8.90627e-18
AFR	BMI	All - IndivTune - EUR	All - IndivTune - EUR	0.16	0.16	NA	NA
AFR	BMI	All - IndivTune - EUR	All - IndivTune - EUR+AFR	0.184	0.185	-0.001	0.568536
AFR	BMI	All - IndivTune - EUR	DBSLMM - IndivTune - AFR	0.184	0.029	0.155	2.26403e-20
AFR	BMI	All - IndivTune - EUR	DBSLMM - IndivTune - EUR	0.184	0.16	0.024	0.000481176
AFR	BMI	All - IndivTune - EUR	DBSLMM - SumStatTune - AFR	0.184	0.029	0.155	2.18725e-20
AFR	BMI	All - IndivTune - EUR	DBSLMM - SumStatTune - EUR	0.184	0.16	0.023	0.000988435
AFR	BMI	All - IndivTune - EUR	DBSLMM-multi - IndivTune - EUR+AFR	0.184	0.162	0.022	0.00207289
AFR	BMI	All - IndivTune - EUR	DBSLMM-multi - SumStatTune - EUR+AFR	0.184	0.149	0.035	0.000326627
AFR	BMI	All - IndivTune - EUR	LDpred2 - IndivTune - AFR	0.184	0.031	0.153	5.3757e-20
AFR	BMI	All - IndivTune - EUR	LDpred2 - IndivTune - EUR	0.184	0.166	0.018	0.00199473
AFR	BMI	All - IndivTune - EUR	LDpred2 - SumStatTune - AFR	0.184	0.035	0.148	6.31614e-19
AFR	BMI	All - IndivTune - EUR	LDpred2 - SumStatTune - EUR	0.184	0.164	0.019	0.00558908
AFR	BMI	All - IndivTune - EUR	LDpred2-multi - IndivTune - EUR+AFR	0.184	0.168	0.016	0.0101921
AFR	BMI	All - IndivTune - EUR	LDpred2-multi - SumStatTune - EUR+AFR	0.184	0.155	0.028	0.00294398
AFR	BMI	All - IndivTune - EUR	MegaPRS - IndivTune - AFR	0.184	0.021	0.162	4.83372e-22
AFR	BMI	All - IndivTune - EUR	MegaPRS - IndivTune - EUR	0.184	0.184	0	1
AFR	BMI	All - IndivTune - EUR	MegaPRS - SumStatTune - AFR	0.184	0.013	0.171	4.45309e-24
AFR	BMI	All - IndivTune - EUR	MegaPRS - SumStatTune - EUR	0.184	0.185	-0.001	0.460208
AFR	BMI	All - IndivTune - EUR	MegaPRS-multi - IndivTune - EUR+AFR	0.184	0.183	0	0.902624
AFR	BMI	All - IndivTune - EUR	MegaPRS-multi - SumStatTune - EUR+AFR	0.184	0.153	0.03	0.000282469
AFR	BMI	All - IndivTune - EUR	PRS-CS - IndivTune - AFR	0.184	0.024	0.159	2.14895e-21
AFR	BMI	All - IndivTune - EUR	PRS-CS - IndivTune - EUR	0.184	0.163	0.021	0.00366506
AFR	BMI	All - IndivTune - EUR	PRS-CS - SumStatTune - AFR	0.184	0.027	0.156	1.14857e-20
AFR	BMI	All - IndivTune - EUR	PRS-CS - SumStatTune - EUR	0.184	0.163	0.021	0.00366506
AFR	BMI	All - IndivTune - EUR	PRS-CS-multi - IndivTune - EUR+AFR	0.184	0.164	0.019	0.00858849
AFR	BMI	All - IndivTune - EUR	PRS-CS-multi - SumStatTune - EUR+AFR	0.184	0.152	0.032	0.000862199
AFR	BMI	All - IndivTune - EUR	PRS-CSx - IndivTune - EUR+AFR	0.184	0.154	0.03	2.29054e-05
AFR	BMI	All - IndivTune - EUR	PRS-CSx - SumStatTune - EUR+AFR	0.184	0.151	0.033	0.000133763
AFR	BMI	All - IndivTune - EUR	QuickPRS - SumStatTune - AFR	0.184	0.036	0.148	9.1919e-19
AFR	BMI	All - IndivTune - EUR	QuickPRS - SumStatTune - EUR	0.184	0.175	0.008	0.053281
AFR	BMI	All - IndivTune - EUR	QuickPRS-multi - IndivTune - EUR+AFR	0.184	0.178	0.005	0.28648
AFR	BMI	All - IndivTune - EUR	QuickPRS-multi - SumStatTune - EUR+AFR	0.184	0.164	0.019	0.0201326
AFR	BMI	All - IndivTune - EUR	SBayesRC - SumStatTune - AFR	0.184	-0.055	0.238	1.72367e-43
AFR	BMI	All - IndivTune - EUR	SBayesRC - SumStatTune - EUR	0.184	0.176	0.008	0.196889
AFR	BMI	All - IndivTune - EUR	SBayesRC-multi - IndivTune - EUR+AFR	0.184	0.175	0.009	0.153104
AFR	BMI	All - IndivTune - EUR	SBayesRC-multi - SumStatTune - EUR+AFR	0.184	0.134	0.05	1.34037e-07
AFR	BMI	All - IndivTune - EUR	X-Wing - IndivTune - EUR+AFR	0.184	0.159	0.024	0.00333365
AFR	BMI	All - IndivTune - EUR	X-Wing - SumStatTune - EUR+AFR	0.184	0.161	0.023	0.00943239
AFR	BMI	All - IndivTune - EUR	lassosum - IndivTune - AFR	0.184	0.03	0.154	4.3837e-20
AFR	BMI	All - IndivTune - EUR	lassosum - IndivTune - EUR	0.184	0.169	0.015	0.00368743
AFR	BMI	All - IndivTune - EUR	lassosum - SumStatTune - AFR	0.184	0.014	0.17	1.63928e-23
AFR	BMI	All - IndivTune - EUR	lassosum - SumStatTune - EUR	0.184	0.126	0.057	3.08188e-07
AFR	BMI	All - IndivTune - EUR	lassosum-multi - IndivTune - EUR+AFR	0.184	0.171	0.012	0.0245418
AFR	BMI	All - IndivTune - EUR	lassosum-multi - SumStatTune - EUR+AFR	0.184	0.107	0.076	6.20584e-09
AFR	BMI	All - IndivTune - EUR	pT+clump - IndivTune - AFR	0.184	0.026	0.158	4.89161e-21
AFR	BMI	All - IndivTune - EUR	pT+clump - IndivTune - EUR	0.184	0.104	0.08	6.46042e-12
AFR	BMI	All - IndivTune - EUR	pT+clump-multi - IndivTune - EUR+AFR	0.184	0.108	0.076	1.42367e-10
AFR	BMI	All - IndivTune - EUR+AFR	All - IndivTune - AFR	0.185	0.045	0.14	4.27349e-23
AFR	BMI	All - IndivTune - EUR+AFR	All - IndivTune - EUR	0.185	0.184	0.001	0.568536
AFR	BMI	All - IndivTune - EUR+AFR	All - IndivTune - EUR+AFR	0.169	0.169	NA	NA
AFR	BMI	All - IndivTune - EUR+AFR	DBSLMM - IndivTune - AFR	0.185	0.029	0.156	2.60854e-23
AFR	BMI	All - IndivTune - EUR+AFR	DBSLMM - IndivTune - EUR	0.185	0.16	0.025	0.000405816
AFR	BMI	All - IndivTune - EUR+AFR	DBSLMM - SumStatTune - AFR	0.185	0.029	0.156	2.50931e-23
AFR	BMI	All - IndivTune - EUR+AFR	DBSLMM - SumStatTune - EUR	0.185	0.16	0.025	0.000788118
AFR	BMI	All - IndivTune - EUR+AFR	DBSLMM-multi - IndivTune - EUR+AFR	0.185	0.162	0.024	0.000825925
AFR	BMI	All - IndivTune - EUR+AFR	DBSLMM-multi - SumStatTune - EUR+AFR	0.185	0.149	0.036	4.06425e-05
AFR	BMI	All - IndivTune - EUR+AFR	LDpred2 - IndivTune - AFR	0.185	0.031	0.154	5.68541e-23
AFR	BMI	All - IndivTune - EUR+AFR	LDpred2 - IndivTune - EUR	0.185	0.166	0.019	0.00185601
AFR	BMI	All - IndivTune - EUR+AFR	LDpred2 - SumStatTune - AFR	0.185	0.035	0.15	9.47409e-22
AFR	BMI	All - IndivTune - EUR+AFR	LDpred2 - SumStatTune - EUR	0.185	0.164	0.021	0.00442809
AFR	BMI	All - IndivTune - EUR+AFR	LDpred2-multi - IndivTune - EUR+AFR	0.185	0.168	0.017	0.00387516
AFR	BMI	All - IndivTune - EUR+AFR	LDpred2-multi - SumStatTune - EUR+AFR	0.185	0.155	0.03	0.000573806
AFR	BMI	All - IndivTune - EUR+AFR	MegaPRS - IndivTune - AFR	0.185	0.021	0.164	1.11948e-24
AFR	BMI	All - IndivTune - EUR+AFR	MegaPRS - IndivTune - EUR	0.185	0.184	0.001	0.568536
AFR	BMI	All - IndivTune - EUR+AFR	MegaPRS - SumStatTune - AFR	0.185	0.013	0.172	9.41055e-26
AFR	BMI	All - IndivTune - EUR+AFR	MegaPRS - SumStatTune - EUR	0.185	0.185	0	0.921849
AFR	BMI	All - IndivTune - EUR+AFR	MegaPRS-multi - IndivTune - EUR+AFR	0.185	0.183	0.002	0.501165
AFR	BMI	All - IndivTune - EUR+AFR	MegaPRS-multi - SumStatTune - EUR+AFR	0.185	0.153	0.032	7.92762e-05
AFR	BMI	All - IndivTune - EUR+AFR	PRS-CS - IndivTune - AFR	0.185	0.024	0.161	2.35869e-24
AFR	BMI	All - IndivTune - EUR+AFR	PRS-CS - IndivTune - EUR	0.185	0.163	0.022	0.00255555
AFR	BMI	All - IndivTune - EUR+AFR	PRS-CS - SumStatTune - AFR	0.185	0.027	0.158	1.62238e-23
AFR	BMI	All - IndivTune - EUR+AFR	PRS-CS - SumStatTune - EUR	0.185	0.163	0.022	0.00255555
AFR	BMI	All - IndivTune - EUR+AFR	PRS-CS-multi - IndivTune - EUR+AFR	0.185	0.164	0.021	0.0035656
AFR	BMI	All - IndivTune - EUR+AFR	PRS-CS-multi - SumStatTune - EUR+AFR	0.185	0.152	0.033	0.000135454
AFR	BMI	All - IndivTune - EUR+AFR	PRS-CSx - IndivTune - EUR+AFR	0.185	0.154	0.031	8.67701e-07
AFR	BMI	All - IndivTune - EUR+AFR	PRS-CSx - SumStatTune - EUR+AFR	0.185	0.151	0.034	2.26197e-05
AFR	BMI	All - IndivTune - EUR+AFR	QuickPRS - SumStatTune - AFR	0.185	0.036	0.149	3.88127e-21
AFR	BMI	All - IndivTune - EUR+AFR	QuickPRS - SumStatTune - EUR	0.185	0.175	0.01	0.0495044
AFR	BMI	All - IndivTune - EUR+AFR	QuickPRS-multi - IndivTune - EUR+AFR	0.185	0.178	0.007	0.172894
AFR	BMI	All - IndivTune - EUR+AFR	QuickPRS-multi - SumStatTune - EUR+AFR	0.185	0.164	0.021	0.00608976
AFR	BMI	All - IndivTune - EUR+AFR	SBayesRC - SumStatTune - AFR	0.185	-0.055	0.24	2.55801e-43
AFR	BMI	All - IndivTune - EUR+AFR	SBayesRC - SumStatTune - EUR	0.185	0.176	0.009	0.141453
AFR	BMI	All - IndivTune - EUR+AFR	SBayesRC-multi - IndivTune - EUR+AFR	0.185	0.175	0.01	0.111296
AFR	BMI	All - IndivTune - EUR+AFR	SBayesRC-multi - SumStatTune - EUR+AFR	0.185	0.134	0.051	1.55061e-08
AFR	BMI	All - IndivTune - EUR+AFR	X-Wing - IndivTune - EUR+AFR	0.185	0.159	0.026	0.000818514
AFR	BMI	All - IndivTune - EUR+AFR	X-Wing - SumStatTune - EUR+AFR	0.185	0.161	0.024	0.00176444
AFR	BMI	All - IndivTune - EUR+AFR	lassosum - IndivTune - AFR	0.185	0.03	0.155	7.31031e-23
AFR	BMI	All - IndivTune - EUR+AFR	lassosum - IndivTune - EUR	0.185	0.169	0.016	0.0042877
AFR	BMI	All - IndivTune - EUR+AFR	lassosum - SumStatTune - AFR	0.185	0.014	0.171	2.1244e-25
AFR	BMI	All - IndivTune - EUR+AFR	lassosum - SumStatTune - EUR	0.185	0.126	0.059	1.52404e-07
AFR	BMI	All - IndivTune - EUR+AFR	lassosum-multi - IndivTune - EUR+AFR	0.185	0.171	0.014	0.0112148
AFR	BMI	All - IndivTune - EUR+AFR	lassosum-multi - SumStatTune - EUR+AFR	0.185	0.107	0.078	7.27116e-10
AFR	BMI	All - IndivTune - EUR+AFR	pT+clump - IndivTune - AFR	0.185	0.026	0.16	2.80927e-23
AFR	BMI	All - IndivTune - EUR+AFR	pT+clump - IndivTune - EUR	0.185	0.104	0.081	4.74099e-12
AFR	BMI	All - IndivTune - EUR+AFR	pT+clump-multi - IndivTune - EUR+AFR	0.185	0.108	0.077	3.14497e-11
AFR	BMI	DBSLMM - IndivTune - AFR	All - IndivTune - AFR	0.029	0.045	-0.016	0.176997
AFR	BMI	DBSLMM - IndivTune - AFR	All - IndivTune - EUR	0.029	0.184	-0.155	2.26403e-20
AFR	BMI	DBSLMM - IndivTune - AFR	All - IndivTune - EUR+AFR	0.029	0.185	-0.156	2.60854e-23
AFR	BMI	DBSLMM - IndivTune - AFR	DBSLMM - IndivTune - AFR	0.16	0.16	NA	NA
AFR	BMI	DBSLMM - IndivTune - AFR	DBSLMM - IndivTune - EUR	0.029	0.16	-0.131	6.28849e-15
AFR	BMI	DBSLMM - IndivTune - AFR	DBSLMM - SumStatTune - AFR	0.029	0.029	0	0.17201
AFR	BMI	DBSLMM - IndivTune - AFR	DBSLMM - SumStatTune - EUR	0.029	0.16	-0.131	4.30436e-15
AFR	BMI	DBSLMM - IndivTune - AFR	DBSLMM-multi - IndivTune - EUR+AFR	0.029	0.162	-0.133	9.88271e-19
AFR	BMI	DBSLMM - IndivTune - AFR	DBSLMM-multi - SumStatTune - EUR+AFR	0.029	0.149	-0.12	4.17182e-29
AFR	BMI	DBSLMM - IndivTune - AFR	LDpred2 - IndivTune - AFR	0.029	0.031	-0.002	0.717524
AFR	BMI	DBSLMM - IndivTune - AFR	LDpred2 - IndivTune - EUR	0.029	0.166	-0.137	3.64226e-16
AFR	BMI	DBSLMM - IndivTune - AFR	LDpred2 - SumStatTune - AFR	0.029	0.035	-0.006	0.206309
AFR	BMI	DBSLMM - IndivTune - AFR	LDpred2 - SumStatTune - EUR	0.029	0.164	-0.135	8.58194e-16
AFR	BMI	DBSLMM - IndivTune - AFR	LDpred2-multi - IndivTune - EUR+AFR	0.029	0.168	-0.139	2.33849e-20
AFR	BMI	DBSLMM - IndivTune - AFR	LDpred2-multi - SumStatTune - EUR+AFR	0.029	0.155	-0.126	2.9707e-28
AFR	BMI	DBSLMM - IndivTune - AFR	MegaPRS - IndivTune - AFR	0.029	0.021	0.008	0.303744
AFR	BMI	DBSLMM - IndivTune - AFR	MegaPRS - IndivTune - EUR	0.029	0.184	-0.155	2.26403e-20
AFR	BMI	DBSLMM - IndivTune - AFR	MegaPRS - SumStatTune - AFR	0.029	0.013	0.016	0.201438
AFR	BMI	DBSLMM - IndivTune - AFR	MegaPRS - SumStatTune - EUR	0.029	0.185	-0.156	1.17461e-20
AFR	BMI	DBSLMM - IndivTune - AFR	MegaPRS-multi - IndivTune - EUR+AFR	0.029	0.183	-0.154	2.97522e-24
AFR	BMI	DBSLMM - IndivTune - AFR	MegaPRS-multi - SumStatTune - EUR+AFR	0.029	0.153	-0.124	1.83139e-18
AFR	BMI	DBSLMM - IndivTune - AFR	PRS-CS - IndivTune - AFR	0.029	0.024	0.005	0.405421
AFR	BMI	DBSLMM - IndivTune - AFR	PRS-CS - IndivTune - EUR	0.029	0.163	-0.134	1.22387e-15
AFR	BMI	DBSLMM - IndivTune - AFR	PRS-CS - SumStatTune - AFR	0.029	0.027	0.002	0.765929
AFR	BMI	DBSLMM - IndivTune - AFR	PRS-CS - SumStatTune - EUR	0.029	0.163	-0.134	1.22387e-15
AFR	BMI	DBSLMM - IndivTune - AFR	PRS-CS-multi - IndivTune - EUR+AFR	0.029	0.164	-0.135	3.79203e-19
AFR	BMI	DBSLMM - IndivTune - AFR	PRS-CS-multi - SumStatTune - EUR+AFR	0.029	0.152	-0.123	4.60826e-26
AFR	BMI	DBSLMM - IndivTune - AFR	PRS-CSx - IndivTune - EUR+AFR	0.029	0.154	-0.125	2.79131e-15
AFR	BMI	DBSLMM - IndivTune - AFR	PRS-CSx - SumStatTune - EUR+AFR	0.029	0.151	-0.122	2.31401e-16
AFR	BMI	DBSLMM - IndivTune - AFR	QuickPRS - SumStatTune - AFR	0.029	0.036	-0.007	0.277963
AFR	BMI	DBSLMM - IndivTune - AFR	QuickPRS - SumStatTune - EUR	0.029	0.175	-0.146	4.27962e-18
AFR	BMI	DBSLMM - IndivTune - AFR	QuickPRS-multi - IndivTune - EUR+AFR	0.029	0.178	-0.149	5.5715e-23
AFR	BMI	DBSLMM - IndivTune - AFR	QuickPRS-multi - SumStatTune - EUR+AFR	0.029	0.164	-0.135	3.08064e-31
AFR	BMI	DBSLMM - IndivTune - AFR	SBayesRC - SumStatTune - AFR	0.029	-0.055	0.084	2.0389e-06
AFR	BMI	DBSLMM - IndivTune - AFR	SBayesRC - SumStatTune - EUR	0.029	0.176	-0.147	1.42567e-18
AFR	BMI	DBSLMM - IndivTune - AFR	SBayesRC-multi - IndivTune - EUR+AFR	0.029	0.175	-0.146	3.91082e-18
AFR	BMI	DBSLMM - IndivTune - AFR	SBayesRC-multi - SumStatTune - EUR+AFR	0.029	0.134	-0.105	8.55841e-13
AFR	BMI	DBSLMM - IndivTune - AFR	X-Wing - IndivTune - EUR+AFR	0.029	0.159	-0.13	1.05052e-18
AFR	BMI	DBSLMM - IndivTune - AFR	X-Wing - SumStatTune - EUR+AFR	0.029	0.161	-0.132	4.81854e-24
AFR	BMI	DBSLMM - IndivTune - AFR	lassosum - IndivTune - AFR	0.029	0.03	-0.001	0.917842
AFR	BMI	DBSLMM - IndivTune - AFR	lassosum - IndivTune - EUR	0.029	0.169	-0.14	5.86675e-17
AFR	BMI	DBSLMM - IndivTune - AFR	lassosum - SumStatTune - AFR	0.029	0.014	0.015	0.19277
AFR	BMI	DBSLMM - IndivTune - AFR	lassosum - SumStatTune - EUR	0.029	0.126	-0.097	8.55597e-09
AFR	BMI	DBSLMM - IndivTune - AFR	lassosum-multi - IndivTune - EUR+AFR	0.029	0.171	-0.142	3.07585e-21
AFR	BMI	DBSLMM - IndivTune - AFR	lassosum-multi - SumStatTune - EUR+AFR	0.029	0.107	-0.078	2.06473e-09
AFR	BMI	DBSLMM - IndivTune - AFR	pT+clump - IndivTune - AFR	0.029	0.026	0.003	0.68397
AFR	BMI	DBSLMM - IndivTune - AFR	pT+clump - IndivTune - EUR	0.029	0.104	-0.075	1.23029e-05
AFR	BMI	DBSLMM - IndivTune - AFR	pT+clump-multi - IndivTune - EUR+AFR	0.029	0.108	-0.079	1.45935e-07
AFR	BMI	DBSLMM - IndivTune - EUR	All - IndivTune - AFR	0.16	0.045	0.115	1.5507e-12
AFR	BMI	DBSLMM - IndivTune - EUR	All - IndivTune - EUR	0.16	0.184	-0.024	0.000481176
AFR	BMI	DBSLMM - IndivTune - EUR	All - IndivTune - EUR+AFR	0.16	0.185	-0.025	0.000405816
AFR	BMI	DBSLMM - IndivTune - EUR	DBSLMM - IndivTune - AFR	0.16	0.029	0.131	6.28849e-15
AFR	BMI	DBSLMM - IndivTune - EUR	DBSLMM - IndivTune - EUR	0.16	0.16	NA	NA
AFR	BMI	DBSLMM - IndivTune - EUR	DBSLMM - SumStatTune - AFR	0.16	0.029	0.131	6.10378e-15
AFR	BMI	DBSLMM - IndivTune - EUR	DBSLMM - SumStatTune - EUR	0.16	0.16	-0.001	0.208144
AFR	BMI	DBSLMM - IndivTune - EUR	DBSLMM-multi - IndivTune - EUR+AFR	0.16	0.162	-0.002	0.394249
AFR	BMI	DBSLMM - IndivTune - EUR	DBSLMM-multi - SumStatTune - EUR+AFR	0.16	0.149	0.011	0.151751
AFR	BMI	DBSLMM - IndivTune - EUR	LDpred2 - IndivTune - AFR	0.16	0.031	0.129	1.43367e-14
AFR	BMI	DBSLMM - IndivTune - EUR	LDpred2 - IndivTune - EUR	0.16	0.166	-0.006	0.30576
AFR	BMI	DBSLMM - IndivTune - EUR	LDpred2 - SumStatTune - AFR	0.16	0.035	0.124	1.17586e-13
AFR	BMI	DBSLMM - IndivTune - EUR	LDpred2 - SumStatTune - EUR	0.16	0.164	-0.005	0.493381
AFR	BMI	DBSLMM - IndivTune - EUR	LDpred2-multi - IndivTune - EUR+AFR	0.16	0.168	-0.008	0.208478
AFR	BMI	DBSLMM - IndivTune - EUR	LDpred2-multi - SumStatTune - EUR+AFR	0.16	0.155	0.004	0.66346
AFR	BMI	DBSLMM - IndivTune - EUR	MegaPRS - IndivTune - AFR	0.16	0.021	0.138	2.73392e-16
AFR	BMI	DBSLMM - IndivTune - EUR	MegaPRS - IndivTune - EUR	0.16	0.184	-0.024	0.000481176
AFR	BMI	DBSLMM - IndivTune - EUR	MegaPRS - SumStatTune - AFR	0.16	0.013	0.147	4.1696e-18
AFR	BMI	DBSLMM - IndivTune - EUR	MegaPRS - SumStatTune - EUR	0.16	0.185	-0.025	0.000354686
AFR	BMI	DBSLMM - IndivTune - EUR	MegaPRS-multi - IndivTune - EUR+AFR	0.16	0.183	-0.024	0.00105567
AFR	BMI	DBSLMM - IndivTune - EUR	MegaPRS-multi - SumStatTune - EUR+AFR	0.16	0.153	0.006	0.53525
AFR	BMI	DBSLMM - IndivTune - EUR	PRS-CS - IndivTune - AFR	0.16	0.024	0.135	8.56533e-16
AFR	BMI	DBSLMM - IndivTune - EUR	PRS-CS - IndivTune - EUR	0.16	0.163	-0.003	0.595225
AFR	BMI	DBSLMM - IndivTune - EUR	PRS-CS - SumStatTune - AFR	0.16	0.027	0.132	3.57312e-15
AFR	BMI	DBSLMM - IndivTune - EUR	PRS-CS - SumStatTune - EUR	0.16	0.163	-0.003	0.595225
AFR	BMI	DBSLMM - IndivTune - EUR	PRS-CS-multi - IndivTune - EUR+AFR	0.16	0.164	-0.005	0.497078
AFR	BMI	DBSLMM - IndivTune - EUR	PRS-CS-multi - SumStatTune - EUR+AFR	0.16	0.152	0.008	0.389891
AFR	BMI	DBSLMM - IndivTune - EUR	PRS-CSx - IndivTune - EUR+AFR	0.16	0.154	0.006	0.350137
AFR	BMI	DBSLMM - IndivTune - EUR	PRS-CSx - SumStatTune - EUR+AFR	0.16	0.151	0.009	0.296088
AFR	BMI	DBSLMM - IndivTune - EUR	QuickPRS - SumStatTune - AFR	0.16	0.036	0.124	1.75183e-13
AFR	BMI	DBSLMM - IndivTune - EUR	QuickPRS - SumStatTune - EUR	0.16	0.175	-0.016	0.0200656
AFR	BMI	DBSLMM - IndivTune - EUR	QuickPRS-multi - IndivTune - EUR+AFR	0.16	0.178	-0.019	0.00798899
AFR	BMI	DBSLMM - IndivTune - EUR	QuickPRS-multi - SumStatTune - EUR+AFR	0.16	0.164	-0.005	0.634179
AFR	BMI	DBSLMM - IndivTune - EUR	SBayesRC - SumStatTune - AFR	0.16	-0.055	0.214	1.81048e-35
AFR	BMI	DBSLMM - IndivTune - EUR	SBayesRC - SumStatTune - EUR	0.16	0.176	-0.016	0.0204427
AFR	BMI	DBSLMM - IndivTune - EUR	SBayesRC-multi - IndivTune - EUR+AFR	0.16	0.175	-0.015	0.0288506
AFR	BMI	DBSLMM - IndivTune - EUR	SBayesRC-multi - SumStatTune - EUR+AFR	0.16	0.134	0.026	0.00964468
AFR	BMI	DBSLMM - IndivTune - EUR	X-Wing - IndivTune - EUR+AFR	0.16	0.159	0	0.980104
AFR	BMI	DBSLMM - IndivTune - EUR	X-Wing - SumStatTune - EUR+AFR	0.16	0.161	-0.001	0.863446
AFR	BMI	DBSLMM - IndivTune - EUR	lassosum - IndivTune - AFR	0.16	0.03	0.13	1.13785e-14
AFR	BMI	DBSLMM - IndivTune - EUR	lassosum - IndivTune - EUR	0.16	0.169	-0.009	0.141026
AFR	BMI	DBSLMM - IndivTune - EUR	lassosum - SumStatTune - AFR	0.16	0.014	0.146	1.45885e-17
AFR	BMI	DBSLMM - IndivTune - EUR	lassosum - SumStatTune - EUR	0.16	0.126	0.033	0.00130834
AFR	BMI	DBSLMM - IndivTune - EUR	lassosum-multi - IndivTune - EUR+AFR	0.16	0.171	-0.012	0.0871787
AFR	BMI	DBSLMM - IndivTune - EUR	lassosum-multi - SumStatTune - EUR+AFR	0.16	0.107	0.052	4.0015e-05
AFR	BMI	DBSLMM - IndivTune - EUR	pT+clump - IndivTune - AFR	0.16	0.026	0.134	2.15371e-15
AFR	BMI	DBSLMM - IndivTune - EUR	pT+clump - IndivTune - EUR	0.16	0.104	0.056	3.93923e-07
AFR	BMI	DBSLMM - IndivTune - EUR	pT+clump-multi - IndivTune - EUR+AFR	0.16	0.108	0.052	4.47815e-06
AFR	BMI	DBSLMM - SumStatTune - AFR	All - IndivTune - AFR	0.029	0.045	-0.016	0.175373
AFR	BMI	DBSLMM - SumStatTune - AFR	All - IndivTune - EUR	0.029	0.184	-0.155	2.18725e-20
AFR	BMI	DBSLMM - SumStatTune - AFR	All - IndivTune - EUR+AFR	0.029	0.185	-0.156	2.50931e-23
AFR	BMI	DBSLMM - SumStatTune - AFR	DBSLMM - IndivTune - AFR	0.029	0.029	0	0.17201
AFR	BMI	DBSLMM - SumStatTune - AFR	DBSLMM - IndivTune - EUR	0.029	0.16	-0.131	6.10378e-15
AFR	BMI	DBSLMM - SumStatTune - AFR	DBSLMM - SumStatTune - AFR	0.16	0.16	NA	NA
AFR	BMI	DBSLMM - SumStatTune - AFR	DBSLMM - SumStatTune - EUR	0.029	0.16	-0.131	4.17668e-15
AFR	BMI	DBSLMM - SumStatTune - AFR	DBSLMM-multi - IndivTune - EUR+AFR	0.029	0.162	-0.133	9.51462e-19
AFR	BMI	DBSLMM - SumStatTune - AFR	DBSLMM-multi - SumStatTune - EUR+AFR	0.029	0.149	-0.12	3.89777e-29
AFR	BMI	DBSLMM - SumStatTune - AFR	LDpred2 - IndivTune - AFR	0.029	0.031	-0.002	0.708614
AFR	BMI	DBSLMM - SumStatTune - AFR	LDpred2 - IndivTune - EUR	0.029	0.166	-0.137	3.53228e-16
AFR	BMI	DBSLMM - SumStatTune - AFR	LDpred2 - SumStatTune - AFR	0.029	0.035	-0.006	0.202645
AFR	BMI	DBSLMM - SumStatTune - AFR	LDpred2 - SumStatTune - EUR	0.029	0.164	-0.135	8.32896e-16
AFR	BMI	DBSLMM - SumStatTune - AFR	LDpred2-multi - IndivTune - EUR+AFR	0.029	0.168	-0.139	2.25386e-20
AFR	BMI	DBSLMM - SumStatTune - AFR	LDpred2-multi - SumStatTune - EUR+AFR	0.029	0.155	-0.127	2.84849e-28
AFR	BMI	DBSLMM - SumStatTune - AFR	MegaPRS - IndivTune - AFR	0.029	0.021	0.007	0.308076
AFR	BMI	DBSLMM - SumStatTune - AFR	MegaPRS - IndivTune - EUR	0.029	0.184	-0.155	2.18725e-20
AFR	BMI	DBSLMM - SumStatTune - AFR	MegaPRS - SumStatTune - AFR	0.029	0.013	0.016	0.203187
AFR	BMI	DBSLMM - SumStatTune - AFR	MegaPRS - SumStatTune - EUR	0.029	0.185	-0.156	1.13465e-20
AFR	BMI	DBSLMM - SumStatTune - AFR	MegaPRS-multi - IndivTune - EUR+AFR	0.029	0.183	-0.154	2.86594e-24
AFR	BMI	DBSLMM - SumStatTune - AFR	MegaPRS-multi - SumStatTune - EUR+AFR	0.029	0.153	-0.124	1.77585e-18
AFR	BMI	DBSLMM - SumStatTune - AFR	PRS-CS - IndivTune - AFR	0.029	0.024	0.005	0.412357
AFR	BMI	DBSLMM - SumStatTune - AFR	PRS-CS - IndivTune - EUR	0.029	0.163	-0.134	1.18727e-15
AFR	BMI	DBSLMM - SumStatTune - AFR	PRS-CS - SumStatTune - AFR	0.029	0.027	0.002	0.774398
AFR	BMI	DBSLMM - SumStatTune - AFR	PRS-CS - SumStatTune - EUR	0.029	0.163	-0.134	1.18727e-15
AFR	BMI	DBSLMM - SumStatTune - AFR	PRS-CS-multi - IndivTune - EUR+AFR	0.029	0.164	-0.135	3.6678e-19
AFR	BMI	DBSLMM - SumStatTune - AFR	PRS-CS-multi - SumStatTune - EUR+AFR	0.029	0.152	-0.123	4.48565e-26
AFR	BMI	DBSLMM - SumStatTune - AFR	PRS-CSx - IndivTune - EUR+AFR	0.029	0.154	-0.125	2.7044e-15
AFR	BMI	DBSLMM - SumStatTune - AFR	PRS-CSx - SumStatTune - EUR+AFR	0.029	0.151	-0.122	2.24853e-16
AFR	BMI	DBSLMM - SumStatTune - AFR	QuickPRS - SumStatTune - AFR	0.029	0.036	-0.007	0.274285
AFR	BMI	DBSLMM - SumStatTune - AFR	QuickPRS - SumStatTune - EUR	0.029	0.175	-0.146	4.14487e-18
AFR	BMI	DBSLMM - SumStatTune - AFR	QuickPRS-multi - IndivTune - EUR+AFR	0.029	0.178	-0.149	5.37409e-23
AFR	BMI	DBSLMM - SumStatTune - AFR	QuickPRS-multi - SumStatTune - EUR+AFR	0.029	0.164	-0.135	2.98298e-31
AFR	BMI	DBSLMM - SumStatTune - AFR	SBayesRC - SumStatTune - AFR	0.029	-0.055	0.084	2.07308e-06
AFR	BMI	DBSLMM - SumStatTune - AFR	SBayesRC - SumStatTune - EUR	0.029	0.176	-0.147	1.37657e-18
AFR	BMI	DBSLMM - SumStatTune - AFR	SBayesRC-multi - IndivTune - EUR+AFR	0.029	0.175	-0.146	3.7794e-18
AFR	BMI	DBSLMM - SumStatTune - AFR	SBayesRC-multi - SumStatTune - EUR+AFR	0.029	0.134	-0.105	8.27206e-13
AFR	BMI	DBSLMM - SumStatTune - AFR	X-Wing - IndivTune - EUR+AFR	0.029	0.159	-0.13	1.01602e-18
AFR	BMI	DBSLMM - SumStatTune - AFR	X-Wing - SumStatTune - EUR+AFR	0.029	0.161	-0.132	4.6429e-24
AFR	BMI	DBSLMM - SumStatTune - AFR	lassosum - IndivTune - AFR	0.029	0.03	-0.001	0.909784
AFR	BMI	DBSLMM - SumStatTune - AFR	lassosum - IndivTune - EUR	0.029	0.169	-0.14	5.68061e-17
AFR	BMI	DBSLMM - SumStatTune - AFR	lassosum - SumStatTune - AFR	0.029	0.014	0.015	0.195185
AFR	BMI	DBSLMM - SumStatTune - AFR	lassosum - SumStatTune - EUR	0.029	0.126	-0.097	8.3702e-09
AFR	BMI	DBSLMM - SumStatTune - AFR	lassosum-multi - IndivTune - EUR+AFR	0.029	0.171	-0.142	2.97513e-21
AFR	BMI	DBSLMM - SumStatTune - AFR	lassosum-multi - SumStatTune - EUR+AFR	0.029	0.107	-0.079	2.06316e-09
AFR	BMI	DBSLMM - SumStatTune - AFR	pT+clump - IndivTune - AFR	0.029	0.026	0.003	0.689847
AFR	BMI	DBSLMM - SumStatTune - AFR	pT+clump - IndivTune - EUR	0.029	0.104	-0.075	1.21085e-05
AFR	BMI	DBSLMM - SumStatTune - AFR	pT+clump-multi - IndivTune - EUR+AFR	0.029	0.108	-0.079	1.43642e-07
AFR	BMI	DBSLMM - SumStatTune - EUR	All - IndivTune - AFR	0.16	0.045	0.116	1.02269e-12
AFR	BMI	DBSLMM - SumStatTune - EUR	All - IndivTune - EUR	0.16	0.184	-0.023	0.000988435
AFR	BMI	DBSLMM - SumStatTune - EUR	All - IndivTune - EUR+AFR	0.16	0.185	-0.025	0.000788118
AFR	BMI	DBSLMM - SumStatTune - EUR	DBSLMM - IndivTune - AFR	0.16	0.029	0.131	4.30436e-15
AFR	BMI	DBSLMM - SumStatTune - EUR	DBSLMM - IndivTune - EUR	0.16	0.16	0.001	0.208144
AFR	BMI	DBSLMM - SumStatTune - EUR	DBSLMM - SumStatTune - AFR	0.16	0.029	0.131	4.17668e-15
AFR	BMI	DBSLMM - SumStatTune - EUR	DBSLMM - SumStatTune - EUR	0.16	0.16	NA	NA
AFR	BMI	DBSLMM - SumStatTune - EUR	DBSLMM-multi - IndivTune - EUR+AFR	0.16	0.162	-0.001	0.628623
AFR	BMI	DBSLMM - SumStatTune - EUR	DBSLMM-multi - SumStatTune - EUR+AFR	0.16	0.149	0.011	0.121715
AFR	BMI	DBSLMM - SumStatTune - EUR	LDpred2 - IndivTune - AFR	0.16	0.031	0.13	9.89921e-15
AFR	BMI	DBSLMM - SumStatTune - EUR	LDpred2 - IndivTune - EUR	0.16	0.166	-0.005	0.390019
AFR	BMI	DBSLMM - SumStatTune - EUR	LDpred2 - SumStatTune - AFR	0.16	0.035	0.125	8.20196e-14
AFR	BMI	DBSLMM - SumStatTune - EUR	LDpred2 - SumStatTune - EUR	0.16	0.164	-0.004	0.579847
AFR	BMI	DBSLMM - SumStatTune - EUR	LDpred2-multi - IndivTune - EUR+AFR	0.16	0.168	-0.007	0.271928
AFR	BMI	DBSLMM - SumStatTune - EUR	LDpred2-multi - SumStatTune - EUR+AFR	0.16	0.155	0.005	0.607748
AFR	BMI	DBSLMM - SumStatTune - EUR	MegaPRS - IndivTune - AFR	0.16	0.021	0.139	1.84103e-16
AFR	BMI	DBSLMM - SumStatTune - EUR	MegaPRS - IndivTune - EUR	0.16	0.184	-0.023	0.000988435
AFR	BMI	DBSLMM - SumStatTune - EUR	MegaPRS - SumStatTune - AFR	0.16	0.013	0.148	2.72495e-18
AFR	BMI	DBSLMM - SumStatTune - EUR	MegaPRS - SumStatTune - EUR	0.16	0.185	-0.024	0.000709407
AFR	BMI	DBSLMM - SumStatTune - EUR	MegaPRS-multi - IndivTune - EUR+AFR	0.16	0.183	-0.023	0.00195096
AFR	BMI	DBSLMM - SumStatTune - EUR	MegaPRS-multi - SumStatTune - EUR+AFR	0.16	0.153	0.007	0.48821
AFR	BMI	DBSLMM - SumStatTune - EUR	PRS-CS - IndivTune - AFR	0.16	0.024	0.136	5.8717e-16
AFR	BMI	DBSLMM - SumStatTune - EUR	PRS-CS - IndivTune - EUR	0.16	0.163	-0.003	0.684304
AFR	BMI	DBSLMM - SumStatTune - EUR	PRS-CS - SumStatTune - AFR	0.16	0.027	0.133	2.45276e-15
AFR	BMI	DBSLMM - SumStatTune - EUR	PRS-CS - SumStatTune - EUR	0.16	0.163	-0.003	0.684304
AFR	BMI	DBSLMM - SumStatTune - EUR	PRS-CS-multi - IndivTune - EUR+AFR	0.16	0.164	-0.004	0.574934
AFR	BMI	DBSLMM - SumStatTune - EUR	PRS-CS-multi - SumStatTune - EUR+AFR	0.16	0.152	0.009	0.343607
AFR	BMI	DBSLMM - SumStatTune - EUR	PRS-CSx - IndivTune - EUR+AFR	0.16	0.154	0.007	0.313864
AFR	BMI	DBSLMM - SumStatTune - EUR	PRS-CSx - SumStatTune - EUR+AFR	0.16	0.151	0.01	0.250352
AFR	BMI	DBSLMM - SumStatTune - EUR	QuickPRS - SumStatTune - AFR	0.16	0.036	0.125	1.22796e-13
AFR	BMI	DBSLMM - SumStatTune - EUR	QuickPRS - SumStatTune - EUR	0.16	0.175	-0.015	0.0303031
AFR	BMI	DBSLMM - SumStatTune - EUR	QuickPRS-multi - IndivTune - EUR+AFR	0.16	0.178	-0.018	0.0124449
AFR	BMI	DBSLMM - SumStatTune - EUR	QuickPRS-multi - SumStatTune - EUR+AFR	0.16	0.164	-0.004	0.697415
AFR	BMI	DBSLMM - SumStatTune - EUR	SBayesRC - SumStatTune - AFR	0.16	-0.055	0.215	9.96224e-36
AFR	BMI	DBSLMM - SumStatTune - EUR	SBayesRC - SumStatTune - EUR	0.16	0.176	-0.015	0.0283677
AFR	BMI	DBSLMM - SumStatTune - EUR	SBayesRC-multi - IndivTune - EUR+AFR	0.16	0.175	-0.015	0.0393074
AFR	BMI	DBSLMM - SumStatTune - EUR	SBayesRC-multi - SumStatTune - EUR+AFR	0.16	0.134	0.027	0.0077999
AFR	BMI	DBSLMM - SumStatTune - EUR	X-Wing - IndivTune - EUR+AFR	0.16	0.159	0.001	0.895366
AFR	BMI	DBSLMM - SumStatTune - EUR	X-Wing - SumStatTune - EUR+AFR	0.16	0.161	-0.001	0.939712
AFR	BMI	DBSLMM - SumStatTune - EUR	lassosum - IndivTune - AFR	0.16	0.03	0.131	7.91313e-15
AFR	BMI	DBSLMM - SumStatTune - EUR	lassosum - IndivTune - EUR	0.16	0.169	-0.009	0.192508
AFR	BMI	DBSLMM - SumStatTune - EUR	lassosum - SumStatTune - AFR	0.16	0.014	0.146	9.98572e-18
AFR	BMI	DBSLMM - SumStatTune - EUR	lassosum - SumStatTune - EUR	0.16	0.126	0.034	0.000760827
AFR	BMI	DBSLMM - SumStatTune - EUR	lassosum-multi - IndivTune - EUR+AFR	0.16	0.171	-0.011	0.121941
AFR	BMI	DBSLMM - SumStatTune - EUR	lassosum-multi - SumStatTune - EUR+AFR	0.16	0.107	0.053	2.52396e-05
AFR	BMI	DBSLMM - SumStatTune - EUR	pT+clump - IndivTune - AFR	0.16	0.026	0.135	1.48753e-15
AFR	BMI	DBSLMM - SumStatTune - EUR	pT+clump - IndivTune - EUR	0.16	0.104	0.057	2.38668e-07
AFR	BMI	DBSLMM - SumStatTune - EUR	pT+clump-multi - IndivTune - EUR+AFR	0.16	0.108	0.052	2.92481e-06
AFR	BMI	DBSLMM-multi - IndivTune - EUR+AFR	All - IndivTune - AFR	0.162	0.045	0.117	2.30109e-14
AFR	BMI	DBSLMM-multi - IndivTune - EUR+AFR	All - IndivTune - EUR	0.162	0.184	-0.022	0.00207289
AFR	BMI	DBSLMM-multi - IndivTune - EUR+AFR	All - IndivTune - EUR+AFR	0.162	0.185	-0.024	0.000825925
AFR	BMI	DBSLMM-multi - IndivTune - EUR+AFR	DBSLMM - IndivTune - AFR	0.162	0.029	0.133	9.88271e-19
AFR	BMI	DBSLMM-multi - IndivTune - EUR+AFR	DBSLMM - IndivTune - EUR	0.162	0.16	0.002	0.394249
AFR	BMI	DBSLMM-multi - IndivTune - EUR+AFR	DBSLMM - SumStatTune - AFR	0.162	0.029	0.133	9.51462e-19
AFR	BMI	DBSLMM-multi - IndivTune - EUR+AFR	DBSLMM - SumStatTune - EUR	0.162	0.16	0.001	0.628623
AFR	BMI	DBSLMM-multi - IndivTune - EUR+AFR	DBSLMM-multi - IndivTune - EUR+AFR	0.16	0.16	NA	NA
AFR	BMI	DBSLMM-multi - IndivTune - EUR+AFR	DBSLMM-multi - SumStatTune - EUR+AFR	0.162	0.149	0.012	0.0151854
AFR	BMI	DBSLMM-multi - IndivTune - EUR+AFR	LDpred2 - IndivTune - AFR	0.162	0.031	0.131	5.81751e-18
AFR	BMI	DBSLMM-multi - IndivTune - EUR+AFR	LDpred2 - IndivTune - EUR	0.162	0.166	-0.004	0.509537
AFR	BMI	DBSLMM-multi - IndivTune - EUR+AFR	LDpred2 - SumStatTune - AFR	0.162	0.035	0.126	8.33366e-17
AFR	BMI	DBSLMM-multi - IndivTune - EUR+AFR	LDpred2 - SumStatTune - EUR	0.162	0.164	-0.003	0.698906
AFR	BMI	DBSLMM-multi - IndivTune - EUR+AFR	LDpred2-multi - IndivTune - EUR+AFR	0.162	0.168	-0.006	0.301058
AFR	BMI	DBSLMM-multi - IndivTune - EUR+AFR	LDpred2-multi - SumStatTune - EUR+AFR	0.162	0.155	0.006	0.450915
AFR	BMI	DBSLMM-multi - IndivTune - EUR+AFR	MegaPRS - IndivTune - AFR	0.162	0.021	0.14	1.31304e-19
AFR	BMI	DBSLMM-multi - IndivTune - EUR+AFR	MegaPRS - IndivTune - EUR	0.162	0.184	-0.022	0.00207289
AFR	BMI	DBSLMM-multi - IndivTune - EUR+AFR	MegaPRS - SumStatTune - AFR	0.162	0.013	0.149	3.85774e-20
AFR	BMI	DBSLMM-multi - IndivTune - EUR+AFR	MegaPRS - SumStatTune - EUR	0.162	0.185	-0.023	0.0015197
AFR	BMI	DBSLMM-multi - IndivTune - EUR+AFR	MegaPRS-multi - IndivTune - EUR+AFR	0.162	0.183	-0.022	0.00151868
AFR	BMI	DBSLMM-multi - IndivTune - EUR+AFR	MegaPRS-multi - SumStatTune - EUR+AFR	0.162	0.153	0.008	0.387836
AFR	BMI	DBSLMM-multi - IndivTune - EUR+AFR	PRS-CS - IndivTune - AFR	0.162	0.024	0.137	2.59978e-19
AFR	BMI	DBSLMM-multi - IndivTune - EUR+AFR	PRS-CS - IndivTune - EUR	0.162	0.163	-0.001	0.829049
AFR	BMI	DBSLMM-multi - IndivTune - EUR+AFR	PRS-CS - SumStatTune - AFR	0.162	0.027	0.134	1.53129e-18
AFR	BMI	DBSLMM-multi - IndivTune - EUR+AFR	PRS-CS - SumStatTune - EUR	0.162	0.163	-0.001	0.829049
AFR	BMI	DBSLMM-multi - IndivTune - EUR+AFR	PRS-CS-multi - IndivTune - EUR+AFR	0.162	0.164	-0.003	0.676868
AFR	BMI	DBSLMM-multi - IndivTune - EUR+AFR	PRS-CS-multi - SumStatTune - EUR+AFR	0.162	0.152	0.01	0.205034
AFR	BMI	DBSLMM-multi - IndivTune - EUR+AFR	PRS-CSx - IndivTune - EUR+AFR	0.162	0.154	0.008	0.20387
AFR	BMI	DBSLMM-multi - IndivTune - EUR+AFR	PRS-CSx - SumStatTune - EUR+AFR	0.162	0.151	0.011	0.174874
AFR	BMI	DBSLMM-multi - IndivTune - EUR+AFR	QuickPRS - SumStatTune - AFR	0.162	0.036	0.126	2.07248e-16
AFR	BMI	DBSLMM-multi - IndivTune - EUR+AFR	QuickPRS - SumStatTune - EUR	0.162	0.175	-0.014	0.0534934
AFR	BMI	DBSLMM-multi - IndivTune - EUR+AFR	QuickPRS-multi - IndivTune - EUR+AFR	0.162	0.178	-0.017	0.011635
AFR	BMI	DBSLMM-multi - IndivTune - EUR+AFR	QuickPRS-multi - SumStatTune - EUR+AFR	0.162	0.164	-0.003	0.751915
AFR	BMI	DBSLMM-multi - IndivTune - EUR+AFR	SBayesRC - SumStatTune - AFR	0.162	-0.055	0.216	2.0423e-35
AFR	BMI	DBSLMM-multi - IndivTune - EUR+AFR	SBayesRC - SumStatTune - EUR	0.162	0.176	-0.014	0.0494268
AFR	BMI	DBSLMM-multi - IndivTune - EUR+AFR	SBayesRC-multi - IndivTune - EUR+AFR	0.162	0.175	-0.013	0.0678228
AFR	BMI	DBSLMM-multi - IndivTune - EUR+AFR	SBayesRC-multi - SumStatTune - EUR+AFR	0.162	0.134	0.028	0.00331123
AFR	BMI	DBSLMM-multi - IndivTune - EUR+AFR	X-Wing - IndivTune - EUR+AFR	0.162	0.159	0.002	0.762844
AFR	BMI	DBSLMM-multi - IndivTune - EUR+AFR	X-Wing - SumStatTune - EUR+AFR	0.162	0.161	0.001	0.943346
AFR	BMI	DBSLMM-multi - IndivTune - EUR+AFR	lassosum - IndivTune - AFR	0.162	0.03	0.132	6.47704e-18
AFR	BMI	DBSLMM-multi - IndivTune - EUR+AFR	lassosum - IndivTune - EUR	0.162	0.169	-0.007	0.266321
AFR	BMI	DBSLMM-multi - IndivTune - EUR+AFR	lassosum - SumStatTune - AFR	0.162	0.014	0.148	6.42919e-20
AFR	BMI	DBSLMM-multi - IndivTune - EUR+AFR	lassosum - SumStatTune - EUR	0.162	0.126	0.035	0.000783096
AFR	BMI	DBSLMM-multi - IndivTune - EUR+AFR	lassosum-multi - IndivTune - EUR+AFR	0.162	0.171	-0.01	0.126966
AFR	BMI	DBSLMM-multi - IndivTune - EUR+AFR	lassosum-multi - SumStatTune - EUR+AFR	0.162	0.107	0.054	5.28773e-06
AFR	BMI	DBSLMM-multi - IndivTune - EUR+AFR	pT+clump - IndivTune - AFR	0.162	0.026	0.136	2.84509e-18
AFR	BMI	DBSLMM-multi - IndivTune - EUR+AFR	pT+clump - IndivTune - EUR	0.162	0.104	0.058	2.3042e-07
AFR	BMI	DBSLMM-multi - IndivTune - EUR+AFR	pT+clump-multi - IndivTune - EUR+AFR	0.162	0.108	0.054	7.70508e-07
AFR	BMI	DBSLMM-multi - SumStatTune - EUR+AFR	All - IndivTune - AFR	0.149	0.045	0.104	5.81932e-15
AFR	BMI	DBSLMM-multi - SumStatTune - EUR+AFR	All - IndivTune - EUR	0.149	0.184	-0.035	0.000326627
AFR	BMI	DBSLMM-multi - SumStatTune - EUR+AFR	All - IndivTune - EUR+AFR	0.149	0.185	-0.036	4.06425e-05
AFR	BMI	DBSLMM-multi - SumStatTune - EUR+AFR	DBSLMM - IndivTune - AFR	0.149	0.029	0.12	4.17182e-29
AFR	BMI	DBSLMM-multi - SumStatTune - EUR+AFR	DBSLMM - IndivTune - EUR	0.149	0.16	-0.011	0.151751
AFR	BMI	DBSLMM-multi - SumStatTune - EUR+AFR	DBSLMM - SumStatTune - AFR	0.149	0.029	0.12	3.89777e-29
AFR	BMI	DBSLMM-multi - SumStatTune - EUR+AFR	DBSLMM - SumStatTune - EUR	0.149	0.16	-0.011	0.121715
AFR	BMI	DBSLMM-multi - SumStatTune - EUR+AFR	DBSLMM-multi - IndivTune - EUR+AFR	0.149	0.162	-0.012	0.0151854
AFR	BMI	DBSLMM-multi - SumStatTune - EUR+AFR	DBSLMM-multi - SumStatTune - EUR+AFR	0.16	0.16	NA	NA
AFR	BMI	DBSLMM-multi - SumStatTune - EUR+AFR	LDpred2 - IndivTune - AFR	0.149	0.031	0.118	1.38411e-25
AFR	BMI	DBSLMM-multi - SumStatTune - EUR+AFR	LDpred2 - IndivTune - EUR	0.149	0.166	-0.017	0.0700822
AFR	BMI	DBSLMM-multi - SumStatTune - EUR+AFR	LDpred2 - SumStatTune - AFR	0.149	0.035	0.114	1.46639e-23
AFR	BMI	DBSLMM-multi - SumStatTune - EUR+AFR	LDpred2 - SumStatTune - EUR	0.149	0.164	-0.015	0.117444
AFR	BMI	DBSLMM-multi - SumStatTune - EUR+AFR	LDpred2-multi - IndivTune - EUR+AFR	0.149	0.168	-0.019	0.0134619
AFR	BMI	DBSLMM-multi - SumStatTune - EUR+AFR	LDpred2-multi - SumStatTune - EUR+AFR	0.149	0.155	-0.006	0.320987
AFR	BMI	DBSLMM-multi - SumStatTune - EUR+AFR	MegaPRS - IndivTune - AFR	0.149	0.021	0.128	9.98451e-26
AFR	BMI	DBSLMM-multi - SumStatTune - EUR+AFR	MegaPRS - IndivTune - EUR	0.149	0.184	-0.035	0.000326627
AFR	BMI	DBSLMM-multi - SumStatTune - EUR+AFR	MegaPRS - SumStatTune - AFR	0.149	0.013	0.136	1.07764e-20
AFR	BMI	DBSLMM-multi - SumStatTune - EUR+AFR	MegaPRS - SumStatTune - EUR	0.149	0.185	-0.036	0.000232589
AFR	BMI	DBSLMM-multi - SumStatTune - EUR+AFR	MegaPRS-multi - IndivTune - EUR+AFR	0.149	0.183	-0.034	3.55269e-05
AFR	BMI	DBSLMM-multi - SumStatTune - EUR+AFR	MegaPRS-multi - SumStatTune - EUR+AFR	0.149	0.153	-0.004	0.668787
AFR	BMI	DBSLMM-multi - SumStatTune - EUR+AFR	PRS-CS - IndivTune - AFR	0.149	0.024	0.125	6.73891e-27
AFR	BMI	DBSLMM-multi - SumStatTune - EUR+AFR	PRS-CS - IndivTune - EUR	0.149	0.163	-0.014	0.133311
AFR	BMI	DBSLMM-multi - SumStatTune - EUR+AFR	PRS-CS - SumStatTune - AFR	0.149	0.027	0.122	1.38178e-25
AFR	BMI	DBSLMM-multi - SumStatTune - EUR+AFR	PRS-CS - SumStatTune - EUR	0.149	0.163	-0.014	0.133311
AFR	BMI	DBSLMM-multi - SumStatTune - EUR+AFR	PRS-CS-multi - IndivTune - EUR+AFR	0.149	0.164	-0.015	0.0514132
AFR	BMI	DBSLMM-multi - SumStatTune - EUR+AFR	PRS-CS-multi - SumStatTune - EUR+AFR	0.149	0.152	-0.003	0.675739
AFR	BMI	DBSLMM-multi - SumStatTune - EUR+AFR	PRS-CSx - IndivTune - EUR+AFR	0.149	0.154	-0.005	0.590094
AFR	BMI	DBSLMM-multi - SumStatTune - EUR+AFR	PRS-CSx - SumStatTune - EUR+AFR	0.149	0.151	-0.002	0.843304
AFR	BMI	DBSLMM-multi - SumStatTune - EUR+AFR	QuickPRS - SumStatTune - AFR	0.149	0.036	0.113	5.22809e-22
AFR	BMI	DBSLMM-multi - SumStatTune - EUR+AFR	QuickPRS - SumStatTune - EUR	0.149	0.175	-0.026	0.00657268
AFR	BMI	DBSLMM-multi - SumStatTune - EUR+AFR	QuickPRS-multi - IndivTune - EUR+AFR	0.149	0.178	-0.029	0.000274649
AFR	BMI	DBSLMM-multi - SumStatTune - EUR+AFR	QuickPRS-multi - SumStatTune - EUR+AFR	0.149	0.164	-0.015	0.0213121
AFR	BMI	DBSLMM-multi - SumStatTune - EUR+AFR	SBayesRC - SumStatTune - AFR	0.149	-0.055	0.204	3.82871e-30
AFR	BMI	DBSLMM-multi - SumStatTune - EUR+AFR	SBayesRC - SumStatTune - EUR	0.149	0.176	-0.027	0.0051578
AFR	BMI	DBSLMM-multi - SumStatTune - EUR+AFR	SBayesRC-multi - IndivTune - EUR+AFR	0.149	0.175	-0.026	0.00765101
AFR	BMI	DBSLMM-multi - SumStatTune - EUR+AFR	SBayesRC-multi - SumStatTune - EUR+AFR	0.149	0.134	0.015	0.111747
AFR	BMI	DBSLMM-multi - SumStatTune - EUR+AFR	X-Wing - IndivTune - EUR+AFR	0.149	0.159	-0.01	0.193516
AFR	BMI	DBSLMM-multi - SumStatTune - EUR+AFR	X-Wing - SumStatTune - EUR+AFR	0.149	0.161	-0.012	0.078239
AFR	BMI	DBSLMM-multi - SumStatTune - EUR+AFR	lassosum - IndivTune - AFR	0.149	0.03	0.119	1.21483e-24
AFR	BMI	DBSLMM-multi - SumStatTune - EUR+AFR	lassosum - IndivTune - EUR	0.149	0.169	-0.02	0.0335203
AFR	BMI	DBSLMM-multi - SumStatTune - EUR+AFR	lassosum - SumStatTune - AFR	0.149	0.014	0.135	1.17166e-21
AFR	BMI	DBSLMM-multi - SumStatTune - EUR+AFR	lassosum - SumStatTune - EUR	0.149	0.126	0.023	0.0507618
AFR	BMI	DBSLMM-multi - SumStatTune - EUR+AFR	lassosum-multi - IndivTune - EUR+AFR	0.149	0.171	-0.022	0.00468665
AFR	BMI	DBSLMM-multi - SumStatTune - EUR+AFR	lassosum-multi - SumStatTune - EUR+AFR	0.149	0.107	0.042	0.000100934
AFR	BMI	DBSLMM-multi - SumStatTune - EUR+AFR	pT+clump - IndivTune - AFR	0.149	0.026	0.124	1.19919e-22
AFR	BMI	DBSLMM-multi - SumStatTune - EUR+AFR	pT+clump - IndivTune - EUR	0.149	0.104	0.045	0.000258773
AFR	BMI	DBSLMM-multi - SumStatTune - EUR+AFR	pT+clump-multi - IndivTune - EUR+AFR	0.149	0.108	0.041	0.000172699
AFR	BMI	LDpred2 - IndivTune - AFR	All - IndivTune - AFR	0.031	0.045	-0.014	0.222634
AFR	BMI	LDpred2 - IndivTune - AFR	All - IndivTune - EUR	0.031	0.184	-0.153	5.3757e-20
AFR	BMI	LDpred2 - IndivTune - AFR	All - IndivTune - EUR+AFR	0.031	0.185	-0.154	5.68541e-23
AFR	BMI	LDpred2 - IndivTune - AFR	DBSLMM - IndivTune - AFR	0.031	0.029	0.002	0.717524
AFR	BMI	LDpred2 - IndivTune - AFR	DBSLMM - IndivTune - EUR	0.031	0.16	-0.129	1.43367e-14
AFR	BMI	LDpred2 - IndivTune - AFR	DBSLMM - SumStatTune - AFR	0.031	0.029	0.002	0.708614
AFR	BMI	LDpred2 - IndivTune - AFR	DBSLMM - SumStatTune - EUR	0.031	0.16	-0.13	9.89921e-15
AFR	BMI	LDpred2 - IndivTune - AFR	DBSLMM-multi - IndivTune - EUR+AFR	0.031	0.162	-0.131	5.81751e-18
AFR	BMI	LDpred2 - IndivTune - AFR	DBSLMM-multi - SumStatTune - EUR+AFR	0.031	0.149	-0.118	1.38411e-25
AFR	BMI	LDpred2 - IndivTune - AFR	LDpred2 - IndivTune - AFR	0.16	0.16	NA	NA
AFR	BMI	LDpred2 - IndivTune - AFR	LDpred2 - IndivTune - EUR	0.031	0.166	-0.135	8.39442e-16
AFR	BMI	LDpred2 - IndivTune - AFR	LDpred2 - SumStatTune - AFR	0.031	0.035	-0.005	0.00563284
AFR	BMI	LDpred2 - IndivTune - AFR	LDpred2 - SumStatTune - EUR	0.031	0.164	-0.134	1.87061e-15
AFR	BMI	LDpred2 - IndivTune - AFR	LDpred2-multi - IndivTune - EUR+AFR	0.031	0.168	-0.137	2.53124e-20
AFR	BMI	LDpred2 - IndivTune - AFR	LDpred2-multi - SumStatTune - EUR+AFR	0.031	0.155	-0.125	1.42227e-30
AFR	BMI	LDpred2 - IndivTune - AFR	MegaPRS - IndivTune - AFR	0.031	0.021	0.009	0.259759
AFR	BMI	LDpred2 - IndivTune - AFR	MegaPRS - IndivTune - EUR	0.031	0.184	-0.153	5.3757e-20
AFR	BMI	LDpred2 - IndivTune - AFR	MegaPRS - SumStatTune - AFR	0.031	0.013	0.018	0.169483
AFR	BMI	LDpred2 - IndivTune - AFR	MegaPRS - SumStatTune - EUR	0.031	0.185	-0.154	2.87702e-20
AFR	BMI	LDpred2 - IndivTune - AFR	MegaPRS-multi - IndivTune - EUR+AFR	0.031	0.183	-0.153	1.53593e-23
AFR	BMI	LDpred2 - IndivTune - AFR	MegaPRS-multi - SumStatTune - EUR+AFR	0.031	0.153	-0.122	1.42635e-17
AFR	BMI	LDpred2 - IndivTune - AFR	PRS-CS - IndivTune - AFR	0.031	0.024	0.006	0.230127
AFR	BMI	LDpred2 - IndivTune - AFR	PRS-CS - IndivTune - EUR	0.031	0.163	-0.132	2.75685e-15
AFR	BMI	LDpred2 - IndivTune - AFR	PRS-CS - SumStatTune - AFR	0.031	0.027	0.003	0.52171
AFR	BMI	LDpred2 - IndivTune - AFR	PRS-CS - SumStatTune - EUR	0.031	0.163	-0.132	2.75685e-15
AFR	BMI	LDpred2 - IndivTune - AFR	PRS-CS-multi - IndivTune - EUR+AFR	0.031	0.164	-0.133	9.03063e-19
AFR	BMI	LDpred2 - IndivTune - AFR	PRS-CS-multi - SumStatTune - EUR+AFR	0.031	0.152	-0.121	7.54271e-26
AFR	BMI	LDpred2 - IndivTune - AFR	PRS-CSx - IndivTune - EUR+AFR	0.031	0.154	-0.123	5.44014e-15
AFR	BMI	LDpred2 - IndivTune - AFR	PRS-CSx - SumStatTune - EUR+AFR	0.031	0.151	-0.12	4.55483e-16
AFR	BMI	LDpred2 - IndivTune - AFR	QuickPRS - SumStatTune - AFR	0.031	0.036	-0.005	0.510043
AFR	BMI	LDpred2 - IndivTune - AFR	QuickPRS - SumStatTune - EUR	0.031	0.175	-0.144	9.8919e-18
AFR	BMI	LDpred2 - IndivTune - AFR	QuickPRS-multi - IndivTune - EUR+AFR	0.031	0.178	-0.148	3.45753e-22
AFR	BMI	LDpred2 - IndivTune - AFR	QuickPRS-multi - SumStatTune - EUR+AFR	0.031	0.164	-0.133	1.60966e-28
AFR	BMI	LDpred2 - IndivTune - AFR	SBayesRC - SumStatTune - AFR	0.031	-0.055	0.085	1.61933e-06
AFR	BMI	LDpred2 - IndivTune - AFR	SBayesRC - SumStatTune - EUR	0.031	0.176	-0.145	3.07073e-18
AFR	BMI	LDpred2 - IndivTune - AFR	SBayesRC-multi - IndivTune - EUR+AFR	0.031	0.175	-0.144	8.70593e-18
AFR	BMI	LDpred2 - IndivTune - AFR	SBayesRC-multi - SumStatTune - EUR+AFR	0.031	0.134	-0.103	9.09609e-13
AFR	BMI	LDpred2 - IndivTune - AFR	X-Wing - IndivTune - EUR+AFR	0.031	0.159	-0.129	1.64221e-18
AFR	BMI	LDpred2 - IndivTune - AFR	X-Wing - SumStatTune - EUR+AFR	0.031	0.161	-0.13	6.31907e-24
AFR	BMI	LDpred2 - IndivTune - AFR	lassosum - IndivTune - AFR	0.031	0.03	0.001	0.821343
AFR	BMI	LDpred2 - IndivTune - AFR	lassosum - IndivTune - EUR	0.031	0.169	-0.138	1.44194e-16
AFR	BMI	LDpred2 - IndivTune - AFR	lassosum - SumStatTune - AFR	0.031	0.014	0.017	0.160896
AFR	BMI	LDpred2 - IndivTune - AFR	lassosum - SumStatTune - EUR	0.031	0.126	-0.095	1.41583e-08
AFR	BMI	LDpred2 - IndivTune - AFR	lassosum-multi - IndivTune - EUR+AFR	0.031	0.171	-0.14	7.1528e-21
AFR	BMI	LDpred2 - IndivTune - AFR	lassosum-multi - SumStatTune - EUR+AFR	0.031	0.107	-0.077	7.72486e-09
AFR	BMI	LDpred2 - IndivTune - AFR	pT+clump - IndivTune - AFR	0.031	0.026	0.005	0.557796
AFR	BMI	LDpred2 - IndivTune - AFR	pT+clump - IndivTune - EUR	0.031	0.104	-0.073	2.01734e-05
AFR	BMI	LDpred2 - IndivTune - AFR	pT+clump-multi - IndivTune - EUR+AFR	0.031	0.108	-0.077	3.2564e-07
AFR	BMI	LDpred2 - IndivTune - EUR	All - IndivTune - AFR	0.166	0.045	0.121	8.55108e-14
AFR	BMI	LDpred2 - IndivTune - EUR	All - IndivTune - EUR	0.166	0.184	-0.018	0.00199473
AFR	BMI	LDpred2 - IndivTune - EUR	All - IndivTune - EUR+AFR	0.166	0.185	-0.019	0.00185601
AFR	BMI	LDpred2 - IndivTune - EUR	DBSLMM - IndivTune - AFR	0.166	0.029	0.137	3.64226e-16
AFR	BMI	LDpred2 - IndivTune - EUR	DBSLMM - IndivTune - EUR	0.166	0.16	0.006	0.30576
AFR	BMI	LDpred2 - IndivTune - EUR	DBSLMM - SumStatTune - AFR	0.166	0.029	0.137	3.53228e-16
AFR	BMI	LDpred2 - IndivTune - EUR	DBSLMM - SumStatTune - EUR	0.166	0.16	0.005	0.390019
AFR	BMI	LDpred2 - IndivTune - EUR	DBSLMM-multi - IndivTune - EUR+AFR	0.166	0.162	0.004	0.509537
AFR	BMI	LDpred2 - IndivTune - EUR	DBSLMM-multi - SumStatTune - EUR+AFR	0.166	0.149	0.017	0.0700822
AFR	BMI	LDpred2 - IndivTune - EUR	LDpred2 - IndivTune - AFR	0.166	0.031	0.135	8.39442e-16
AFR	BMI	LDpred2 - IndivTune - EUR	LDpred2 - IndivTune - EUR	0.16	0.16	NA	NA
AFR	BMI	LDpred2 - IndivTune - EUR	LDpred2 - SumStatTune - AFR	0.166	0.035	0.13	7.33786e-15
AFR	BMI	LDpred2 - IndivTune - EUR	LDpred2 - SumStatTune - EUR	0.166	0.164	0.001	0.674274
AFR	BMI	LDpred2 - IndivTune - EUR	LDpred2-multi - IndivTune - EUR+AFR	0.166	0.168	-0.002	0.452199
AFR	BMI	LDpred2 - IndivTune - EUR	LDpred2-multi - SumStatTune - EUR+AFR	0.166	0.155	0.01	0.18809
AFR	BMI	LDpred2 - IndivTune - EUR	MegaPRS - IndivTune - AFR	0.166	0.021	0.144	1.47972e-17
AFR	BMI	LDpred2 - IndivTune - EUR	MegaPRS - IndivTune - EUR	0.166	0.184	-0.018	0.00199473
AFR	BMI	LDpred2 - IndivTune - EUR	MegaPRS - SumStatTune - AFR	0.166	0.013	0.153	1.52051e-19
AFR	BMI	LDpred2 - IndivTune - EUR	MegaPRS - SumStatTune - EUR	0.166	0.185	-0.019	0.00141524
AFR	BMI	LDpred2 - IndivTune - EUR	MegaPRS-multi - IndivTune - EUR+AFR	0.166	0.183	-0.018	0.00508456
AFR	BMI	LDpred2 - IndivTune - EUR	MegaPRS-multi - SumStatTune - EUR+AFR	0.166	0.153	0.013	0.197915
AFR	BMI	LDpred2 - IndivTune - EUR	PRS-CS - IndivTune - AFR	0.166	0.024	0.142	4.25648e-17
AFR	BMI	LDpred2 - IndivTune - EUR	PRS-CS - IndivTune - EUR	0.166	0.163	0.003	0.641063
AFR	BMI	LDpred2 - IndivTune - EUR	PRS-CS - SumStatTune - AFR	0.166	0.027	0.138	1.95427e-16
AFR	BMI	LDpred2 - IndivTune - EUR	PRS-CS - SumStatTune - EUR	0.166	0.163	0.003	0.641063
AFR	BMI	LDpred2 - IndivTune - EUR	PRS-CS-multi - IndivTune - EUR+AFR	0.166	0.164	0.002	0.803432
AFR	BMI	LDpred2 - IndivTune - EUR	PRS-CS-multi - SumStatTune - EUR+AFR	0.166	0.152	0.014	0.116588
AFR	BMI	LDpred2 - IndivTune - EUR	PRS-CSx - IndivTune - EUR+AFR	0.166	0.154	0.012	0.046537
AFR	BMI	LDpred2 - IndivTune - EUR	PRS-CSx - SumStatTune - EUR+AFR	0.166	0.151	0.015	0.0633492
AFR	BMI	LDpred2 - IndivTune - EUR	QuickPRS - SumStatTune - AFR	0.166	0.036	0.13	1.09251e-14
AFR	BMI	LDpred2 - IndivTune - EUR	QuickPRS - SumStatTune - EUR	0.166	0.175	-0.009	0.111242
AFR	BMI	LDpred2 - IndivTune - EUR	QuickPRS-multi - IndivTune - EUR+AFR	0.166	0.178	-0.013	0.0478817
AFR	BMI	LDpred2 - IndivTune - EUR	QuickPRS-multi - SumStatTune - EUR+AFR	0.166	0.164	0.002	0.85792
AFR	BMI	LDpred2 - IndivTune - EUR	SBayesRC - SumStatTune - AFR	0.166	-0.055	0.22	1.55109e-37
AFR	BMI	LDpred2 - IndivTune - EUR	SBayesRC - SumStatTune - EUR	0.166	0.176	-0.01	0.106642
AFR	BMI	LDpred2 - IndivTune - EUR	SBayesRC-multi - IndivTune - EUR+AFR	0.166	0.175	-0.009	0.142221
AFR	BMI	LDpred2 - IndivTune - EUR	SBayesRC-multi - SumStatTune - EUR+AFR	0.166	0.134	0.032	0.000832839
AFR	BMI	LDpred2 - IndivTune - EUR	X-Wing - IndivTune - EUR+AFR	0.166	0.159	0.006	0.393144
AFR	BMI	LDpred2 - IndivTune - EUR	X-Wing - SumStatTune - EUR+AFR	0.166	0.161	0.005	0.559902
AFR	BMI	LDpred2 - IndivTune - EUR	lassosum - IndivTune - AFR	0.166	0.03	0.136	7.18805e-16
AFR	BMI	LDpred2 - IndivTune - EUR	lassosum - IndivTune - EUR	0.166	0.169	-0.003	0.499277
AFR	BMI	LDpred2 - IndivTune - EUR	lassosum - SumStatTune - AFR	0.166	0.014	0.152	7.15696e-19
AFR	BMI	LDpred2 - IndivTune - EUR	lassosum - SumStatTune - EUR	0.166	0.126	0.04	0.000215038
AFR	BMI	LDpred2 - IndivTune - EUR	lassosum-multi - IndivTune - EUR+AFR	0.166	0.171	-0.005	0.314696
AFR	BMI	LDpred2 - IndivTune - EUR	lassosum-multi - SumStatTune - EUR+AFR	0.166	0.107	0.058	6.20296e-06
AFR	BMI	LDpred2 - IndivTune - EUR	pT+clump - IndivTune - AFR	0.166	0.026	0.14	1.18763e-16
AFR	BMI	LDpred2 - IndivTune - EUR	pT+clump - IndivTune - EUR	0.166	0.104	0.062	1.39739e-08
AFR	BMI	LDpred2 - IndivTune - EUR	pT+clump-multi - IndivTune - EUR+AFR	0.166	0.108	0.058	2.43165e-07
AFR	BMI	LDpred2 - SumStatTune - AFR	All - IndivTune - AFR	0.035	0.045	-0.009	0.414908
AFR	BMI	LDpred2 - SumStatTune - AFR	All - IndivTune - EUR	0.035	0.184	-0.148	6.31614e-19
AFR	BMI	LDpred2 - SumStatTune - AFR	All - IndivTune - EUR+AFR	0.035	0.185	-0.15	9.47409e-22
AFR	BMI	LDpred2 - SumStatTune - AFR	DBSLMM - IndivTune - AFR	0.035	0.029	0.006	0.206309
AFR	BMI	LDpred2 - SumStatTune - AFR	DBSLMM - IndivTune - EUR	0.035	0.16	-0.124	1.17586e-13
AFR	BMI	LDpred2 - SumStatTune - AFR	DBSLMM - SumStatTune - AFR	0.035	0.029	0.006	0.202645
AFR	BMI	LDpred2 - SumStatTune - AFR	DBSLMM - SumStatTune - EUR	0.035	0.16	-0.125	8.20196e-14
AFR	BMI	LDpred2 - SumStatTune - AFR	DBSLMM-multi - IndivTune - EUR+AFR	0.035	0.162	-0.126	8.33366e-17
AFR	BMI	LDpred2 - SumStatTune - AFR	DBSLMM-multi - SumStatTune - EUR+AFR	0.035	0.149	-0.114	1.46639e-23
AFR	BMI	LDpred2 - SumStatTune - AFR	LDpred2 - IndivTune - AFR	0.035	0.031	0.005	0.00563284
AFR	BMI	LDpred2 - SumStatTune - AFR	LDpred2 - IndivTune - EUR	0.035	0.166	-0.13	7.33786e-15
AFR	BMI	LDpred2 - SumStatTune - AFR	LDpred2 - SumStatTune - AFR	0.16	0.16	NA	NA
AFR	BMI	LDpred2 - SumStatTune - AFR	LDpred2 - SumStatTune - EUR	0.035	0.164	-0.129	1.59175e-14
AFR	BMI	LDpred2 - SumStatTune - AFR	LDpred2-multi - IndivTune - EUR+AFR	0.035	0.168	-0.132	4.61972e-19
AFR	BMI	LDpred2 - SumStatTune - AFR	LDpred2-multi - SumStatTune - EUR+AFR	0.035	0.155	-0.12	6.71406e-29
AFR	BMI	LDpred2 - SumStatTune - AFR	MegaPRS - IndivTune - AFR	0.035	0.021	0.014	0.0952742
AFR	BMI	LDpred2 - SumStatTune - AFR	MegaPRS - IndivTune - EUR	0.035	0.184	-0.148	6.31614e-19
AFR	BMI	LDpred2 - SumStatTune - AFR	MegaPRS - SumStatTune - AFR	0.035	0.013	0.023	0.0849068
AFR	BMI	LDpred2 - SumStatTune - AFR	MegaPRS - SumStatTune - EUR	0.035	0.185	-0.149	3.43565e-19
AFR	BMI	LDpred2 - SumStatTune - AFR	MegaPRS-multi - IndivTune - EUR+AFR	0.035	0.183	-0.148	3.12212e-22
AFR	BMI	LDpred2 - SumStatTune - AFR	MegaPRS-multi - SumStatTune - EUR+AFR	0.035	0.153	-0.118	2.35303e-16
AFR	BMI	LDpred2 - SumStatTune - AFR	PRS-CS - IndivTune - AFR	0.035	0.024	0.011	0.0381508
AFR	BMI	LDpred2 - SumStatTune - AFR	PRS-CS - IndivTune - EUR	0.035	0.163	-0.128	2.21707e-14
AFR	BMI	LDpred2 - SumStatTune - AFR	PRS-CS - SumStatTune - AFR	0.035	0.027	0.008	0.128611
AFR	BMI	LDpred2 - SumStatTune - AFR	PRS-CS - SumStatTune - EUR	0.035	0.163	-0.128	2.21707e-14
AFR	BMI	LDpred2 - SumStatTune - AFR	PRS-CS-multi - IndivTune - EUR+AFR	0.035	0.164	-0.129	1.15551e-17
AFR	BMI	LDpred2 - SumStatTune - AFR	PRS-CS-multi - SumStatTune - EUR+AFR	0.035	0.152	-0.116	3.29561e-24
AFR	BMI	LDpred2 - SumStatTune - AFR	PRS-CSx - IndivTune - EUR+AFR	0.035	0.154	-0.118	5.0684e-14
AFR	BMI	LDpred2 - SumStatTune - AFR	PRS-CSx - SumStatTune - EUR+AFR	0.035	0.151	-0.115	5.18619e-15
AFR	BMI	LDpred2 - SumStatTune - AFR	QuickPRS - SumStatTune - AFR	0.035	0.036	0	0.969872
AFR	BMI	LDpred2 - SumStatTune - AFR	QuickPRS - SumStatTune - EUR	0.035	0.175	-0.14	9.89032e-17
AFR	BMI	LDpred2 - SumStatTune - AFR	QuickPRS-multi - IndivTune - EUR+AFR	0.035	0.178	-0.143	6.54712e-21
AFR	BMI	LDpred2 - SumStatTune - AFR	QuickPRS-multi - SumStatTune - EUR+AFR	0.035	0.164	-0.129	1.61373e-26
AFR	BMI	LDpred2 - SumStatTune - AFR	SBayesRC - SumStatTune - AFR	0.035	-0.055	0.09	4.2442e-07
AFR	BMI	LDpred2 - SumStatTune - AFR	SBayesRC - SumStatTune - EUR	0.035	0.176	-0.14	3.19821e-17
AFR	BMI	LDpred2 - SumStatTune - AFR	SBayesRC-multi - IndivTune - EUR+AFR	0.035	0.175	-0.14	8.6605e-17
AFR	BMI	LDpred2 - SumStatTune - AFR	SBayesRC-multi - SumStatTune - EUR+AFR	0.035	0.134	-0.098	8.28322e-12
AFR	BMI	LDpred2 - SumStatTune - AFR	X-Wing - IndivTune - EUR+AFR	0.035	0.159	-0.124	2.23181e-17
AFR	BMI	LDpred2 - SumStatTune - AFR	X-Wing - SumStatTune - EUR+AFR	0.035	0.161	-0.126	1.85013e-22
AFR	BMI	LDpred2 - SumStatTune - AFR	lassosum - IndivTune - AFR	0.035	0.03	0.006	0.283805
AFR	BMI	LDpred2 - SumStatTune - AFR	lassosum - IndivTune - EUR	0.035	0.169	-0.134	1.32454e-15
AFR	BMI	LDpred2 - SumStatTune - AFR	lassosum - SumStatTune - AFR	0.035	0.014	0.021	0.0736739
AFR	BMI	LDpred2 - SumStatTune - AFR	lassosum - SumStatTune - EUR	0.035	0.126	-0.091	6.52296e-08
AFR	BMI	LDpred2 - SumStatTune - AFR	lassosum-multi - IndivTune - EUR+AFR	0.035	0.171	-0.136	1.29193e-19
AFR	BMI	LDpred2 - SumStatTune - AFR	lassosum-multi - SumStatTune - EUR+AFR	0.035	0.107	-0.072	5.79178e-08
AFR	BMI	LDpred2 - SumStatTune - AFR	pT+clump - IndivTune - AFR	0.035	0.026	0.01	0.267037
AFR	BMI	LDpred2 - SumStatTune - AFR	pT+clump - IndivTune - EUR	0.035	0.104	-0.068	6.55647e-05
AFR	BMI	LDpred2 - SumStatTune - AFR	pT+clump-multi - IndivTune - EUR+AFR	0.035	0.108	-0.073	1.59034e-06
AFR	BMI	LDpred2 - SumStatTune - EUR	All - IndivTune - AFR	0.164	0.045	0.12	1.90106e-13
AFR	BMI	LDpred2 - SumStatTune - EUR	All - IndivTune - EUR	0.164	0.184	-0.019	0.00558908
AFR	BMI	LDpred2 - SumStatTune - EUR	All - IndivTune - EUR+AFR	0.164	0.185	-0.021	0.00442809
AFR	BMI	LDpred2 - SumStatTune - EUR	DBSLMM - IndivTune - AFR	0.164	0.029	0.135	8.58194e-16
AFR	BMI	LDpred2 - SumStatTune - EUR	DBSLMM - IndivTune - EUR	0.164	0.16	0.005	0.493381
AFR	BMI	LDpred2 - SumStatTune - EUR	DBSLMM - SumStatTune - AFR	0.164	0.029	0.135	8.32896e-16
AFR	BMI	LDpred2 - SumStatTune - EUR	DBSLMM - SumStatTune - EUR	0.164	0.16	0.004	0.579847
AFR	BMI	LDpred2 - SumStatTune - EUR	DBSLMM-multi - IndivTune - EUR+AFR	0.164	0.162	0.003	0.698906
AFR	BMI	LDpred2 - SumStatTune - EUR	DBSLMM-multi - SumStatTune - EUR+AFR	0.164	0.149	0.015	0.117444
AFR	BMI	LDpred2 - SumStatTune - EUR	LDpred2 - IndivTune - AFR	0.164	0.031	0.134	1.87061e-15
AFR	BMI	LDpred2 - SumStatTune - EUR	LDpred2 - IndivTune - EUR	0.164	0.166	-0.001	0.674274
AFR	BMI	LDpred2 - SumStatTune - EUR	LDpred2 - SumStatTune - AFR	0.164	0.035	0.129	1.59175e-14
AFR	BMI	LDpred2 - SumStatTune - EUR	LDpred2 - SumStatTune - EUR	0.16	0.16	NA	NA
AFR	BMI	LDpred2 - SumStatTune - EUR	LDpred2-multi - IndivTune - EUR+AFR	0.164	0.168	-0.003	0.426629
AFR	BMI	LDpred2 - SumStatTune - EUR	LDpred2-multi - SumStatTune - EUR+AFR	0.164	0.155	0.009	0.221639
AFR	BMI	LDpred2 - SumStatTune - EUR	MegaPRS - IndivTune - AFR	0.164	0.021	0.143	3.48642e-17
AFR	BMI	LDpred2 - SumStatTune - EUR	MegaPRS - IndivTune - EUR	0.164	0.184	-0.019	0.00558908
AFR	BMI	LDpred2 - SumStatTune - EUR	MegaPRS - SumStatTune - AFR	0.164	0.013	0.152	3.78776e-19
AFR	BMI	LDpred2 - SumStatTune - EUR	MegaPRS - SumStatTune - EUR	0.164	0.185	-0.02	0.00431683
AFR	BMI	LDpred2 - SumStatTune - EUR	MegaPRS-multi - IndivTune - EUR+AFR	0.164	0.183	-0.019	0.00983839
AFR	BMI	LDpred2 - SumStatTune - EUR	MegaPRS-multi - SumStatTune - EUR+AFR	0.164	0.153	0.011	0.281792
AFR	BMI	LDpred2 - SumStatTune - EUR	PRS-CS - IndivTune - AFR	0.164	0.024	0.14	1.05532e-16
AFR	BMI	LDpred2 - SumStatTune - EUR	PRS-CS - IndivTune - EUR	0.164	0.163	0.001	0.843887
AFR	BMI	LDpred2 - SumStatTune - EUR	PRS-CS - SumStatTune - AFR	0.164	0.027	0.137	4.45275e-16
AFR	BMI	LDpred2 - SumStatTune - EUR	PRS-CS - SumStatTune - EUR	0.164	0.163	0.001	0.843887
AFR	BMI	LDpred2 - SumStatTune - EUR	PRS-CS-multi - IndivTune - EUR+AFR	0.164	0.164	0	0.980961
AFR	BMI	LDpred2 - SumStatTune - EUR	PRS-CS-multi - SumStatTune - EUR+AFR	0.164	0.152	0.013	0.183673
AFR	BMI	LDpred2 - SumStatTune - EUR	PRS-CSx - IndivTune - EUR+AFR	0.164	0.154	0.011	0.120779
AFR	BMI	LDpred2 - SumStatTune - EUR	PRS-CSx - SumStatTune - EUR+AFR	0.164	0.151	0.014	0.126396
AFR	BMI	LDpred2 - SumStatTune - EUR	QuickPRS - SumStatTune - AFR	0.164	0.036	0.129	2.42736e-14
AFR	BMI	LDpred2 - SumStatTune - EUR	QuickPRS - SumStatTune - EUR	0.164	0.175	-0.011	0.0908721
AFR	BMI	LDpred2 - SumStatTune - EUR	QuickPRS-multi - IndivTune - EUR+AFR	0.164	0.178	-0.014	0.0402597
AFR	BMI	LDpred2 - SumStatTune - EUR	QuickPRS-multi - SumStatTune - EUR+AFR	0.164	0.164	0	0.98025
AFR	BMI	LDpred2 - SumStatTune - EUR	SBayesRC - SumStatTune - AFR	0.164	-0.055	0.219	5.47917e-37
AFR	BMI	LDpred2 - SumStatTune - EUR	SBayesRC - SumStatTune - EUR	0.164	0.176	-0.011	0.101364
AFR	BMI	LDpred2 - SumStatTune - EUR	SBayesRC-multi - IndivTune - EUR+AFR	0.164	0.175	-0.011	0.131333
AFR	BMI	LDpred2 - SumStatTune - EUR	SBayesRC-multi - SumStatTune - EUR+AFR	0.164	0.134	0.031	0.00216479
AFR	BMI	LDpred2 - SumStatTune - EUR	X-Wing - IndivTune - EUR+AFR	0.164	0.159	0.005	0.545418
AFR	BMI	LDpred2 - SumStatTune - EUR	X-Wing - SumStatTune - EUR+AFR	0.164	0.161	0.003	0.702758
AFR	BMI	LDpred2 - SumStatTune - EUR	lassosum - IndivTune - AFR	0.164	0.03	0.135	1.55713e-15
AFR	BMI	LDpred2 - SumStatTune - EUR	lassosum - IndivTune - EUR	0.164	0.169	-0.005	0.455062
AFR	BMI	LDpred2 - SumStatTune - EUR	lassosum - SumStatTune - AFR	0.164	0.014	0.15	1.61161e-18
AFR	BMI	LDpred2 - SumStatTune - EUR	lassosum - SumStatTune - EUR	0.164	0.126	0.038	0.000360146
AFR	BMI	LDpred2 - SumStatTune - EUR	lassosum-multi - IndivTune - EUR+AFR	0.164	0.171	-0.007	0.305756
AFR	BMI	LDpred2 - SumStatTune - EUR	lassosum-multi - SumStatTune - EUR+AFR	0.164	0.107	0.057	1.0449e-05
AFR	BMI	LDpred2 - SumStatTune - EUR	pT+clump - IndivTune - AFR	0.164	0.026	0.139	2.92628e-16
AFR	BMI	LDpred2 - SumStatTune - EUR	pT+clump - IndivTune - EUR	0.164	0.104	0.061	8.73853e-09
AFR	BMI	LDpred2 - SumStatTune - EUR	pT+clump-multi - IndivTune - EUR+AFR	0.164	0.108	0.056	2.01632e-07
AFR	BMI	LDpred2-multi - IndivTune - EUR+AFR	All - IndivTune - AFR	0.168	0.045	0.123	4.75953e-16
AFR	BMI	LDpred2-multi - IndivTune - EUR+AFR	All - IndivTune - EUR	0.168	0.184	-0.016	0.0101921
AFR	BMI	LDpred2-multi - IndivTune - EUR+AFR	All - IndivTune - EUR+AFR	0.168	0.185	-0.017	0.00387516
AFR	BMI	LDpred2-multi - IndivTune - EUR+AFR	DBSLMM - IndivTune - AFR	0.168	0.029	0.139	2.33849e-20
AFR	BMI	LDpred2-multi - IndivTune - EUR+AFR	DBSLMM - IndivTune - EUR	0.168	0.16	0.008	0.208478
AFR	BMI	LDpred2-multi - IndivTune - EUR+AFR	DBSLMM - SumStatTune - AFR	0.168	0.029	0.139	2.25386e-20
AFR	BMI	LDpred2-multi - IndivTune - EUR+AFR	DBSLMM - SumStatTune - EUR	0.168	0.16	0.007	0.271928
AFR	BMI	LDpred2-multi - IndivTune - EUR+AFR	DBSLMM-multi - IndivTune - EUR+AFR	0.168	0.162	0.006	0.301058
AFR	BMI	LDpred2-multi - IndivTune - EUR+AFR	DBSLMM-multi - SumStatTune - EUR+AFR	0.168	0.149	0.019	0.0134619
AFR	BMI	LDpred2-multi - IndivTune - EUR+AFR	LDpred2 - IndivTune - AFR	0.168	0.031	0.137	2.53124e-20
AFR	BMI	LDpred2-multi - IndivTune - EUR+AFR	LDpred2 - IndivTune - EUR	0.168	0.166	0.002	0.452199
AFR	BMI	LDpred2-multi - IndivTune - EUR+AFR	LDpred2 - SumStatTune - AFR	0.168	0.035	0.132	4.61972e-19
AFR	BMI	LDpred2-multi - IndivTune - EUR+AFR	LDpred2 - SumStatTune - EUR	0.168	0.164	0.003	0.426629
AFR	BMI	LDpred2-multi - IndivTune - EUR+AFR	LDpred2-multi - IndivTune - EUR+AFR	0.16	0.16	NA	NA
AFR	BMI	LDpred2-multi - IndivTune - EUR+AFR	LDpred2-multi - SumStatTune - EUR+AFR	0.168	0.155	0.012	0.030378
AFR	BMI	LDpred2-multi - IndivTune - EUR+AFR	MegaPRS - IndivTune - AFR	0.168	0.021	0.146	2.83844e-21
AFR	BMI	LDpred2-multi - IndivTune - EUR+AFR	MegaPRS - IndivTune - EUR	0.168	0.184	-0.016	0.0101921
AFR	BMI	LDpred2-multi - IndivTune - EUR+AFR	MegaPRS - SumStatTune - AFR	0.168	0.013	0.155	8.87383e-22
AFR	BMI	LDpred2-multi - IndivTune - EUR+AFR	MegaPRS - SumStatTune - EUR	0.168	0.185	-0.017	0.00728092
AFR	BMI	LDpred2-multi - IndivTune - EUR+AFR	MegaPRS-multi - IndivTune - EUR+AFR	0.168	0.183	-0.016	0.00780442
AFR	BMI	LDpred2-multi - IndivTune - EUR+AFR	MegaPRS-multi - SumStatTune - EUR+AFR	0.168	0.153	0.015	0.111555
AFR	BMI	LDpred2-multi - IndivTune - EUR+AFR	PRS-CS - IndivTune - AFR	0.168	0.024	0.143	2.08573e-21
AFR	BMI	LDpred2-multi - IndivTune - EUR+AFR	PRS-CS - IndivTune - EUR	0.168	0.163	0.005	0.460136
AFR	BMI	LDpred2-multi - IndivTune - EUR+AFR	PRS-CS - SumStatTune - AFR	0.168	0.027	0.14	1.43937e-20
AFR	BMI	LDpred2-multi - IndivTune - EUR+AFR	PRS-CS - SumStatTune - EUR	0.168	0.163	0.005	0.460136
AFR	BMI	LDpred2-multi - IndivTune - EUR+AFR	PRS-CS-multi - IndivTune - EUR+AFR	0.168	0.164	0.004	0.549262
AFR	BMI	LDpred2-multi - IndivTune - EUR+AFR	PRS-CS-multi - SumStatTune - EUR+AFR	0.168	0.152	0.016	0.0289151
AFR	BMI	LDpred2-multi - IndivTune - EUR+AFR	PRS-CSx - IndivTune - EUR+AFR	0.168	0.154	0.014	0.0178304
AFR	BMI	LDpred2-multi - IndivTune - EUR+AFR	PRS-CSx - SumStatTune - EUR+AFR	0.168	0.151	0.017	0.024255
AFR	BMI	LDpred2-multi - IndivTune - EUR+AFR	QuickPRS - SumStatTune - AFR	0.168	0.036	0.132	5.66138e-18
AFR	BMI	LDpred2-multi - IndivTune - EUR+AFR	QuickPRS - SumStatTune - EUR	0.168	0.175	-0.007	0.242185
AFR	BMI	LDpred2-multi - IndivTune - EUR+AFR	QuickPRS-multi - IndivTune - EUR+AFR	0.168	0.178	-0.011	0.0736082
AFR	BMI	LDpred2-multi - IndivTune - EUR+AFR	QuickPRS-multi - SumStatTune - EUR+AFR	0.168	0.164	0.004	0.643687
AFR	BMI	LDpred2-multi - IndivTune - EUR+AFR	SBayesRC - SumStatTune - AFR	0.168	-0.055	0.222	2.73434e-37
AFR	BMI	LDpred2-multi - IndivTune - EUR+AFR	SBayesRC - SumStatTune - EUR	0.168	0.176	-0.008	0.217395
AFR	BMI	LDpred2-multi - IndivTune - EUR+AFR	SBayesRC-multi - IndivTune - EUR+AFR	0.168	0.175	-0.007	0.277341
AFR	BMI	LDpred2-multi - IndivTune - EUR+AFR	SBayesRC-multi - SumStatTune - EUR+AFR	0.168	0.134	0.034	0.000144325
AFR	BMI	LDpred2-multi - IndivTune - EUR+AFR	X-Wing - IndivTune - EUR+AFR	0.168	0.159	0.008	0.22363
AFR	BMI	LDpred2-multi - IndivTune - EUR+AFR	X-Wing - SumStatTune - EUR+AFR	0.168	0.161	0.007	0.329839
AFR	BMI	LDpred2-multi - IndivTune - EUR+AFR	lassosum - IndivTune - AFR	0.168	0.03	0.138	6.97535e-20
AFR	BMI	LDpred2-multi - IndivTune - EUR+AFR	lassosum - IndivTune - EUR	0.168	0.169	-0.001	0.803297
AFR	BMI	LDpred2-multi - IndivTune - EUR+AFR	lassosum - SumStatTune - AFR	0.168	0.014	0.154	1.77297e-21
AFR	BMI	LDpred2-multi - IndivTune - EUR+AFR	lassosum - SumStatTune - EUR	0.168	0.126	0.041	0.000126476
AFR	BMI	LDpred2-multi - IndivTune - EUR+AFR	lassosum-multi - IndivTune - EUR+AFR	0.168	0.171	-0.004	0.464696
AFR	BMI	LDpred2-multi - IndivTune - EUR+AFR	lassosum-multi - SumStatTune - EUR+AFR	0.168	0.107	0.06	5.8846e-07
AFR	BMI	LDpred2-multi - IndivTune - EUR+AFR	pT+clump - IndivTune - AFR	0.168	0.026	0.142	5.57143e-20
AFR	BMI	LDpred2-multi - IndivTune - EUR+AFR	pT+clump - IndivTune - EUR	0.168	0.104	0.064	9.37778e-09
AFR	BMI	LDpred2-multi - IndivTune - EUR+AFR	pT+clump-multi - IndivTune - EUR+AFR	0.168	0.108	0.06	3.01114e-08
AFR	BMI	LDpred2-multi - SumStatTune - EUR+AFR	All - IndivTune - AFR	0.155	0.045	0.111	7.75191e-17
AFR	BMI	LDpred2-multi - SumStatTune - EUR+AFR	All - IndivTune - EUR	0.155	0.184	-0.028	0.00294398
AFR	BMI	LDpred2-multi - SumStatTune - EUR+AFR	All - IndivTune - EUR+AFR	0.155	0.185	-0.03	0.000573806
AFR	BMI	LDpred2-multi - SumStatTune - EUR+AFR	DBSLMM - IndivTune - AFR	0.155	0.029	0.126	2.9707e-28
AFR	BMI	LDpred2-multi - SumStatTune - EUR+AFR	DBSLMM - IndivTune - EUR	0.155	0.16	-0.004	0.66346
AFR	BMI	LDpred2-multi - SumStatTune - EUR+AFR	DBSLMM - SumStatTune - AFR	0.155	0.029	0.127	2.84849e-28
AFR	BMI	LDpred2-multi - SumStatTune - EUR+AFR	DBSLMM - SumStatTune - EUR	0.155	0.16	-0.005	0.607748
AFR	BMI	LDpred2-multi - SumStatTune - EUR+AFR	DBSLMM-multi - IndivTune - EUR+AFR	0.155	0.162	-0.006	0.450915
AFR	BMI	LDpred2-multi - SumStatTune - EUR+AFR	DBSLMM-multi - SumStatTune - EUR+AFR	0.155	0.149	0.006	0.320987
AFR	BMI	LDpred2-multi - SumStatTune - EUR+AFR	LDpred2 - IndivTune - AFR	0.155	0.031	0.125	1.42227e-30
AFR	BMI	LDpred2-multi - SumStatTune - EUR+AFR	LDpred2 - IndivTune - EUR	0.155	0.166	-0.01	0.18809
AFR	BMI	LDpred2-multi - SumStatTune - EUR+AFR	LDpred2 - SumStatTune - AFR	0.155	0.035	0.12	6.71406e-29
AFR	BMI	LDpred2-multi - SumStatTune - EUR+AFR	LDpred2 - SumStatTune - EUR	0.155	0.164	-0.009	0.221639
AFR	BMI	LDpred2-multi - SumStatTune - EUR+AFR	LDpred2-multi - IndivTune - EUR+AFR	0.155	0.168	-0.012	0.030378
AFR	BMI	LDpred2-multi - SumStatTune - EUR+AFR	LDpred2-multi - SumStatTune - EUR+AFR	0.16	0.16	NA	NA
AFR	BMI	LDpred2-multi - SumStatTune - EUR+AFR	MegaPRS - IndivTune - AFR	0.155	0.021	0.134	2.77819e-26
AFR	BMI	LDpred2-multi - SumStatTune - EUR+AFR	MegaPRS - IndivTune - EUR	0.155	0.184	-0.028	0.00294398
AFR	BMI	LDpred2-multi - SumStatTune - EUR+AFR	MegaPRS - SumStatTune - AFR	0.155	0.013	0.143	6.85291e-22
AFR	BMI	LDpred2-multi - SumStatTune - EUR+AFR	MegaPRS - SumStatTune - EUR	0.155	0.185	-0.029	0.00224369
AFR	BMI	LDpred2-multi - SumStatTune - EUR+AFR	MegaPRS-multi - IndivTune - EUR+AFR	0.155	0.183	-0.028	0.000748155
AFR	BMI	LDpred2-multi - SumStatTune - EUR+AFR	MegaPRS-multi - SumStatTune - EUR+AFR	0.155	0.153	0.002	0.817908
AFR	BMI	LDpred2-multi - SumStatTune - EUR+AFR	PRS-CS - IndivTune - AFR	0.155	0.024	0.131	1.27343e-29
AFR	BMI	LDpred2-multi - SumStatTune - EUR+AFR	PRS-CS - IndivTune - EUR	0.155	0.163	-0.008	0.424425
AFR	BMI	LDpred2-multi - SumStatTune - EUR+AFR	PRS-CS - SumStatTune - AFR	0.155	0.027	0.128	2.23403e-28
AFR	BMI	LDpred2-multi - SumStatTune - EUR+AFR	PRS-CS - SumStatTune - EUR	0.155	0.163	-0.008	0.424425
AFR	BMI	LDpred2-multi - SumStatTune - EUR+AFR	PRS-CS-multi - IndivTune - EUR+AFR	0.155	0.164	-0.009	0.272788
AFR	BMI	LDpred2-multi - SumStatTune - EUR+AFR	PRS-CS-multi - SumStatTune - EUR+AFR	0.155	0.152	0.004	0.54442
AFR	BMI	LDpred2-multi - SumStatTune - EUR+AFR	PRS-CSx - IndivTune - EUR+AFR	0.155	0.154	0.002	0.827639
AFR	BMI	LDpred2-multi - SumStatTune - EUR+AFR	PRS-CSx - SumStatTune - EUR+AFR	0.155	0.151	0.005	0.599496
AFR	BMI	LDpred2-multi - SumStatTune - EUR+AFR	QuickPRS - SumStatTune - AFR	0.155	0.036	0.12	2.01334e-22
AFR	BMI	LDpred2-multi - SumStatTune - EUR+AFR	QuickPRS - SumStatTune - EUR	0.155	0.175	-0.02	0.0337826
AFR	BMI	LDpred2-multi - SumStatTune - EUR+AFR	QuickPRS-multi - IndivTune - EUR+AFR	0.155	0.178	-0.023	0.00359513
AFR	BMI	LDpred2-multi - SumStatTune - EUR+AFR	QuickPRS-multi - SumStatTune - EUR+AFR	0.155	0.164	-0.009	0.199338
AFR	BMI	LDpred2-multi - SumStatTune - EUR+AFR	SBayesRC - SumStatTune - AFR	0.155	-0.055	0.21	9.97101e-32
AFR	BMI	LDpred2-multi - SumStatTune - EUR+AFR	SBayesRC - SumStatTune - EUR	0.155	0.176	-0.02	0.0308994
AFR	BMI	LDpred2-multi - SumStatTune - EUR+AFR	SBayesRC-multi - IndivTune - EUR+AFR	0.155	0.175	-0.02	0.0419501
AFR	BMI	LDpred2-multi - SumStatTune - EUR+AFR	SBayesRC-multi - SumStatTune - EUR+AFR	0.155	0.134	0.022	0.0208342
AFR	BMI	LDpred2-multi - SumStatTune - EUR+AFR	X-Wing - IndivTune - EUR+AFR	0.155	0.159	-0.004	0.631225
AFR	BMI	LDpred2-multi - SumStatTune - EUR+AFR	X-Wing - SumStatTune - EUR+AFR	0.155	0.161	-0.006	0.416869
AFR	BMI	LDpred2-multi - SumStatTune - EUR+AFR	lassosum - IndivTune - AFR	0.155	0.03	0.126	2.97899e-27
AFR	BMI	LDpred2-multi - SumStatTune - EUR+AFR	lassosum - IndivTune - EUR	0.155	0.169	-0.014	0.136042
AFR	BMI	LDpred2-multi - SumStatTune - EUR+AFR	lassosum - SumStatTune - AFR	0.155	0.014	0.141	7.52797e-23
AFR	BMI	LDpred2-multi - SumStatTune - EUR+AFR	lassosum - SumStatTune - EUR	0.155	0.126	0.029	0.0147698
AFR	BMI	LDpred2-multi - SumStatTune - EUR+AFR	lassosum-multi - IndivTune - EUR+AFR	0.155	0.171	-0.016	0.0357059
AFR	BMI	LDpred2-multi - SumStatTune - EUR+AFR	lassosum-multi - SumStatTune - EUR+AFR	0.155	0.107	0.048	1.64149e-05
AFR	BMI	LDpred2-multi - SumStatTune - EUR+AFR	pT+clump - IndivTune - AFR	0.155	0.026	0.13	5.06971e-24
AFR	BMI	LDpred2-multi - SumStatTune - EUR+AFR	pT+clump - IndivTune - EUR	0.155	0.104	0.052	1.95661e-05
AFR	BMI	LDpred2-multi - SumStatTune - EUR+AFR	pT+clump-multi - IndivTune - EUR+AFR	0.155	0.108	0.047	9.25829e-06
AFR	BMI	MegaPRS - IndivTune - AFR	All - IndivTune - AFR	0.021	0.045	-0.023	0.0689501
AFR	BMI	MegaPRS - IndivTune - AFR	All - IndivTune - EUR	0.021	0.184	-0.162	4.83372e-22
AFR	BMI	MegaPRS - IndivTune - AFR	All - IndivTune - EUR+AFR	0.021	0.185	-0.164	1.11948e-24
AFR	BMI	MegaPRS - IndivTune - AFR	DBSLMM - IndivTune - AFR	0.021	0.029	-0.008	0.303744
AFR	BMI	MegaPRS - IndivTune - AFR	DBSLMM - IndivTune - EUR	0.021	0.16	-0.138	2.73392e-16
AFR	BMI	MegaPRS - IndivTune - AFR	DBSLMM - SumStatTune - AFR	0.021	0.029	-0.007	0.308076
AFR	BMI	MegaPRS - IndivTune - AFR	DBSLMM - SumStatTune - EUR	0.021	0.16	-0.139	1.84103e-16
AFR	BMI	MegaPRS - IndivTune - AFR	DBSLMM-multi - IndivTune - EUR+AFR	0.021	0.162	-0.14	1.31304e-19
AFR	BMI	MegaPRS - IndivTune - AFR	DBSLMM-multi - SumStatTune - EUR+AFR	0.021	0.149	-0.128	9.98451e-26
AFR	BMI	MegaPRS - IndivTune - AFR	LDpred2 - IndivTune - AFR	0.021	0.031	-0.009	0.259759
AFR	BMI	MegaPRS - IndivTune - AFR	LDpred2 - IndivTune - EUR	0.021	0.166	-0.144	1.47972e-17
AFR	BMI	MegaPRS - IndivTune - AFR	LDpred2 - SumStatTune - AFR	0.021	0.035	-0.014	0.0952742
AFR	BMI	MegaPRS - IndivTune - AFR	LDpred2 - SumStatTune - EUR	0.021	0.164	-0.143	3.48642e-17
AFR	BMI	MegaPRS - IndivTune - AFR	LDpred2-multi - IndivTune - EUR+AFR	0.021	0.168	-0.146	2.83844e-21
AFR	BMI	MegaPRS - IndivTune - AFR	LDpred2-multi - SumStatTune - EUR+AFR	0.021	0.155	-0.134	2.77819e-26
AFR	BMI	MegaPRS - IndivTune - AFR	MegaPRS - IndivTune - AFR	0.16	0.16	NA	NA
AFR	BMI	MegaPRS - IndivTune - AFR	MegaPRS - IndivTune - EUR	0.021	0.184	-0.162	4.83372e-22
AFR	BMI	MegaPRS - IndivTune - AFR	MegaPRS - SumStatTune - AFR	0.021	0.013	0.009	0.479993
AFR	BMI	MegaPRS - IndivTune - AFR	MegaPRS - SumStatTune - EUR	0.021	0.185	-0.163	2.34219e-22
AFR	BMI	MegaPRS - IndivTune - AFR	MegaPRS-multi - IndivTune - EUR+AFR	0.021	0.183	-0.162	1.879e-27
AFR	BMI	MegaPRS - IndivTune - AFR	MegaPRS-multi - SumStatTune - EUR+AFR	0.021	0.153	-0.132	5.30317e-21
AFR	BMI	MegaPRS - IndivTune - AFR	PRS-CS - IndivTune - AFR	0.021	0.024	-0.003	0.741055
AFR	BMI	MegaPRS - IndivTune - AFR	PRS-CS - IndivTune - EUR	0.021	0.163	-0.142	5.17308e-17
AFR	BMI	MegaPRS - IndivTune - AFR	PRS-CS - SumStatTune - AFR	0.021	0.027	-0.006	0.493483
AFR	BMI	MegaPRS - IndivTune - AFR	PRS-CS - SumStatTune - EUR	0.021	0.163	-0.142	5.17308e-17
AFR	BMI	MegaPRS - IndivTune - AFR	PRS-CS-multi - IndivTune - EUR+AFR	0.021	0.164	-0.143	3.47575e-20
AFR	BMI	MegaPRS - IndivTune - AFR	PRS-CS-multi - SumStatTune - EUR+AFR	0.021	0.152	-0.13	7.96122e-25
AFR	BMI	MegaPRS - IndivTune - AFR	PRS-CSx - IndivTune - EUR+AFR	0.021	0.154	-0.132	1.97589e-16
AFR	BMI	MegaPRS - IndivTune - AFR	PRS-CSx - SumStatTune - EUR+AFR	0.021	0.151	-0.129	1.3416e-17
AFR	BMI	MegaPRS - IndivTune - AFR	QuickPRS - SumStatTune - AFR	0.021	0.036	-0.014	0.00154329
AFR	BMI	MegaPRS - IndivTune - AFR	QuickPRS - SumStatTune - EUR	0.021	0.175	-0.154	1.05282e-19
AFR	BMI	MegaPRS - IndivTune - AFR	QuickPRS-multi - IndivTune - EUR+AFR	0.021	0.178	-0.157	2.10917e-25
AFR	BMI	MegaPRS - IndivTune - AFR	QuickPRS-multi - SumStatTune - EUR+AFR	0.021	0.164	-0.143	3.17356e-37
AFR	BMI	MegaPRS - IndivTune - AFR	SBayesRC - SumStatTune - AFR	0.021	-0.055	0.076	1.62091e-05
AFR	BMI	MegaPRS - IndivTune - AFR	SBayesRC - SumStatTune - EUR	0.021	0.176	-0.154	4.21324e-20
AFR	BMI	MegaPRS - IndivTune - AFR	SBayesRC-multi - IndivTune - EUR+AFR	0.021	0.175	-0.153	1.13098e-19
AFR	BMI	MegaPRS - IndivTune - AFR	SBayesRC-multi - SumStatTune - EUR+AFR	0.021	0.134	-0.112	1.11092e-13
AFR	BMI	MegaPRS - IndivTune - AFR	X-Wing - IndivTune - EUR+AFR	0.021	0.159	-0.138	1.24843e-19
AFR	BMI	MegaPRS - IndivTune - AFR	X-Wing - SumStatTune - EUR+AFR	0.021	0.161	-0.14	5.54644e-24
AFR	BMI	MegaPRS - IndivTune - AFR	lassosum - IndivTune - AFR	0.021	0.03	-0.008	0.296294
AFR	BMI	MegaPRS - IndivTune - AFR	lassosum - IndivTune - EUR	0.021	0.169	-0.148	2.09676e-18
AFR	BMI	MegaPRS - IndivTune - AFR	lassosum - SumStatTune - AFR	0.021	0.014	0.007	0.525769
AFR	BMI	MegaPRS - IndivTune - AFR	lassosum - SumStatTune - EUR	0.021	0.126	-0.105	7.65095e-10
AFR	BMI	MegaPRS - IndivTune - AFR	lassosum-multi - IndivTune - EUR+AFR	0.021	0.171	-0.15	1.68889e-22
AFR	BMI	MegaPRS - IndivTune - AFR	lassosum-multi - SumStatTune - EUR+AFR	0.021	0.107	-0.086	1.09423e-10
AFR	BMI	MegaPRS - IndivTune - AFR	pT+clump - IndivTune - AFR	0.021	0.026	-0.004	0.676175
AFR	BMI	MegaPRS - IndivTune - AFR	pT+clump - IndivTune - EUR	0.021	0.104	-0.082	1.59647e-06
AFR	BMI	MegaPRS - IndivTune - AFR	pT+clump-multi - IndivTune - EUR+AFR	0.021	0.108	-0.086	1.59798e-08
AFR	BMI	MegaPRS - IndivTune - EUR	All - IndivTune - AFR	0.184	0.045	0.139	8.90627e-18
AFR	BMI	MegaPRS - IndivTune - EUR	All - IndivTune - EUR	0.184	0.184	0	1
AFR	BMI	MegaPRS - IndivTune - EUR	All - IndivTune - EUR+AFR	0.184	0.185	-0.001	0.568536
AFR	BMI	MegaPRS - IndivTune - EUR	DBSLMM - IndivTune - AFR	0.184	0.029	0.155	2.26403e-20
AFR	BMI	MegaPRS - IndivTune - EUR	DBSLMM - IndivTune - EUR	0.184	0.16	0.024	0.000481176
AFR	BMI	MegaPRS - IndivTune - EUR	DBSLMM - SumStatTune - AFR	0.184	0.029	0.155	2.18725e-20
AFR	BMI	MegaPRS - IndivTune - EUR	DBSLMM - SumStatTune - EUR	0.184	0.16	0.023	0.000988435
AFR	BMI	MegaPRS - IndivTune - EUR	DBSLMM-multi - IndivTune - EUR+AFR	0.184	0.162	0.022	0.00207289
AFR	BMI	MegaPRS - IndivTune - EUR	DBSLMM-multi - SumStatTune - EUR+AFR	0.184	0.149	0.035	0.000326627
AFR	BMI	MegaPRS - IndivTune - EUR	LDpred2 - IndivTune - AFR	0.184	0.031	0.153	5.3757e-20
AFR	BMI	MegaPRS - IndivTune - EUR	LDpred2 - IndivTune - EUR	0.184	0.166	0.018	0.00199473
AFR	BMI	MegaPRS - IndivTune - EUR	LDpred2 - SumStatTune - AFR	0.184	0.035	0.148	6.31614e-19
AFR	BMI	MegaPRS - IndivTune - EUR	LDpred2 - SumStatTune - EUR	0.184	0.164	0.019	0.00558908
AFR	BMI	MegaPRS - IndivTune - EUR	LDpred2-multi - IndivTune - EUR+AFR	0.184	0.168	0.016	0.0101921
AFR	BMI	MegaPRS - IndivTune - EUR	LDpred2-multi - SumStatTune - EUR+AFR	0.184	0.155	0.028	0.00294398
AFR	BMI	MegaPRS - IndivTune - EUR	MegaPRS - IndivTune - AFR	0.184	0.021	0.162	4.83372e-22
AFR	BMI	MegaPRS - IndivTune - EUR	MegaPRS - IndivTune - EUR	0.16	0.16	NA	NA
AFR	BMI	MegaPRS - IndivTune - EUR	MegaPRS - SumStatTune - AFR	0.184	0.013	0.171	4.45309e-24
AFR	BMI	MegaPRS - IndivTune - EUR	MegaPRS - SumStatTune - EUR	0.184	0.185	-0.001	0.460208
AFR	BMI	MegaPRS - IndivTune - EUR	MegaPRS-multi - IndivTune - EUR+AFR	0.184	0.183	0	0.902624
AFR	BMI	MegaPRS - IndivTune - EUR	MegaPRS-multi - SumStatTune - EUR+AFR	0.184	0.153	0.03	0.000282469
AFR	BMI	MegaPRS - IndivTune - EUR	PRS-CS - IndivTune - AFR	0.184	0.024	0.159	2.14895e-21
AFR	BMI	MegaPRS - IndivTune - EUR	PRS-CS - IndivTune - EUR	0.184	0.163	0.021	0.00366506
AFR	BMI	MegaPRS - IndivTune - EUR	PRS-CS - SumStatTune - AFR	0.184	0.027	0.156	1.14857e-20
AFR	BMI	MegaPRS - IndivTune - EUR	PRS-CS - SumStatTune - EUR	0.184	0.163	0.021	0.00366506
AFR	BMI	MegaPRS - IndivTune - EUR	PRS-CS-multi - IndivTune - EUR+AFR	0.184	0.164	0.019	0.00858849
AFR	BMI	MegaPRS - IndivTune - EUR	PRS-CS-multi - SumStatTune - EUR+AFR	0.184	0.152	0.032	0.000862199
AFR	BMI	MegaPRS - IndivTune - EUR	PRS-CSx - IndivTune - EUR+AFR	0.184	0.154	0.03	2.29054e-05
AFR	BMI	MegaPRS - IndivTune - EUR	PRS-CSx - SumStatTune - EUR+AFR	0.184	0.151	0.033	0.000133763
AFR	BMI	MegaPRS - IndivTune - EUR	QuickPRS - SumStatTune - AFR	0.184	0.036	0.148	9.1919e-19
AFR	BMI	MegaPRS - IndivTune - EUR	QuickPRS - SumStatTune - EUR	0.184	0.175	0.008	0.053281
AFR	BMI	MegaPRS - IndivTune - EUR	QuickPRS-multi - IndivTune - EUR+AFR	0.184	0.178	0.005	0.28648
AFR	BMI	MegaPRS - IndivTune - EUR	QuickPRS-multi - SumStatTune - EUR+AFR	0.184	0.164	0.019	0.0201326
AFR	BMI	MegaPRS - IndivTune - EUR	SBayesRC - SumStatTune - AFR	0.184	-0.055	0.238	1.72367e-43
AFR	BMI	MegaPRS - IndivTune - EUR	SBayesRC - SumStatTune - EUR	0.184	0.176	0.008	0.196889
AFR	BMI	MegaPRS - IndivTune - EUR	SBayesRC-multi - IndivTune - EUR+AFR	0.184	0.175	0.009	0.153104
AFR	BMI	MegaPRS - IndivTune - EUR	SBayesRC-multi - SumStatTune - EUR+AFR	0.184	0.134	0.05	1.34037e-07
AFR	BMI	MegaPRS - IndivTune - EUR	X-Wing - IndivTune - EUR+AFR	0.184	0.159	0.024	0.00333365
AFR	BMI	MegaPRS - IndivTune - EUR	X-Wing - SumStatTune - EUR+AFR	0.184	0.161	0.023	0.00943239
AFR	BMI	MegaPRS - IndivTune - EUR	lassosum - IndivTune - AFR	0.184	0.03	0.154	4.3837e-20
AFR	BMI	MegaPRS - IndivTune - EUR	lassosum - IndivTune - EUR	0.184	0.169	0.015	0.00368743
AFR	BMI	MegaPRS - IndivTune - EUR	lassosum - SumStatTune - AFR	0.184	0.014	0.17	1.63928e-23
AFR	BMI	MegaPRS - IndivTune - EUR	lassosum - SumStatTune - EUR	0.184	0.126	0.057	3.08188e-07
AFR	BMI	MegaPRS - IndivTune - EUR	lassosum-multi - IndivTune - EUR+AFR	0.184	0.171	0.012	0.0245418
AFR	BMI	MegaPRS - IndivTune - EUR	lassosum-multi - SumStatTune - EUR+AFR	0.184	0.107	0.076	6.20584e-09
AFR	BMI	MegaPRS - IndivTune - EUR	pT+clump - IndivTune - AFR	0.184	0.026	0.158	4.89161e-21
AFR	BMI	MegaPRS - IndivTune - EUR	pT+clump - IndivTune - EUR	0.184	0.104	0.08	6.46042e-12
AFR	BMI	MegaPRS - IndivTune - EUR	pT+clump-multi - IndivTune - EUR+AFR	0.184	0.108	0.076	1.42367e-10
AFR	BMI	MegaPRS - SumStatTune - AFR	All - IndivTune - AFR	0.013	0.045	-0.032	0.0313237
AFR	BMI	MegaPRS - SumStatTune - AFR	All - IndivTune - EUR	0.013	0.184	-0.171	4.45309e-24
AFR	BMI	MegaPRS - SumStatTune - AFR	All - IndivTune - EUR+AFR	0.013	0.185	-0.172	9.41055e-26
AFR	BMI	MegaPRS - SumStatTune - AFR	DBSLMM - IndivTune - AFR	0.013	0.029	-0.016	0.201438
AFR	BMI	MegaPRS - SumStatTune - AFR	DBSLMM - IndivTune - EUR	0.013	0.16	-0.147	4.1696e-18
AFR	BMI	MegaPRS - SumStatTune - AFR	DBSLMM - SumStatTune - AFR	0.013	0.029	-0.016	0.203187
AFR	BMI	MegaPRS - SumStatTune - AFR	DBSLMM - SumStatTune - EUR	0.013	0.16	-0.148	2.72495e-18
AFR	BMI	MegaPRS - SumStatTune - AFR	DBSLMM-multi - IndivTune - EUR+AFR	0.013	0.162	-0.149	3.85774e-20
AFR	BMI	MegaPRS - SumStatTune - AFR	DBSLMM-multi - SumStatTune - EUR+AFR	0.013	0.149	-0.136	1.07764e-20
AFR	BMI	MegaPRS - SumStatTune - AFR	LDpred2 - IndivTune - AFR	0.013	0.031	-0.018	0.169483
AFR	BMI	MegaPRS - SumStatTune - AFR	LDpred2 - IndivTune - EUR	0.013	0.166	-0.153	1.52051e-19
AFR	BMI	MegaPRS - SumStatTune - AFR	LDpred2 - SumStatTune - AFR	0.013	0.035	-0.023	0.0849068
AFR	BMI	MegaPRS - SumStatTune - AFR	LDpred2 - SumStatTune - EUR	0.013	0.164	-0.152	3.78776e-19
AFR	BMI	MegaPRS - SumStatTune - AFR	LDpred2-multi - IndivTune - EUR+AFR	0.013	0.168	-0.155	8.87383e-22
AFR	BMI	MegaPRS - SumStatTune - AFR	LDpred2-multi - SumStatTune - EUR+AFR	0.013	0.155	-0.143	6.85291e-22
AFR	BMI	MegaPRS - SumStatTune - AFR	MegaPRS - IndivTune - AFR	0.013	0.021	-0.009	0.479993
AFR	BMI	MegaPRS - SumStatTune - AFR	MegaPRS - IndivTune - EUR	0.013	0.184	-0.171	4.45309e-24
AFR	BMI	MegaPRS - SumStatTune - AFR	MegaPRS - SumStatTune - AFR	0.16	0.16	NA	NA
AFR	BMI	MegaPRS - SumStatTune - AFR	MegaPRS - SumStatTune - EUR	0.013	0.185	-0.172	2.17235e-24
AFR	BMI	MegaPRS - SumStatTune - AFR	MegaPRS-multi - IndivTune - EUR+AFR	0.013	0.183	-0.171	1.89913e-26
AFR	BMI	MegaPRS - SumStatTune - AFR	MegaPRS-multi - SumStatTune - EUR+AFR	0.013	0.153	-0.141	5.62305e-44
AFR	BMI	MegaPRS - SumStatTune - AFR	PRS-CS - IndivTune - AFR	0.013	0.024	-0.012	0.378408
AFR	BMI	MegaPRS - SumStatTune - AFR	PRS-CS - IndivTune - EUR	0.013	0.163	-0.15	5.18122e-19
AFR	BMI	MegaPRS - SumStatTune - AFR	PRS-CS - SumStatTune - AFR	0.013	0.027	-0.015	0.264537
AFR	BMI	MegaPRS - SumStatTune - AFR	PRS-CS - SumStatTune - EUR	0.013	0.163	-0.15	5.18122e-19
AFR	BMI	MegaPRS - SumStatTune - AFR	PRS-CS-multi - IndivTune - EUR+AFR	0.013	0.164	-0.152	6.59775e-21
AFR	BMI	MegaPRS - SumStatTune - AFR	PRS-CS-multi - SumStatTune - EUR+AFR	0.013	0.152	-0.139	4.46254e-21
AFR	BMI	MegaPRS - SumStatTune - AFR	PRS-CSx - IndivTune - EUR+AFR	0.013	0.154	-0.141	1.85403e-17
AFR	BMI	MegaPRS - SumStatTune - AFR	PRS-CSx - SumStatTune - EUR+AFR	0.013	0.151	-0.138	9.08791e-18
AFR	BMI	MegaPRS - SumStatTune - AFR	QuickPRS - SumStatTune - AFR	0.013	0.036	-0.023	0.0554793
AFR	BMI	MegaPRS - SumStatTune - AFR	QuickPRS - SumStatTune - EUR	0.013	0.175	-0.162	1.03585e-21
AFR	BMI	MegaPRS - SumStatTune - AFR	QuickPRS-multi - IndivTune - EUR+AFR	0.013	0.178	-0.166	3.86669e-25
AFR	BMI	MegaPRS - SumStatTune - AFR	QuickPRS-multi - SumStatTune - EUR+AFR	0.013	0.164	-0.151	1.27599e-26
AFR	BMI	MegaPRS - SumStatTune - AFR	SBayesRC - SumStatTune - AFR	0.013	-0.055	0.067	5.83791e-05
AFR	BMI	MegaPRS - SumStatTune - AFR	SBayesRC - SumStatTune - EUR	0.013	0.176	-0.163	3.32937e-22
AFR	BMI	MegaPRS - SumStatTune - AFR	SBayesRC-multi - IndivTune - EUR+AFR	0.013	0.175	-0.162	7.47734e-22
AFR	BMI	MegaPRS - SumStatTune - AFR	SBayesRC-multi - SumStatTune - EUR+AFR	0.013	0.134	-0.121	4.55344e-14
AFR	BMI	MegaPRS - SumStatTune - AFR	X-Wing - IndivTune - EUR+AFR	0.013	0.159	-0.147	6.38669e-20
AFR	BMI	MegaPRS - SumStatTune - AFR	X-Wing - SumStatTune - EUR+AFR	0.013	0.161	-0.148	7.1518e-22
AFR	BMI	MegaPRS - SumStatTune - AFR	lassosum - IndivTune - AFR	0.013	0.03	-0.017	0.191054
AFR	BMI	MegaPRS - SumStatTune - AFR	lassosum - IndivTune - EUR	0.013	0.169	-0.156	2.47087e-20
AFR	BMI	MegaPRS - SumStatTune - AFR	lassosum - SumStatTune - AFR	0.013	0.014	-0.001	0.925618
AFR	BMI	MegaPRS - SumStatTune - AFR	lassosum - SumStatTune - EUR	0.013	0.126	-0.114	2.41e-11
AFR	BMI	MegaPRS - SumStatTune - AFR	lassosum-multi - IndivTune - EUR+AFR	0.013	0.171	-0.159	8.4407e-23
AFR	BMI	MegaPRS - SumStatTune - AFR	lassosum-multi - SumStatTune - EUR+AFR	0.013	0.107	-0.095	4.3222e-10
AFR	BMI	MegaPRS - SumStatTune - AFR	pT+clump - IndivTune - AFR	0.013	0.026	-0.013	0.343313
AFR	BMI	MegaPRS - SumStatTune - AFR	pT+clump - IndivTune - EUR	0.013	0.104	-0.091	1.13122e-07
AFR	BMI	MegaPRS - SumStatTune - AFR	pT+clump-multi - IndivTune - EUR+AFR	0.013	0.108	-0.095	4.0926e-09
AFR	BMI	MegaPRS - SumStatTune - EUR	All - IndivTune - AFR	0.185	0.045	0.14	4.73252e-18
AFR	BMI	MegaPRS - SumStatTune - EUR	All - IndivTune - EUR	0.185	0.184	0.001	0.460208
AFR	BMI	MegaPRS - SumStatTune - EUR	All - IndivTune - EUR+AFR	0.185	0.185	0	0.921849
AFR	BMI	MegaPRS - SumStatTune - EUR	DBSLMM - IndivTune - AFR	0.185	0.029	0.156	1.17461e-20
AFR	BMI	MegaPRS - SumStatTune - EUR	DBSLMM - IndivTune - EUR	0.185	0.16	0.025	0.000354686
AFR	BMI	MegaPRS - SumStatTune - EUR	DBSLMM - SumStatTune - AFR	0.185	0.029	0.156	1.13465e-20
AFR	BMI	MegaPRS - SumStatTune - EUR	DBSLMM - SumStatTune - EUR	0.185	0.16	0.024	0.000709407
AFR	BMI	MegaPRS - SumStatTune - EUR	DBSLMM-multi - IndivTune - EUR+AFR	0.185	0.162	0.023	0.0015197
AFR	BMI	MegaPRS - SumStatTune - EUR	DBSLMM-multi - SumStatTune - EUR+AFR	0.185	0.149	0.036	0.000232589
AFR	BMI	MegaPRS - SumStatTune - EUR	LDpred2 - IndivTune - AFR	0.185	0.031	0.154	2.87702e-20
AFR	BMI	MegaPRS - SumStatTune - EUR	LDpred2 - IndivTune - EUR	0.185	0.166	0.019	0.00141524
AFR	BMI	MegaPRS - SumStatTune - EUR	LDpred2 - SumStatTune - AFR	0.185	0.035	0.149	3.43565e-19
AFR	BMI	MegaPRS - SumStatTune - EUR	LDpred2 - SumStatTune - EUR	0.185	0.164	0.02	0.00431683
AFR	BMI	MegaPRS - SumStatTune - EUR	LDpred2-multi - IndivTune - EUR+AFR	0.185	0.168	0.017	0.00728092
AFR	BMI	MegaPRS - SumStatTune - EUR	LDpred2-multi - SumStatTune - EUR+AFR	0.185	0.155	0.029	0.00224369
AFR	BMI	MegaPRS - SumStatTune - EUR	MegaPRS - IndivTune - AFR	0.185	0.021	0.163	2.34219e-22
AFR	BMI	MegaPRS - SumStatTune - EUR	MegaPRS - IndivTune - EUR	0.185	0.184	0.001	0.460208
AFR	BMI	MegaPRS - SumStatTune - EUR	MegaPRS - SumStatTune - AFR	0.185	0.013	0.172	2.17235e-24
AFR	BMI	MegaPRS - SumStatTune - EUR	MegaPRS - SumStatTune - EUR	0.16	0.16	NA	NA
AFR	BMI	MegaPRS - SumStatTune - EUR	MegaPRS-multi - IndivTune - EUR+AFR	0.185	0.183	0.001	0.61638
AFR	BMI	MegaPRS - SumStatTune - EUR	MegaPRS-multi - SumStatTune - EUR+AFR	0.185	0.153	0.032	0.000132831
AFR	BMI	MegaPRS - SumStatTune - EUR	PRS-CS - IndivTune - AFR	0.185	0.024	0.161	1.10648e-21
AFR	BMI	MegaPRS - SumStatTune - EUR	PRS-CS - IndivTune - EUR	0.185	0.163	0.022	0.0023156
AFR	BMI	MegaPRS - SumStatTune - EUR	PRS-CS - SumStatTune - AFR	0.185	0.027	0.157	6.12156e-21
AFR	BMI	MegaPRS - SumStatTune - EUR	PRS-CS - SumStatTune - EUR	0.185	0.163	0.022	0.0023156
AFR	BMI	MegaPRS - SumStatTune - EUR	PRS-CS-multi - IndivTune - EUR+AFR	0.185	0.164	0.021	0.00567576
AFR	BMI	MegaPRS - SumStatTune - EUR	PRS-CS-multi - SumStatTune - EUR+AFR	0.185	0.152	0.033	0.000582791
AFR	BMI	MegaPRS - SumStatTune - EUR	PRS-CSx - IndivTune - EUR+AFR	0.185	0.154	0.031	1.69299e-05
AFR	BMI	MegaPRS - SumStatTune - EUR	PRS-CSx - SumStatTune - EUR+AFR	0.185	0.151	0.034	7.65196e-05
AFR	BMI	MegaPRS - SumStatTune - EUR	QuickPRS - SumStatTune - AFR	0.185	0.036	0.149	4.63034e-19
AFR	BMI	MegaPRS - SumStatTune - EUR	QuickPRS - SumStatTune - EUR	0.185	0.175	0.01	0.0381273
AFR	BMI	MegaPRS - SumStatTune - EUR	QuickPRS-multi - IndivTune - EUR+AFR	0.185	0.178	0.006	0.213225
AFR	BMI	MegaPRS - SumStatTune - EUR	QuickPRS-multi - SumStatTune - EUR+AFR	0.185	0.164	0.021	0.0148929
AFR	BMI	MegaPRS - SumStatTune - EUR	SBayesRC - SumStatTune - AFR	0.185	-0.055	0.239	6.36343e-44
AFR	BMI	MegaPRS - SumStatTune - EUR	SBayesRC - SumStatTune - EUR	0.185	0.176	0.009	0.144069
AFR	BMI	MegaPRS - SumStatTune - EUR	SBayesRC-multi - IndivTune - EUR+AFR	0.185	0.175	0.01	0.110399
AFR	BMI	MegaPRS - SumStatTune - EUR	SBayesRC-multi - SumStatTune - EUR+AFR	0.185	0.134	0.051	7.9272e-08
AFR	BMI	MegaPRS - SumStatTune - EUR	X-Wing - IndivTune - EUR+AFR	0.185	0.159	0.025	0.00212546
AFR	BMI	MegaPRS - SumStatTune - EUR	X-Wing - SumStatTune - EUR+AFR	0.185	0.161	0.024	0.00672009
AFR	BMI	MegaPRS - SumStatTune - EUR	lassosum - IndivTune - AFR	0.185	0.03	0.155	2.23527e-20
AFR	BMI	MegaPRS - SumStatTune - EUR	lassosum - IndivTune - EUR	0.185	0.169	0.016	0.00228185
AFR	BMI	MegaPRS - SumStatTune - EUR	lassosum - SumStatTune - AFR	0.185	0.014	0.171	7.99477e-24
AFR	BMI	MegaPRS - SumStatTune - EUR	lassosum - SumStatTune - EUR	0.185	0.126	0.059	1.54478e-07
AFR	BMI	MegaPRS - SumStatTune - EUR	lassosum-multi - IndivTune - EUR+AFR	0.185	0.171	0.014	0.0161167
AFR	BMI	MegaPRS - SumStatTune - EUR	lassosum-multi - SumStatTune - EUR+AFR	0.185	0.107	0.077	3.30241e-09
AFR	BMI	MegaPRS - SumStatTune - EUR	pT+clump - IndivTune - AFR	0.185	0.026	0.159	2.427e-21
AFR	BMI	MegaPRS - SumStatTune - EUR	pT+clump - IndivTune - EUR	0.185	0.104	0.081	3.91723e-12
AFR	BMI	MegaPRS - SumStatTune - EUR	pT+clump-multi - IndivTune - EUR+AFR	0.185	0.108	0.077	8.69996e-11
AFR	BMI	MegaPRS-multi - IndivTune - EUR+AFR	All - IndivTune - AFR	0.183	0.045	0.139	1.66629e-19
AFR	BMI	MegaPRS-multi - IndivTune - EUR+AFR	All - IndivTune - EUR	0.183	0.184	0	0.902624
AFR	BMI	MegaPRS-multi - IndivTune - EUR+AFR	All - IndivTune - EUR+AFR	0.183	0.185	-0.002	0.501165
AFR	BMI	MegaPRS-multi - IndivTune - EUR+AFR	DBSLMM - IndivTune - AFR	0.183	0.029	0.154	2.97522e-24
AFR	BMI	MegaPRS-multi - IndivTune - EUR+AFR	DBSLMM - IndivTune - EUR	0.183	0.16	0.024	0.00105567
AFR	BMI	MegaPRS-multi - IndivTune - EUR+AFR	DBSLMM - SumStatTune - AFR	0.183	0.029	0.154	2.86594e-24
AFR	BMI	MegaPRS-multi - IndivTune - EUR+AFR	DBSLMM - SumStatTune - EUR	0.183	0.16	0.023	0.00195096
AFR	BMI	MegaPRS-multi - IndivTune - EUR+AFR	DBSLMM-multi - IndivTune - EUR+AFR	0.183	0.162	0.022	0.00151868
AFR	BMI	MegaPRS-multi - IndivTune - EUR+AFR	DBSLMM-multi - SumStatTune - EUR+AFR	0.183	0.149	0.034	3.55269e-05
AFR	BMI	MegaPRS-multi - IndivTune - EUR+AFR	LDpred2 - IndivTune - AFR	0.183	0.031	0.153	1.53593e-23
AFR	BMI	MegaPRS-multi - IndivTune - EUR+AFR	LDpred2 - IndivTune - EUR	0.183	0.166	0.018	0.00508456
AFR	BMI	MegaPRS-multi - IndivTune - EUR+AFR	LDpred2 - SumStatTune - AFR	0.183	0.035	0.148	3.12212e-22
AFR	BMI	MegaPRS-multi - IndivTune - EUR+AFR	LDpred2 - SumStatTune - EUR	0.183	0.164	0.019	0.00983839
AFR	BMI	MegaPRS-multi - IndivTune - EUR+AFR	LDpred2-multi - IndivTune - EUR+AFR	0.183	0.168	0.016	0.00780442
AFR	BMI	MegaPRS-multi - IndivTune - EUR+AFR	LDpred2-multi - SumStatTune - EUR+AFR	0.183	0.155	0.028	0.000748155
AFR	BMI	MegaPRS-multi - IndivTune - EUR+AFR	MegaPRS - IndivTune - AFR	0.183	0.021	0.162	1.879e-27
AFR	BMI	MegaPRS-multi - IndivTune - EUR+AFR	MegaPRS - IndivTune - EUR	0.183	0.184	0	0.902624
AFR	BMI	MegaPRS-multi - IndivTune - EUR+AFR	MegaPRS - SumStatTune - AFR	0.183	0.013	0.171	1.89913e-26
AFR	BMI	MegaPRS-multi - IndivTune - EUR+AFR	MegaPRS - SumStatTune - EUR	0.183	0.185	-0.001	0.61638
AFR	BMI	MegaPRS-multi - IndivTune - EUR+AFR	MegaPRS-multi - IndivTune - EUR+AFR	0.16	0.16	NA	NA
AFR	BMI	MegaPRS-multi - IndivTune - EUR+AFR	MegaPRS-multi - SumStatTune - EUR+AFR	0.183	0.153	0.03	6.31025e-05
AFR	BMI	MegaPRS-multi - IndivTune - EUR+AFR	PRS-CS - IndivTune - AFR	0.183	0.024	0.159	4.28249e-25
AFR	BMI	MegaPRS-multi - IndivTune - EUR+AFR	PRS-CS - IndivTune - EUR	0.183	0.163	0.02	0.00637822
AFR	BMI	MegaPRS-multi - IndivTune - EUR+AFR	PRS-CS - SumStatTune - AFR	0.183	0.027	0.156	3.26536e-24
AFR	BMI	MegaPRS-multi - IndivTune - EUR+AFR	PRS-CS - SumStatTune - EUR	0.183	0.163	0.02	0.00637822
AFR	BMI	MegaPRS-multi - IndivTune - EUR+AFR	PRS-CS-multi - IndivTune - EUR+AFR	0.183	0.164	0.019	0.00719577
AFR	BMI	MegaPRS-multi - IndivTune - EUR+AFR	PRS-CS-multi - SumStatTune - EUR+AFR	0.183	0.152	0.032	0.000166266
AFR	BMI	MegaPRS-multi - IndivTune - EUR+AFR	PRS-CSx - IndivTune - EUR+AFR	0.183	0.154	0.03	2.54224e-05
AFR	BMI	MegaPRS-multi - IndivTune - EUR+AFR	PRS-CSx - SumStatTune - EUR+AFR	0.183	0.151	0.033	7.00477e-05
AFR	BMI	MegaPRS-multi - IndivTune - EUR+AFR	QuickPRS - SumStatTune - AFR	0.183	0.036	0.148	6.20244e-23
AFR	BMI	MegaPRS-multi - IndivTune - EUR+AFR	QuickPRS - SumStatTune - EUR	0.183	0.175	0.008	0.106087
AFR	BMI	MegaPRS-multi - IndivTune - EUR+AFR	QuickPRS-multi - IndivTune - EUR+AFR	0.183	0.178	0.005	0.249988
AFR	BMI	MegaPRS-multi - IndivTune - EUR+AFR	QuickPRS-multi - SumStatTune - EUR+AFR	0.183	0.164	0.019	0.00328352
AFR	BMI	MegaPRS-multi - IndivTune - EUR+AFR	SBayesRC - SumStatTune - AFR	0.183	-0.055	0.238	1.53906e-42
AFR	BMI	MegaPRS-multi - IndivTune - EUR+AFR	SBayesRC - SumStatTune - EUR	0.183	0.176	0.008	0.245222
AFR	BMI	MegaPRS-multi - IndivTune - EUR+AFR	SBayesRC-multi - IndivTune - EUR+AFR	0.183	0.175	0.008	0.19978
AFR	BMI	MegaPRS-multi - IndivTune - EUR+AFR	SBayesRC-multi - SumStatTune - EUR+AFR	0.183	0.134	0.05	4.0743e-08
AFR	BMI	MegaPRS-multi - IndivTune - EUR+AFR	X-Wing - IndivTune - EUR+AFR	0.183	0.159	0.024	0.00234829
AFR	BMI	MegaPRS-multi - IndivTune - EUR+AFR	X-Wing - SumStatTune - EUR+AFR	0.183	0.161	0.022	0.00435923
AFR	BMI	MegaPRS-multi - IndivTune - EUR+AFR	lassosum - IndivTune - AFR	0.183	0.03	0.154	9.67759e-24
AFR	BMI	MegaPRS-multi - IndivTune - EUR+AFR	lassosum - IndivTune - EUR	0.183	0.169	0.014	0.0103213
AFR	BMI	MegaPRS-multi - IndivTune - EUR+AFR	lassosum - SumStatTune - AFR	0.183	0.014	0.169	3.9066e-26
AFR	BMI	MegaPRS-multi - IndivTune - EUR+AFR	lassosum - SumStatTune - EUR	0.183	0.126	0.057	5.12004e-07
AFR	BMI	MegaPRS-multi - IndivTune - EUR+AFR	lassosum-multi - IndivTune - EUR+AFR	0.183	0.171	0.012	0.0180213
AFR	BMI	MegaPRS-multi - IndivTune - EUR+AFR	lassosum-multi - SumStatTune - EUR+AFR	0.183	0.107	0.076	6.92104e-10
AFR	BMI	MegaPRS-multi - IndivTune - EUR+AFR	pT+clump - IndivTune - AFR	0.183	0.026	0.158	3.47849e-24
AFR	BMI	MegaPRS-multi - IndivTune - EUR+AFR	pT+clump - IndivTune - EUR	0.183	0.104	0.08	1.50079e-11
AFR	BMI	MegaPRS-multi - IndivTune - EUR+AFR	pT+clump-multi - IndivTune - EUR+AFR	0.183	0.108	0.075	4.43753e-11
AFR	BMI	MegaPRS-multi - SumStatTune - EUR+AFR	All - IndivTune - AFR	0.153	0.045	0.108	4.27276e-13
AFR	BMI	MegaPRS-multi - SumStatTune - EUR+AFR	All - IndivTune - EUR	0.153	0.184	-0.03	0.000282469
AFR	BMI	MegaPRS-multi - SumStatTune - EUR+AFR	All - IndivTune - EUR+AFR	0.153	0.185	-0.032	7.92762e-05
AFR	BMI	MegaPRS-multi - SumStatTune - EUR+AFR	DBSLMM - IndivTune - AFR	0.153	0.029	0.124	1.83139e-18
AFR	BMI	MegaPRS-multi - SumStatTune - EUR+AFR	DBSLMM - IndivTune - EUR	0.153	0.16	-0.006	0.53525
AFR	BMI	MegaPRS-multi - SumStatTune - EUR+AFR	DBSLMM - SumStatTune - AFR	0.153	0.029	0.124	1.77585e-18
AFR	BMI	MegaPRS-multi - SumStatTune - EUR+AFR	DBSLMM - SumStatTune - EUR	0.153	0.16	-0.007	0.48821
AFR	BMI	MegaPRS-multi - SumStatTune - EUR+AFR	DBSLMM-multi - IndivTune - EUR+AFR	0.153	0.162	-0.008	0.387836
AFR	BMI	MegaPRS-multi - SumStatTune - EUR+AFR	DBSLMM-multi - SumStatTune - EUR+AFR	0.153	0.149	0.004	0.668787
AFR	BMI	MegaPRS-multi - SumStatTune - EUR+AFR	LDpred2 - IndivTune - AFR	0.153	0.031	0.122	1.42635e-17
AFR	BMI	MegaPRS-multi - SumStatTune - EUR+AFR	LDpred2 - IndivTune - EUR	0.153	0.166	-0.013	0.197915
AFR	BMI	MegaPRS-multi - SumStatTune - EUR+AFR	LDpred2 - SumStatTune - AFR	0.153	0.035	0.118	2.35303e-16
AFR	BMI	MegaPRS-multi - SumStatTune - EUR+AFR	LDpred2 - SumStatTune - EUR	0.153	0.164	-0.011	0.281792
AFR	BMI	MegaPRS-multi - SumStatTune - EUR+AFR	LDpred2-multi - IndivTune - EUR+AFR	0.153	0.168	-0.015	0.111555
AFR	BMI	MegaPRS-multi - SumStatTune - EUR+AFR	LDpred2-multi - SumStatTune - EUR+AFR	0.153	0.155	-0.002	0.817908
AFR	BMI	MegaPRS-multi - SumStatTune - EUR+AFR	MegaPRS - IndivTune - AFR	0.153	0.021	0.132	5.30317e-21
AFR	BMI	MegaPRS-multi - SumStatTune - EUR+AFR	MegaPRS - IndivTune - EUR	0.153	0.184	-0.03	0.000282469
AFR	BMI	MegaPRS-multi - SumStatTune - EUR+AFR	MegaPRS - SumStatTune - AFR	0.153	0.013	0.141	5.62305e-44
AFR	BMI	MegaPRS-multi - SumStatTune - EUR+AFR	MegaPRS - SumStatTune - EUR	0.153	0.185	-0.032	0.000132831
AFR	BMI	MegaPRS-multi - SumStatTune - EUR+AFR	MegaPRS-multi - IndivTune - EUR+AFR	0.153	0.183	-0.03	6.31025e-05
AFR	BMI	MegaPRS-multi - SumStatTune - EUR+AFR	MegaPRS-multi - SumStatTune - EUR+AFR	0.16	0.16	NA	NA
AFR	BMI	MegaPRS-multi - SumStatTune - EUR+AFR	PRS-CS - IndivTune - AFR	0.153	0.024	0.129	4.26008e-19
AFR	BMI	MegaPRS-multi - SumStatTune - EUR+AFR	PRS-CS - IndivTune - EUR	0.153	0.163	-0.01	0.340057
AFR	BMI	MegaPRS-multi - SumStatTune - EUR+AFR	PRS-CS - SumStatTune - AFR	0.153	0.027	0.126	2.45223e-18
AFR	BMI	MegaPRS-multi - SumStatTune - EUR+AFR	PRS-CS - SumStatTune - EUR	0.153	0.163	-0.01	0.340057
AFR	BMI	MegaPRS-multi - SumStatTune - EUR+AFR	PRS-CS-multi - IndivTune - EUR+AFR	0.153	0.164	-0.011	0.256022
AFR	BMI	MegaPRS-multi - SumStatTune - EUR+AFR	PRS-CS-multi - SumStatTune - EUR+AFR	0.153	0.152	0.002	0.871753
AFR	BMI	MegaPRS-multi - SumStatTune - EUR+AFR	PRS-CSx - IndivTune - EUR+AFR	0.153	0.154	0	0.967059
AFR	BMI	MegaPRS-multi - SumStatTune - EUR+AFR	PRS-CSx - SumStatTune - EUR+AFR	0.153	0.151	0.002	0.814531
AFR	BMI	MegaPRS-multi - SumStatTune - EUR+AFR	QuickPRS - SumStatTune - AFR	0.153	0.036	0.117	1.04394e-17
AFR	BMI	MegaPRS-multi - SumStatTune - EUR+AFR	QuickPRS - SumStatTune - EUR	0.153	0.175	-0.022	0.0179407
AFR	BMI	MegaPRS-multi - SumStatTune - EUR+AFR	QuickPRS-multi - IndivTune - EUR+AFR	0.153	0.178	-0.025	0.00256518
AFR	BMI	MegaPRS-multi - SumStatTune - EUR+AFR	QuickPRS-multi - SumStatTune - EUR+AFR	0.153	0.164	-0.011	0.182521
AFR	BMI	MegaPRS-multi - SumStatTune - EUR+AFR	SBayesRC - SumStatTune - AFR	0.153	-0.055	0.208	1.9898e-32
AFR	BMI	MegaPRS-multi - SumStatTune - EUR+AFR	SBayesRC - SumStatTune - EUR	0.153	0.176	-0.023	0.0204366
AFR	BMI	MegaPRS-multi - SumStatTune - EUR+AFR	SBayesRC-multi - IndivTune - EUR+AFR	0.153	0.175	-0.022	0.0269472
AFR	BMI	MegaPRS-multi - SumStatTune - EUR+AFR	SBayesRC-multi - SumStatTune - EUR+AFR	0.153	0.134	0.02	0.0709369
AFR	BMI	MegaPRS-multi - SumStatTune - EUR+AFR	X-Wing - IndivTune - EUR+AFR	0.153	0.159	-0.006	0.538078
AFR	BMI	MegaPRS-multi - SumStatTune - EUR+AFR	X-Wing - SumStatTune - EUR+AFR	0.153	0.161	-0.008	0.421901
AFR	BMI	MegaPRS-multi - SumStatTune - EUR+AFR	lassosum - IndivTune - AFR	0.153	0.03	0.124	5.49903e-18
AFR	BMI	MegaPRS-multi - SumStatTune - EUR+AFR	lassosum - IndivTune - EUR	0.153	0.169	-0.016	0.0929707
AFR	BMI	MegaPRS-multi - SumStatTune - EUR+AFR	lassosum - SumStatTune - AFR	0.153	0.014	0.139	1.46354e-19
AFR	BMI	MegaPRS-multi - SumStatTune - EUR+AFR	lassosum - SumStatTune - EUR	0.153	0.126	0.027	0.0349891
AFR	BMI	MegaPRS-multi - SumStatTune - EUR+AFR	lassosum-multi - IndivTune - EUR+AFR	0.153	0.171	-0.018	0.0389491
AFR	BMI	MegaPRS-multi - SumStatTune - EUR+AFR	lassosum-multi - SumStatTune - EUR+AFR	0.153	0.107	0.046	0.000302503
AFR	BMI	MegaPRS-multi - SumStatTune - EUR+AFR	pT+clump - IndivTune - AFR	0.153	0.026	0.128	3.46073e-18
AFR	BMI	MegaPRS-multi - SumStatTune - EUR+AFR	pT+clump - IndivTune - EUR	0.153	0.104	0.049	0.000191039
AFR	BMI	MegaPRS-multi - SumStatTune - EUR+AFR	pT+clump-multi - IndivTune - EUR+AFR	0.153	0.108	0.045	0.000309239
AFR	BMI	PRS-CS - IndivTune - AFR	All - IndivTune - AFR	0.024	0.045	-0.021	0.0857504
AFR	BMI	PRS-CS - IndivTune - AFR	All - IndivTune - EUR	0.024	0.184	-0.159	2.14895e-21
AFR	BMI	PRS-CS - IndivTune - AFR	All - IndivTune - EUR+AFR	0.024	0.185	-0.161	2.35869e-24
AFR	BMI	PRS-CS - IndivTune - AFR	DBSLMM - IndivTune - AFR	0.024	0.029	-0.005	0.405421
AFR	BMI	PRS-CS - IndivTune - AFR	DBSLMM - IndivTune - EUR	0.024	0.16	-0.135	8.56533e-16
AFR	BMI	PRS-CS - IndivTune - AFR	DBSLMM - SumStatTune - AFR	0.024	0.029	-0.005	0.412357
AFR	BMI	PRS-CS - IndivTune - AFR	DBSLMM - SumStatTune - EUR	0.024	0.16	-0.136	5.8717e-16
AFR	BMI	PRS-CS - IndivTune - AFR	DBSLMM-multi - IndivTune - EUR+AFR	0.024	0.162	-0.137	2.59978e-19
AFR	BMI	PRS-CS - IndivTune - AFR	DBSLMM-multi - SumStatTune - EUR+AFR	0.024	0.149	-0.125	6.73891e-27
AFR	BMI	PRS-CS - IndivTune - AFR	LDpred2 - IndivTune - AFR	0.024	0.031	-0.006	0.230127
AFR	BMI	PRS-CS - IndivTune - AFR	LDpred2 - IndivTune - EUR	0.024	0.166	-0.142	4.25648e-17
AFR	BMI	PRS-CS - IndivTune - AFR	LDpred2 - SumStatTune - AFR	0.024	0.035	-0.011	0.0381508
AFR	BMI	PRS-CS - IndivTune - AFR	LDpred2 - SumStatTune - EUR	0.024	0.164	-0.14	1.05532e-16
AFR	BMI	PRS-CS - IndivTune - AFR	LDpred2-multi - IndivTune - EUR+AFR	0.024	0.168	-0.143	2.08573e-21
AFR	BMI	PRS-CS - IndivTune - AFR	LDpred2-multi - SumStatTune - EUR+AFR	0.024	0.155	-0.131	1.27343e-29
AFR	BMI	PRS-CS - IndivTune - AFR	MegaPRS - IndivTune - AFR	0.024	0.021	0.003	0.741055
AFR	BMI	PRS-CS - IndivTune - AFR	MegaPRS - IndivTune - EUR	0.024	0.184	-0.159	2.14895e-21
AFR	BMI	PRS-CS - IndivTune - AFR	MegaPRS - SumStatTune - AFR	0.024	0.013	0.012	0.378408
AFR	BMI	PRS-CS - IndivTune - AFR	MegaPRS - SumStatTune - EUR	0.024	0.185	-0.161	1.10648e-21
AFR	BMI	PRS-CS - IndivTune - AFR	MegaPRS-multi - IndivTune - EUR+AFR	0.024	0.183	-0.159	4.28249e-25
AFR	BMI	PRS-CS - IndivTune - AFR	MegaPRS-multi - SumStatTune - EUR+AFR	0.024	0.153	-0.129	4.26008e-19
AFR	BMI	PRS-CS - IndivTune - AFR	PRS-CS - IndivTune - AFR	0.16	0.16	NA	NA
AFR	BMI	PRS-CS - IndivTune - AFR	PRS-CS - IndivTune - EUR	0.024	0.163	-0.139	1.60935e-16
AFR	BMI	PRS-CS - IndivTune - AFR	PRS-CS - SumStatTune - AFR	0.024	0.027	-0.003	0.573116
AFR	BMI	PRS-CS - IndivTune - AFR	PRS-CS - SumStatTune - EUR	0.024	0.163	-0.139	1.60935e-16
AFR	BMI	PRS-CS - IndivTune - AFR	PRS-CS-multi - IndivTune - EUR+AFR	0.024	0.164	-0.14	9.76763e-21
AFR	BMI	PRS-CS - IndivTune - AFR	PRS-CS-multi - SumStatTune - EUR+AFR	0.024	0.152	-0.127	4.86439e-28
AFR	BMI	PRS-CS - IndivTune - AFR	PRS-CSx - IndivTune - EUR+AFR	0.024	0.154	-0.129	3.89868e-16
AFR	BMI	PRS-CS - IndivTune - AFR	PRS-CSx - SumStatTune - EUR+AFR	0.024	0.151	-0.127	3.01611e-17
AFR	BMI	PRS-CS - IndivTune - AFR	QuickPRS - SumStatTune - AFR	0.024	0.036	-0.011	0.138613
AFR	BMI	PRS-CS - IndivTune - AFR	QuickPRS - SumStatTune - EUR	0.024	0.175	-0.151	4.70062e-19
AFR	BMI	PRS-CS - IndivTune - AFR	QuickPRS-multi - IndivTune - EUR+AFR	0.024	0.178	-0.154	1.01938e-23
AFR	BMI	PRS-CS - IndivTune - AFR	QuickPRS-multi - SumStatTune - EUR+AFR	0.024	0.164	-0.14	2.33558e-30
AFR	BMI	PRS-CS - IndivTune - AFR	SBayesRC - SumStatTune - AFR	0.024	-0.055	0.079	7.71999e-06
AFR	BMI	PRS-CS - IndivTune - AFR	SBayesRC - SumStatTune - EUR	0.024	0.176	-0.152	1.65355e-19
AFR	BMI	PRS-CS - IndivTune - AFR	SBayesRC-multi - IndivTune - EUR+AFR	0.024	0.175	-0.151	4.6967e-19
AFR	BMI	PRS-CS - IndivTune - AFR	SBayesRC-multi - SumStatTune - EUR+AFR	0.024	0.134	-0.109	1.18298e-13
AFR	BMI	PRS-CS - IndivTune - AFR	X-Wing - IndivTune - EUR+AFR	0.024	0.159	-0.135	1.04063e-19
AFR	BMI	PRS-CS - IndivTune - AFR	X-Wing - SumStatTune - EUR+AFR	0.024	0.161	-0.137	4.19224e-25
AFR	BMI	PRS-CS - IndivTune - AFR	lassosum - IndivTune - AFR	0.024	0.03	-0.005	0.378657
AFR	BMI	PRS-CS - IndivTune - AFR	lassosum - IndivTune - EUR	0.024	0.169	-0.145	7.24416e-18
AFR	BMI	PRS-CS - IndivTune - AFR	lassosum - SumStatTune - AFR	0.024	0.014	0.01	0.373852
AFR	BMI	PRS-CS - IndivTune - AFR	lassosum - SumStatTune - EUR	0.024	0.126	-0.102	1.91964e-09
AFR	BMI	PRS-CS - IndivTune - AFR	lassosum-multi - IndivTune - EUR+AFR	0.024	0.171	-0.147	2.80745e-22
AFR	BMI	PRS-CS - IndivTune - AFR	lassosum-multi - SumStatTune - EUR+AFR	0.024	0.107	-0.083	2.67258e-10
AFR	BMI	PRS-CS - IndivTune - AFR	pT+clump - IndivTune - AFR	0.024	0.026	-0.001	0.885226
AFR	BMI	PRS-CS - IndivTune - AFR	pT+clump - IndivTune - EUR	0.024	0.104	-0.08	3.75393e-06
AFR	BMI	PRS-CS - IndivTune - AFR	pT+clump-multi - IndivTune - EUR+AFR	0.024	0.108	-0.084	3.81455e-08
AFR	BMI	PRS-CS - IndivTune - EUR	All - IndivTune - AFR	0.163	0.045	0.118	1.70586e-13
AFR	BMI	PRS-CS - IndivTune - EUR	All - IndivTune - EUR	0.163	0.184	-0.021	0.00366506
AFR	BMI	PRS-CS - IndivTune - EUR	All - IndivTune - EUR+AFR	0.163	0.185	-0.022	0.00255555
AFR	BMI	PRS-CS - IndivTune - EUR	DBSLMM - IndivTune - AFR	0.163	0.029	0.134	1.22387e-15
AFR	BMI	PRS-CS - IndivTune - EUR	DBSLMM - IndivTune - EUR	0.163	0.16	0.003	0.595225
AFR	BMI	PRS-CS - IndivTune - EUR	DBSLMM - SumStatTune - AFR	0.163	0.029	0.134	1.18727e-15
AFR	BMI	PRS-CS - IndivTune - EUR	DBSLMM - SumStatTune - EUR	0.163	0.16	0.003	0.684304
AFR	BMI	PRS-CS - IndivTune - EUR	DBSLMM-multi - IndivTune - EUR+AFR	0.163	0.162	0.001	0.829049
AFR	BMI	PRS-CS - IndivTune - EUR	DBSLMM-multi - SumStatTune - EUR+AFR	0.163	0.149	0.014	0.133311
AFR	BMI	PRS-CS - IndivTune - EUR	LDpred2 - IndivTune - AFR	0.163	0.031	0.132	2.75685e-15
AFR	BMI	PRS-CS - IndivTune - EUR	LDpred2 - IndivTune - EUR	0.163	0.166	-0.003	0.641063
AFR	BMI	PRS-CS - IndivTune - EUR	LDpred2 - SumStatTune - AFR	0.163	0.035	0.128	2.21707e-14
AFR	BMI	PRS-CS - IndivTune - EUR	LDpred2 - SumStatTune - EUR	0.163	0.164	-0.001	0.843887
AFR	BMI	PRS-CS - IndivTune - EUR	LDpred2-multi - IndivTune - EUR+AFR	0.163	0.168	-0.005	0.460136
AFR	BMI	PRS-CS - IndivTune - EUR	LDpred2-multi - SumStatTune - EUR+AFR	0.163	0.155	0.008	0.424425
AFR	BMI	PRS-CS - IndivTune - EUR	MegaPRS - IndivTune - AFR	0.163	0.021	0.142	5.17308e-17
AFR	BMI	PRS-CS - IndivTune - EUR	MegaPRS - IndivTune - EUR	0.163	0.184	-0.021	0.00366506
AFR	BMI	PRS-CS - IndivTune - EUR	MegaPRS - SumStatTune - AFR	0.163	0.013	0.15	5.18122e-19
AFR	BMI	PRS-CS - IndivTune - EUR	MegaPRS - SumStatTune - EUR	0.163	0.185	-0.022	0.0023156
AFR	BMI	PRS-CS - IndivTune - EUR	MegaPRS-multi - IndivTune - EUR+AFR	0.163	0.183	-0.02	0.00637822
AFR	BMI	PRS-CS - IndivTune - EUR	MegaPRS-multi - SumStatTune - EUR+AFR	0.163	0.153	0.01	0.340057
AFR	BMI	PRS-CS - IndivTune - EUR	PRS-CS - IndivTune - AFR	0.163	0.024	0.139	1.60935e-16
AFR	BMI	PRS-CS - IndivTune - EUR	PRS-CS - IndivTune - EUR	0.16	0.16	NA	NA
AFR	BMI	PRS-CS - IndivTune - EUR	PRS-CS - SumStatTune - AFR	0.163	0.027	0.136	6.38322e-16
AFR	BMI	PRS-CS - IndivTune - EUR	PRS-CS - SumStatTune - EUR	0.163	0.163	0	1
AFR	BMI	PRS-CS - IndivTune - EUR	PRS-CS-multi - IndivTune - EUR+AFR	0.163	0.164	-0.001	0.623854
AFR	BMI	PRS-CS - IndivTune - EUR	PRS-CS-multi - SumStatTune - EUR+AFR	0.163	0.152	0.011	0.116481
AFR	BMI	PRS-CS - IndivTune - EUR	PRS-CSx - IndivTune - EUR+AFR	0.163	0.154	0.009	0.156095
AFR	BMI	PRS-CS - IndivTune - EUR	PRS-CSx - SumStatTune - EUR+AFR	0.163	0.151	0.012	0.0683632
AFR	BMI	PRS-CS - IndivTune - EUR	QuickPRS - SumStatTune - AFR	0.163	0.036	0.127	3.41492e-14
AFR	BMI	PRS-CS - IndivTune - EUR	QuickPRS - SumStatTune - EUR	0.163	0.175	-0.012	0.0658436
AFR	BMI	PRS-CS - IndivTune - EUR	QuickPRS-multi - IndivTune - EUR+AFR	0.163	0.178	-0.015	0.0279536
AFR	BMI	PRS-CS - IndivTune - EUR	QuickPRS-multi - SumStatTune - EUR+AFR	0.163	0.164	-0.001	0.9053
AFR	BMI	PRS-CS - IndivTune - EUR	SBayesRC - SumStatTune - AFR	0.163	-0.055	0.218	1.06666e-36
AFR	BMI	PRS-CS - IndivTune - EUR	SBayesRC - SumStatTune - EUR	0.163	0.176	-0.013	0.0465516
AFR	BMI	PRS-CS - IndivTune - EUR	SBayesRC-multi - IndivTune - EUR+AFR	0.163	0.175	-0.012	0.0645109
AFR	BMI	PRS-CS - IndivTune - EUR	SBayesRC-multi - SumStatTune - EUR+AFR	0.163	0.134	0.029	0.0026515
AFR	BMI	PRS-CS - IndivTune - EUR	X-Wing - IndivTune - EUR+AFR	0.163	0.159	0.004	0.511706
AFR	BMI	PRS-CS - IndivTune - EUR	X-Wing - SumStatTune - EUR+AFR	0.163	0.161	0.002	0.790848
AFR	BMI	PRS-CS - IndivTune - EUR	lassosum - IndivTune - AFR	0.163	0.03	0.133	2.4901e-15
AFR	BMI	PRS-CS - IndivTune - EUR	lassosum - IndivTune - EUR	0.163	0.169	-0.006	0.330388
AFR	BMI	PRS-CS - IndivTune - EUR	lassosum - SumStatTune - AFR	0.163	0.014	0.149	3.10487e-18
AFR	BMI	PRS-CS - IndivTune - EUR	lassosum - SumStatTune - EUR	0.163	0.126	0.037	1.71521e-05
AFR	BMI	PRS-CS - IndivTune - EUR	lassosum-multi - IndivTune - EUR+AFR	0.163	0.171	-0.008	0.214439
AFR	BMI	PRS-CS - IndivTune - EUR	lassosum-multi - SumStatTune - EUR+AFR	0.163	0.107	0.056	2.25171e-06
AFR	BMI	PRS-CS - IndivTune - EUR	pT+clump - IndivTune - AFR	0.163	0.026	0.137	3.54402e-16
AFR	BMI	PRS-CS - IndivTune - EUR	pT+clump - IndivTune - EUR	0.163	0.104	0.059	5.10902e-08
AFR	BMI	PRS-CS - IndivTune - EUR	pT+clump-multi - IndivTune - EUR+AFR	0.163	0.108	0.055	7.34432e-07
AFR	BMI	PRS-CS - SumStatTune - AFR	All - IndivTune - AFR	0.027	0.045	-0.017	0.143371
AFR	BMI	PRS-CS - SumStatTune - AFR	All - IndivTune - EUR	0.027	0.184	-0.156	1.14857e-20
AFR	BMI	PRS-CS - SumStatTune - AFR	All - IndivTune - EUR+AFR	0.027	0.185	-0.158	1.62238e-23
AFR	BMI	PRS-CS - SumStatTune - AFR	DBSLMM - IndivTune - AFR	0.027	0.029	-0.002	0.765929
AFR	BMI	PRS-CS - SumStatTune - AFR	DBSLMM - IndivTune - EUR	0.027	0.16	-0.132	3.57312e-15
AFR	BMI	PRS-CS - SumStatTune - AFR	DBSLMM - SumStatTune - AFR	0.027	0.029	-0.002	0.774398
AFR	BMI	PRS-CS - SumStatTune - AFR	DBSLMM - SumStatTune - EUR	0.027	0.16	-0.133	2.45276e-15
AFR	BMI	PRS-CS - SumStatTune - AFR	DBSLMM-multi - IndivTune - EUR+AFR	0.027	0.162	-0.134	1.53129e-18
AFR	BMI	PRS-CS - SumStatTune - AFR	DBSLMM-multi - SumStatTune - EUR+AFR	0.027	0.149	-0.122	1.38178e-25
AFR	BMI	PRS-CS - SumStatTune - AFR	LDpred2 - IndivTune - AFR	0.027	0.031	-0.003	0.52171
AFR	BMI	PRS-CS - SumStatTune - AFR	LDpred2 - IndivTune - EUR	0.027	0.166	-0.138	1.95427e-16
AFR	BMI	PRS-CS - SumStatTune - AFR	LDpred2 - SumStatTune - AFR	0.027	0.035	-0.008	0.128611
AFR	BMI	PRS-CS - SumStatTune - AFR	LDpred2 - SumStatTune - EUR	0.027	0.164	-0.137	4.45275e-16
AFR	BMI	PRS-CS - SumStatTune - AFR	LDpred2-multi - IndivTune - EUR+AFR	0.027	0.168	-0.14	1.43937e-20
AFR	BMI	PRS-CS - SumStatTune - AFR	LDpred2-multi - SumStatTune - EUR+AFR	0.027	0.155	-0.128	2.23403e-28
AFR	BMI	PRS-CS - SumStatTune - AFR	MegaPRS - IndivTune - AFR	0.027	0.021	0.006	0.493483
AFR	BMI	PRS-CS - SumStatTune - AFR	MegaPRS - IndivTune - EUR	0.027	0.184	-0.156	1.14857e-20
AFR	BMI	PRS-CS - SumStatTune - AFR	MegaPRS - SumStatTune - AFR	0.027	0.013	0.015	0.264537
AFR	BMI	PRS-CS - SumStatTune - AFR	MegaPRS - SumStatTune - EUR	0.027	0.185	-0.157	6.12156e-21
AFR	BMI	PRS-CS - SumStatTune - AFR	MegaPRS-multi - IndivTune - EUR+AFR	0.027	0.183	-0.156	3.26536e-24
AFR	BMI	PRS-CS - SumStatTune - AFR	MegaPRS-multi - SumStatTune - EUR+AFR	0.027	0.153	-0.126	2.45223e-18
AFR	BMI	PRS-CS - SumStatTune - AFR	PRS-CS - IndivTune - AFR	0.027	0.024	0.003	0.573116
AFR	BMI	PRS-CS - SumStatTune - AFR	PRS-CS - IndivTune - EUR	0.027	0.163	-0.136	6.38322e-16
AFR	BMI	PRS-CS - SumStatTune - AFR	PRS-CS - SumStatTune - AFR	0.16	0.16	NA	NA
AFR	BMI	PRS-CS - SumStatTune - AFR	PRS-CS - SumStatTune - EUR	0.027	0.163	-0.136	6.38322e-16
AFR	BMI	PRS-CS - SumStatTune - AFR	PRS-CS-multi - IndivTune - EUR+AFR	0.027	0.164	-0.137	1.58092e-19
AFR	BMI	PRS-CS - SumStatTune - AFR	PRS-CS-multi - SumStatTune - EUR+AFR	0.027	0.152	-0.124	1.98759e-30
AFR	BMI	PRS-CS - SumStatTune - AFR	PRS-CSx - IndivTune - EUR+AFR	0.027	0.154	-0.126	1.69415e-15
AFR	BMI	PRS-CS - SumStatTune - AFR	PRS-CSx - SumStatTune - EUR+AFR	0.027	0.151	-0.123	1.34407e-16
AFR	BMI	PRS-CS - SumStatTune - AFR	QuickPRS - SumStatTune - AFR	0.027	0.036	-0.008	0.278955
AFR	BMI	PRS-CS - SumStatTune - AFR	QuickPRS - SumStatTune - EUR	0.027	0.175	-0.148	2.04074e-18
AFR	BMI	PRS-CS - SumStatTune - AFR	QuickPRS-multi - IndivTune - EUR+AFR	0.027	0.178	-0.151	6.37938e-23
AFR	BMI	PRS-CS - SumStatTune - AFR	QuickPRS-multi - SumStatTune - EUR+AFR	0.027	0.164	-0.137	3.88128e-29
AFR	BMI	PRS-CS - SumStatTune - AFR	SBayesRC - SumStatTune - AFR	0.027	-0.055	0.082	3.21642e-06
AFR	BMI	PRS-CS - SumStatTune - AFR	SBayesRC - SumStatTune - EUR	0.027	0.176	-0.149	6.01466e-19
AFR	BMI	PRS-CS - SumStatTune - AFR	SBayesRC-multi - IndivTune - EUR+AFR	0.027	0.175	-0.148	1.67355e-18
AFR	BMI	PRS-CS - SumStatTune - AFR	SBayesRC-multi - SumStatTune - EUR+AFR	0.027	0.134	-0.106	4.81984e-13
AFR	BMI	PRS-CS - SumStatTune - AFR	X-Wing - IndivTune - EUR+AFR	0.027	0.159	-0.132	5.64143e-19
AFR	BMI	PRS-CS - SumStatTune - AFR	X-Wing - SumStatTune - EUR+AFR	0.027	0.161	-0.134	3.71582e-24
AFR	BMI	PRS-CS - SumStatTune - AFR	lassosum - IndivTune - AFR	0.027	0.03	-0.002	0.706647
AFR	BMI	PRS-CS - SumStatTune - AFR	lassosum - IndivTune - EUR	0.027	0.169	-0.142	3.15286e-17
AFR	BMI	PRS-CS - SumStatTune - AFR	lassosum - SumStatTune - AFR	0.027	0.014	0.013	0.252154
AFR	BMI	PRS-CS - SumStatTune - AFR	lassosum - SumStatTune - EUR	0.027	0.126	-0.099	5.51627e-09
AFR	BMI	PRS-CS - SumStatTune - AFR	lassosum-multi - IndivTune - EUR+AFR	0.027	0.171	-0.144	1.8152e-21
AFR	BMI	PRS-CS - SumStatTune - AFR	lassosum-multi - SumStatTune - EUR+AFR	0.027	0.107	-0.08	1.26608e-09
AFR	BMI	PRS-CS - SumStatTune - AFR	pT+clump - IndivTune - AFR	0.027	0.026	0.002	0.848292
AFR	BMI	PRS-CS - SumStatTune - AFR	pT+clump - IndivTune - EUR	0.027	0.104	-0.077	7.82307e-06
AFR	BMI	PRS-CS - SumStatTune - AFR	pT+clump-multi - IndivTune - EUR+AFR	0.027	0.108	-0.081	9.6917e-08
AFR	BMI	PRS-CS - SumStatTune - EUR	All - IndivTune - AFR	0.163	0.045	0.118	1.70586e-13
AFR	BMI	PRS-CS - SumStatTune - EUR	All - IndivTune - EUR	0.163	0.184	-0.021	0.00366506
AFR	BMI	PRS-CS - SumStatTune - EUR	All - IndivTune - EUR+AFR	0.163	0.185	-0.022	0.00255555
AFR	BMI	PRS-CS - SumStatTune - EUR	DBSLMM - IndivTune - AFR	0.163	0.029	0.134	1.22387e-15
AFR	BMI	PRS-CS - SumStatTune - EUR	DBSLMM - IndivTune - EUR	0.163	0.16	0.003	0.595225
AFR	BMI	PRS-CS - SumStatTune - EUR	DBSLMM - SumStatTune - AFR	0.163	0.029	0.134	1.18727e-15
AFR	BMI	PRS-CS - SumStatTune - EUR	DBSLMM - SumStatTune - EUR	0.163	0.16	0.003	0.684304
AFR	BMI	PRS-CS - SumStatTune - EUR	DBSLMM-multi - IndivTune - EUR+AFR	0.163	0.162	0.001	0.829049
AFR	BMI	PRS-CS - SumStatTune - EUR	DBSLMM-multi - SumStatTune - EUR+AFR	0.163	0.149	0.014	0.133311
AFR	BMI	PRS-CS - SumStatTune - EUR	LDpred2 - IndivTune - AFR	0.163	0.031	0.132	2.75685e-15
AFR	BMI	PRS-CS - SumStatTune - EUR	LDpred2 - IndivTune - EUR	0.163	0.166	-0.003	0.641063
AFR	BMI	PRS-CS - SumStatTune - EUR	LDpred2 - SumStatTune - AFR	0.163	0.035	0.128	2.21707e-14
AFR	BMI	PRS-CS - SumStatTune - EUR	LDpred2 - SumStatTune - EUR	0.163	0.164	-0.001	0.843887
AFR	BMI	PRS-CS - SumStatTune - EUR	LDpred2-multi - IndivTune - EUR+AFR	0.163	0.168	-0.005	0.460136
AFR	BMI	PRS-CS - SumStatTune - EUR	LDpred2-multi - SumStatTune - EUR+AFR	0.163	0.155	0.008	0.424425
AFR	BMI	PRS-CS - SumStatTune - EUR	MegaPRS - IndivTune - AFR	0.163	0.021	0.142	5.17308e-17
AFR	BMI	PRS-CS - SumStatTune - EUR	MegaPRS - IndivTune - EUR	0.163	0.184	-0.021	0.00366506
AFR	BMI	PRS-CS - SumStatTune - EUR	MegaPRS - SumStatTune - AFR	0.163	0.013	0.15	5.18122e-19
AFR	BMI	PRS-CS - SumStatTune - EUR	MegaPRS - SumStatTune - EUR	0.163	0.185	-0.022	0.0023156
AFR	BMI	PRS-CS - SumStatTune - EUR	MegaPRS-multi - IndivTune - EUR+AFR	0.163	0.183	-0.02	0.00637822
AFR	BMI	PRS-CS - SumStatTune - EUR	MegaPRS-multi - SumStatTune - EUR+AFR	0.163	0.153	0.01	0.340057
AFR	BMI	PRS-CS - SumStatTune - EUR	PRS-CS - IndivTune - AFR	0.163	0.024	0.139	1.60935e-16
AFR	BMI	PRS-CS - SumStatTune - EUR	PRS-CS - IndivTune - EUR	0.163	0.163	0	1
AFR	BMI	PRS-CS - SumStatTune - EUR	PRS-CS - SumStatTune - AFR	0.163	0.027	0.136	6.38322e-16
AFR	BMI	PRS-CS - SumStatTune - EUR	PRS-CS - SumStatTune - EUR	0.16	0.16	NA	NA
AFR	BMI	PRS-CS - SumStatTune - EUR	PRS-CS-multi - IndivTune - EUR+AFR	0.163	0.164	-0.001	0.623854
AFR	BMI	PRS-CS - SumStatTune - EUR	PRS-CS-multi - SumStatTune - EUR+AFR	0.163	0.152	0.011	0.116481
AFR	BMI	PRS-CS - SumStatTune - EUR	PRS-CSx - IndivTune - EUR+AFR	0.163	0.154	0.009	0.156095
AFR	BMI	PRS-CS - SumStatTune - EUR	PRS-CSx - SumStatTune - EUR+AFR	0.163	0.151	0.012	0.0683632
AFR	BMI	PRS-CS - SumStatTune - EUR	QuickPRS - SumStatTune - AFR	0.163	0.036	0.127	3.41492e-14
AFR	BMI	PRS-CS - SumStatTune - EUR	QuickPRS - SumStatTune - EUR	0.163	0.175	-0.012	0.0658436
AFR	BMI	PRS-CS - SumStatTune - EUR	QuickPRS-multi - IndivTune - EUR+AFR	0.163	0.178	-0.015	0.0279536
AFR	BMI	PRS-CS - SumStatTune - EUR	QuickPRS-multi - SumStatTune - EUR+AFR	0.163	0.164	-0.001	0.9053
AFR	BMI	PRS-CS - SumStatTune - EUR	SBayesRC - SumStatTune - AFR	0.163	-0.055	0.218	1.06666e-36
AFR	BMI	PRS-CS - SumStatTune - EUR	SBayesRC - SumStatTune - EUR	0.163	0.176	-0.013	0.0465516
AFR	BMI	PRS-CS - SumStatTune - EUR	SBayesRC-multi - IndivTune - EUR+AFR	0.163	0.175	-0.012	0.0645109
AFR	BMI	PRS-CS - SumStatTune - EUR	SBayesRC-multi - SumStatTune - EUR+AFR	0.163	0.134	0.029	0.0026515
AFR	BMI	PRS-CS - SumStatTune - EUR	X-Wing - IndivTune - EUR+AFR	0.163	0.159	0.004	0.511706
AFR	BMI	PRS-CS - SumStatTune - EUR	X-Wing - SumStatTune - EUR+AFR	0.163	0.161	0.002	0.790848
AFR	BMI	PRS-CS - SumStatTune - EUR	lassosum - IndivTune - AFR	0.163	0.03	0.133	2.4901e-15
AFR	BMI	PRS-CS - SumStatTune - EUR	lassosum - IndivTune - EUR	0.163	0.169	-0.006	0.330388
AFR	BMI	PRS-CS - SumStatTune - EUR	lassosum - SumStatTune - AFR	0.163	0.014	0.149	3.10487e-18
AFR	BMI	PRS-CS - SumStatTune - EUR	lassosum - SumStatTune - EUR	0.163	0.126	0.037	1.71521e-05
AFR	BMI	PRS-CS - SumStatTune - EUR	lassosum-multi - IndivTune - EUR+AFR	0.163	0.171	-0.008	0.214439
AFR	BMI	PRS-CS - SumStatTune - EUR	lassosum-multi - SumStatTune - EUR+AFR	0.163	0.107	0.056	2.25171e-06
AFR	BMI	PRS-CS - SumStatTune - EUR	pT+clump - IndivTune - AFR	0.163	0.026	0.137	3.54402e-16
AFR	BMI	PRS-CS - SumStatTune - EUR	pT+clump - IndivTune - EUR	0.163	0.104	0.059	5.10902e-08
AFR	BMI	PRS-CS - SumStatTune - EUR	pT+clump-multi - IndivTune - EUR+AFR	0.163	0.108	0.055	7.34432e-07
AFR	BMI	PRS-CS-multi - IndivTune - EUR+AFR	All - IndivTune - AFR	0.164	0.045	0.119	2.42861e-15
AFR	BMI	PRS-CS-multi - IndivTune - EUR+AFR	All - IndivTune - EUR	0.164	0.184	-0.019	0.00858849
AFR	BMI	PRS-CS-multi - IndivTune - EUR+AFR	All - IndivTune - EUR+AFR	0.164	0.185	-0.021	0.0035656
AFR	BMI	PRS-CS-multi - IndivTune - EUR+AFR	DBSLMM - IndivTune - AFR	0.164	0.029	0.135	3.79203e-19
AFR	BMI	PRS-CS-multi - IndivTune - EUR+AFR	DBSLMM - IndivTune - EUR	0.164	0.16	0.005	0.497078
AFR	BMI	PRS-CS-multi - IndivTune - EUR+AFR	DBSLMM - SumStatTune - AFR	0.164	0.029	0.135	3.6678e-19
AFR	BMI	PRS-CS-multi - IndivTune - EUR+AFR	DBSLMM - SumStatTune - EUR	0.164	0.16	0.004	0.574934
AFR	BMI	PRS-CS-multi - IndivTune - EUR+AFR	DBSLMM-multi - IndivTune - EUR+AFR	0.164	0.162	0.003	0.676868
AFR	BMI	PRS-CS-multi - IndivTune - EUR+AFR	DBSLMM-multi - SumStatTune - EUR+AFR	0.164	0.149	0.015	0.0514132
AFR	BMI	PRS-CS-multi - IndivTune - EUR+AFR	LDpred2 - IndivTune - AFR	0.164	0.031	0.133	9.03063e-19
AFR	BMI	PRS-CS-multi - IndivTune - EUR+AFR	LDpred2 - IndivTune - EUR	0.164	0.166	-0.002	0.803432
AFR	BMI	PRS-CS-multi - IndivTune - EUR+AFR	LDpred2 - SumStatTune - AFR	0.164	0.035	0.129	1.15551e-17
AFR	BMI	PRS-CS-multi - IndivTune - EUR+AFR	LDpred2 - SumStatTune - EUR	0.164	0.164	0	0.980961
AFR	BMI	PRS-CS-multi - IndivTune - EUR+AFR	LDpred2-multi - IndivTune - EUR+AFR	0.164	0.168	-0.004	0.549262
AFR	BMI	PRS-CS-multi - IndivTune - EUR+AFR	LDpred2-multi - SumStatTune - EUR+AFR	0.164	0.155	0.009	0.272788
AFR	BMI	PRS-CS-multi - IndivTune - EUR+AFR	MegaPRS - IndivTune - AFR	0.164	0.021	0.143	3.47575e-20
AFR	BMI	PRS-CS-multi - IndivTune - EUR+AFR	MegaPRS - IndivTune - EUR	0.164	0.184	-0.019	0.00858849
AFR	BMI	PRS-CS-multi - IndivTune - EUR+AFR	MegaPRS - SumStatTune - AFR	0.164	0.013	0.152	6.59775e-21
AFR	BMI	PRS-CS-multi - IndivTune - EUR+AFR	MegaPRS - SumStatTune - EUR	0.164	0.185	-0.021	0.00567576
AFR	BMI	PRS-CS-multi - IndivTune - EUR+AFR	MegaPRS-multi - IndivTune - EUR+AFR	0.164	0.183	-0.019	0.00719577
AFR	BMI	PRS-CS-multi - IndivTune - EUR+AFR	MegaPRS-multi - SumStatTune - EUR+AFR	0.164	0.153	0.011	0.256022
AFR	BMI	PRS-CS-multi - IndivTune - EUR+AFR	PRS-CS - IndivTune - AFR	0.164	0.024	0.14	9.76763e-21
AFR	BMI	PRS-CS-multi - IndivTune - EUR+AFR	PRS-CS - IndivTune - EUR	0.164	0.163	0.001	0.623854
AFR	BMI	PRS-CS-multi - IndivTune - EUR+AFR	PRS-CS - SumStatTune - AFR	0.164	0.027	0.137	1.58092e-19
AFR	BMI	PRS-CS-multi - IndivTune - EUR+AFR	PRS-CS - SumStatTune - EUR	0.164	0.163	0.001	0.623854
AFR	BMI	PRS-CS-multi - IndivTune - EUR+AFR	PRS-CS-multi - IndivTune - EUR+AFR	0.16	0.16	NA	NA
AFR	BMI	PRS-CS-multi - IndivTune - EUR+AFR	PRS-CS-multi - SumStatTune - EUR+AFR	0.164	0.152	0.013	0.0166464
AFR	BMI	PRS-CS-multi - IndivTune - EUR+AFR	PRS-CSx - IndivTune - EUR+AFR	0.164	0.154	0.011	0.103707
AFR	BMI	PRS-CS-multi - IndivTune - EUR+AFR	PRS-CSx - SumStatTune - EUR+AFR	0.164	0.151	0.013	0.0293155
AFR	BMI	PRS-CS-multi - IndivTune - EUR+AFR	QuickPRS - SumStatTune - AFR	0.164	0.036	0.128	5.50428e-17
AFR	BMI	PRS-CS-multi - IndivTune - EUR+AFR	QuickPRS - SumStatTune - EUR	0.164	0.175	-0.011	0.117234
AFR	BMI	PRS-CS-multi - IndivTune - EUR+AFR	QuickPRS-multi - IndivTune - EUR+AFR	0.164	0.178	-0.014	0.0326343
AFR	BMI	PRS-CS-multi - IndivTune - EUR+AFR	QuickPRS-multi - SumStatTune - EUR+AFR	0.164	0.164	0	0.994098
AFR	BMI	PRS-CS-multi - IndivTune - EUR+AFR	SBayesRC - SumStatTune - AFR	0.164	-0.055	0.219	2.60551e-36
AFR	BMI	PRS-CS-multi - IndivTune - EUR+AFR	SBayesRC - SumStatTune - EUR	0.164	0.176	-0.012	0.0862943
AFR	BMI	PRS-CS-multi - IndivTune - EUR+AFR	SBayesRC-multi - IndivTune - EUR+AFR	0.164	0.175	-0.011	0.116693
AFR	BMI	PRS-CS-multi - IndivTune - EUR+AFR	SBayesRC-multi - SumStatTune - EUR+AFR	0.164	0.134	0.031	0.000943874
AFR	BMI	PRS-CS-multi - IndivTune - EUR+AFR	X-Wing - IndivTune - EUR+AFR	0.164	0.159	0.005	0.316963
AFR	BMI	PRS-CS-multi - IndivTune - EUR+AFR	X-Wing - SumStatTune - EUR+AFR	0.164	0.161	0.003	0.609715
AFR	BMI	PRS-CS-multi - IndivTune - EUR+AFR	lassosum - IndivTune - AFR	0.164	0.03	0.135	1.17066e-18
AFR	BMI	PRS-CS-multi - IndivTune - EUR+AFR	lassosum - IndivTune - EUR	0.164	0.169	-0.005	0.461226
AFR	BMI	PRS-CS-multi - IndivTune - EUR+AFR	lassosum - SumStatTune - AFR	0.164	0.014	0.15	1.384e-20
AFR	BMI	PRS-CS-multi - IndivTune - EUR+AFR	lassosum - SumStatTune - EUR	0.164	0.126	0.038	1.65135e-05
AFR	BMI	PRS-CS-multi - IndivTune - EUR+AFR	lassosum-multi - IndivTune - EUR+AFR	0.164	0.171	-0.007	0.253584
AFR	BMI	PRS-CS-multi - IndivTune - EUR+AFR	lassosum-multi - SumStatTune - EUR+AFR	0.164	0.107	0.057	1.73715e-07
AFR	BMI	PRS-CS-multi - IndivTune - EUR+AFR	pT+clump - IndivTune - AFR	0.164	0.026	0.139	4.97379e-19
AFR	BMI	PRS-CS-multi - IndivTune - EUR+AFR	pT+clump - IndivTune - EUR	0.164	0.104	0.06	4.86992e-08
AFR	BMI	PRS-CS-multi - IndivTune - EUR+AFR	pT+clump-multi - IndivTune - EUR+AFR	0.164	0.108	0.056	1.60674e-07
AFR	BMI	PRS-CS-multi - SumStatTune - EUR+AFR	All - IndivTune - AFR	0.152	0.045	0.107	1.22306e-15
AFR	BMI	PRS-CS-multi - SumStatTune - EUR+AFR	All - IndivTune - EUR	0.152	0.184	-0.032	0.000862199
AFR	BMI	PRS-CS-multi - SumStatTune - EUR+AFR	All - IndivTune - EUR+AFR	0.152	0.185	-0.033	0.000135454
AFR	BMI	PRS-CS-multi - SumStatTune - EUR+AFR	DBSLMM - IndivTune - AFR	0.152	0.029	0.123	4.60826e-26
AFR	BMI	PRS-CS-multi - SumStatTune - EUR+AFR	DBSLMM - IndivTune - EUR	0.152	0.16	-0.008	0.389891
AFR	BMI	PRS-CS-multi - SumStatTune - EUR+AFR	DBSLMM - SumStatTune - AFR	0.152	0.029	0.123	4.48565e-26
AFR	BMI	PRS-CS-multi - SumStatTune - EUR+AFR	DBSLMM - SumStatTune - EUR	0.152	0.16	-0.009	0.343607
AFR	BMI	PRS-CS-multi - SumStatTune - EUR+AFR	DBSLMM-multi - IndivTune - EUR+AFR	0.152	0.162	-0.01	0.205034
AFR	BMI	PRS-CS-multi - SumStatTune - EUR+AFR	DBSLMM-multi - SumStatTune - EUR+AFR	0.152	0.149	0.003	0.675739
AFR	BMI	PRS-CS-multi - SumStatTune - EUR+AFR	LDpred2 - IndivTune - AFR	0.152	0.031	0.121	7.54271e-26
AFR	BMI	PRS-CS-multi - SumStatTune - EUR+AFR	LDpred2 - IndivTune - EUR	0.152	0.166	-0.014	0.116588
AFR	BMI	PRS-CS-multi - SumStatTune - EUR+AFR	LDpred2 - SumStatTune - AFR	0.152	0.035	0.116	3.29561e-24
AFR	BMI	PRS-CS-multi - SumStatTune - EUR+AFR	LDpred2 - SumStatTune - EUR	0.152	0.164	-0.013	0.183673
AFR	BMI	PRS-CS-multi - SumStatTune - EUR+AFR	LDpred2-multi - IndivTune - EUR+AFR	0.152	0.168	-0.016	0.0289151
AFR	BMI	PRS-CS-multi - SumStatTune - EUR+AFR	LDpred2-multi - SumStatTune - EUR+AFR	0.152	0.155	-0.004	0.54442
AFR	BMI	PRS-CS-multi - SumStatTune - EUR+AFR	MegaPRS - IndivTune - AFR	0.152	0.021	0.13	7.96122e-25
AFR	BMI	PRS-CS-multi - SumStatTune - EUR+AFR	MegaPRS - IndivTune - EUR	0.152	0.184	-0.032	0.000862199
AFR	BMI	PRS-CS-multi - SumStatTune - EUR+AFR	MegaPRS - SumStatTune - AFR	0.152	0.013	0.139	4.46254e-21
AFR	BMI	PRS-CS-multi - SumStatTune - EUR+AFR	MegaPRS - SumStatTune - EUR	0.152	0.185	-0.033	0.000582791
AFR	BMI	PRS-CS-multi - SumStatTune - EUR+AFR	MegaPRS-multi - IndivTune - EUR+AFR	0.152	0.183	-0.032	0.000166266
AFR	BMI	PRS-CS-multi - SumStatTune - EUR+AFR	MegaPRS-multi - SumStatTune - EUR+AFR	0.152	0.153	-0.002	0.871753
AFR	BMI	PRS-CS-multi - SumStatTune - EUR+AFR	PRS-CS - IndivTune - AFR	0.152	0.024	0.127	4.86439e-28
AFR	BMI	PRS-CS-multi - SumStatTune - EUR+AFR	PRS-CS - IndivTune - EUR	0.152	0.163	-0.011	0.116481
AFR	BMI	PRS-CS-multi - SumStatTune - EUR+AFR	PRS-CS - SumStatTune - AFR	0.152	0.027	0.124	1.98759e-30
AFR	BMI	PRS-CS-multi - SumStatTune - EUR+AFR	PRS-CS - SumStatTune - EUR	0.152	0.163	-0.011	0.116481
AFR	BMI	PRS-CS-multi - SumStatTune - EUR+AFR	PRS-CS-multi - IndivTune - EUR+AFR	0.152	0.164	-0.013	0.0166464
AFR	BMI	PRS-CS-multi - SumStatTune - EUR+AFR	PRS-CS-multi - SumStatTune - EUR+AFR	0.16	0.16	NA	NA
AFR	BMI	PRS-CS-multi - SumStatTune - EUR+AFR	PRS-CSx - IndivTune - EUR+AFR	0.152	0.154	-0.002	0.81269
AFR	BMI	PRS-CS-multi - SumStatTune - EUR+AFR	PRS-CSx - SumStatTune - EUR+AFR	0.152	0.151	0.001	0.90789
AFR	BMI	PRS-CS-multi - SumStatTune - EUR+AFR	QuickPRS - SumStatTune - AFR	0.152	0.036	0.116	4.2166e-21
AFR	BMI	PRS-CS-multi - SumStatTune - EUR+AFR	QuickPRS - SumStatTune - EUR	0.152	0.175	-0.024	0.0125449
AFR	BMI	PRS-CS-multi - SumStatTune - EUR+AFR	QuickPRS-multi - IndivTune - EUR+AFR	0.152	0.178	-0.027	0.000871589
AFR	BMI	PRS-CS-multi - SumStatTune - EUR+AFR	QuickPRS-multi - SumStatTune - EUR+AFR	0.152	0.164	-0.013	0.0708753
AFR	BMI	PRS-CS-multi - SumStatTune - EUR+AFR	SBayesRC - SumStatTune - AFR	0.152	-0.055	0.206	5.9221e-31
AFR	BMI	PRS-CS-multi - SumStatTune - EUR+AFR	SBayesRC - SumStatTune - EUR	0.152	0.176	-0.024	0.00814845
AFR	BMI	PRS-CS-multi - SumStatTune - EUR+AFR	SBayesRC-multi - IndivTune - EUR+AFR	0.152	0.175	-0.023	0.0120139
AFR	BMI	PRS-CS-multi - SumStatTune - EUR+AFR	SBayesRC-multi - SumStatTune - EUR+AFR	0.152	0.134	0.018	0.0579541
AFR	BMI	PRS-CS-multi - SumStatTune - EUR+AFR	X-Wing - IndivTune - EUR+AFR	0.152	0.159	-0.008	0.227624
AFR	BMI	PRS-CS-multi - SumStatTune - EUR+AFR	X-Wing - SumStatTune - EUR+AFR	0.152	0.161	-0.009	0.110782
AFR	BMI	PRS-CS-multi - SumStatTune - EUR+AFR	lassosum - IndivTune - AFR	0.152	0.03	0.122	5.85944e-25
AFR	BMI	PRS-CS-multi - SumStatTune - EUR+AFR	lassosum - IndivTune - EUR	0.152	0.169	-0.017	0.0561559
AFR	BMI	PRS-CS-multi - SumStatTune - EUR+AFR	lassosum - SumStatTune - AFR	0.152	0.014	0.138	3.6369e-22
AFR	BMI	PRS-CS-multi - SumStatTune - EUR+AFR	lassosum - SumStatTune - EUR	0.152	0.126	0.025	0.0171524
AFR	BMI	PRS-CS-multi - SumStatTune - EUR+AFR	lassosum-multi - IndivTune - EUR+AFR	0.152	0.171	-0.02	0.00962903
AFR	BMI	PRS-CS-multi - SumStatTune - EUR+AFR	lassosum-multi - SumStatTune - EUR+AFR	0.152	0.107	0.044	9.88343e-06
AFR	BMI	PRS-CS-multi - SumStatTune - EUR+AFR	pT+clump - IndivTune - AFR	0.152	0.026	0.126	7.2492e-23
AFR	BMI	PRS-CS-multi - SumStatTune - EUR+AFR	pT+clump - IndivTune - EUR	0.152	0.104	0.048	9.99349e-05
AFR	BMI	PRS-CS-multi - SumStatTune - EUR+AFR	pT+clump-multi - IndivTune - EUR+AFR	0.152	0.108	0.044	6.26685e-05
AFR	BMI	PRS-CSx - IndivTune - EUR+AFR	All - IndivTune - AFR	0.154	0.045	0.109	9.61278e-15
AFR	BMI	PRS-CSx - IndivTune - EUR+AFR	All - IndivTune - EUR	0.154	0.184	-0.03	2.29054e-05
AFR	BMI	PRS-CSx - IndivTune - EUR+AFR	All - IndivTune - EUR+AFR	0.154	0.185	-0.031	8.67701e-07
AFR	BMI	PRS-CSx - IndivTune - EUR+AFR	DBSLMM - IndivTune - AFR	0.154	0.029	0.125	2.79131e-15
AFR	BMI	PRS-CSx - IndivTune - EUR+AFR	DBSLMM - IndivTune - EUR	0.154	0.16	-0.006	0.350137
AFR	BMI	PRS-CSx - IndivTune - EUR+AFR	DBSLMM - SumStatTune - AFR	0.154	0.029	0.125	2.7044e-15
AFR	BMI	PRS-CSx - IndivTune - EUR+AFR	DBSLMM - SumStatTune - EUR	0.154	0.16	-0.007	0.313864
AFR	BMI	PRS-CSx - IndivTune - EUR+AFR	DBSLMM-multi - IndivTune - EUR+AFR	0.154	0.162	-0.008	0.20387
AFR	BMI	PRS-CSx - IndivTune - EUR+AFR	DBSLMM-multi - SumStatTune - EUR+AFR	0.154	0.149	0.005	0.590094
AFR	BMI	PRS-CSx - IndivTune - EUR+AFR	LDpred2 - IndivTune - AFR	0.154	0.031	0.123	5.44014e-15
AFR	BMI	PRS-CSx - IndivTune - EUR+AFR	LDpred2 - IndivTune - EUR	0.154	0.166	-0.012	0.046537
AFR	BMI	PRS-CSx - IndivTune - EUR+AFR	LDpred2 - SumStatTune - AFR	0.154	0.035	0.118	5.0684e-14
AFR	BMI	PRS-CSx - IndivTune - EUR+AFR	LDpred2 - SumStatTune - EUR	0.154	0.164	-0.011	0.120779
AFR	BMI	PRS-CSx - IndivTune - EUR+AFR	LDpred2-multi - IndivTune - EUR+AFR	0.154	0.168	-0.014	0.0178304
AFR	BMI	PRS-CSx - IndivTune - EUR+AFR	LDpred2-multi - SumStatTune - EUR+AFR	0.154	0.155	-0.002	0.827639
AFR	BMI	PRS-CSx - IndivTune - EUR+AFR	MegaPRS - IndivTune - AFR	0.154	0.021	0.132	1.97589e-16
AFR	BMI	PRS-CSx - IndivTune - EUR+AFR	MegaPRS - IndivTune - EUR	0.154	0.184	-0.03	2.29054e-05
AFR	BMI	PRS-CSx - IndivTune - EUR+AFR	MegaPRS - SumStatTune - AFR	0.154	0.013	0.141	1.85403e-17
AFR	BMI	PRS-CSx - IndivTune - EUR+AFR	MegaPRS - SumStatTune - EUR	0.154	0.185	-0.031	1.69299e-05
AFR	BMI	PRS-CSx - IndivTune - EUR+AFR	MegaPRS-multi - IndivTune - EUR+AFR	0.154	0.183	-0.03	2.54224e-05
AFR	BMI	PRS-CSx - IndivTune - EUR+AFR	MegaPRS-multi - SumStatTune - EUR+AFR	0.154	0.153	0	0.967059
AFR	BMI	PRS-CSx - IndivTune - EUR+AFR	PRS-CS - IndivTune - AFR	0.154	0.024	0.129	3.89868e-16
AFR	BMI	PRS-CSx - IndivTune - EUR+AFR	PRS-CS - IndivTune - EUR	0.154	0.163	-0.009	0.156095
AFR	BMI	PRS-CSx - IndivTune - EUR+AFR	PRS-CS - SumStatTune - AFR	0.154	0.027	0.126	1.69415e-15
AFR	BMI	PRS-CSx - IndivTune - EUR+AFR	PRS-CS - SumStatTune - EUR	0.154	0.163	-0.009	0.156095
AFR	BMI	PRS-CSx - IndivTune - EUR+AFR	PRS-CS-multi - IndivTune - EUR+AFR	0.154	0.164	-0.011	0.103707
AFR	BMI	PRS-CSx - IndivTune - EUR+AFR	PRS-CS-multi - SumStatTune - EUR+AFR	0.154	0.152	0.002	0.81269
AFR	BMI	PRS-CSx - IndivTune - EUR+AFR	PRS-CSx - IndivTune - EUR+AFR	0.16	0.16	NA	NA
AFR	BMI	PRS-CSx - IndivTune - EUR+AFR	PRS-CSx - SumStatTune - EUR+AFR	0.154	0.151	0.003	0.718279
AFR	BMI	PRS-CSx - IndivTune - EUR+AFR	QuickPRS - SumStatTune - AFR	0.154	0.036	0.118	1.51652e-13
AFR	BMI	PRS-CSx - IndivTune - EUR+AFR	QuickPRS - SumStatTune - EUR	0.154	0.175	-0.022	0.00263083
AFR	BMI	PRS-CSx - IndivTune - EUR+AFR	QuickPRS-multi - IndivTune - EUR+AFR	0.154	0.178	-0.025	0.000477877
AFR	BMI	PRS-CSx - IndivTune - EUR+AFR	QuickPRS-multi - SumStatTune - EUR+AFR	0.154	0.164	-0.011	0.238417
AFR	BMI	PRS-CSx - IndivTune - EUR+AFR	SBayesRC - SumStatTune - AFR	0.154	-0.055	0.208	7.94753e-33
AFR	BMI	PRS-CSx - IndivTune - EUR+AFR	SBayesRC - SumStatTune - EUR	0.154	0.176	-0.022	0.00294582
AFR	BMI	PRS-CSx - IndivTune - EUR+AFR	SBayesRC-multi - IndivTune - EUR+AFR	0.154	0.175	-0.021	0.00463616
AFR	BMI	PRS-CSx - IndivTune - EUR+AFR	SBayesRC-multi - SumStatTune - EUR+AFR	0.154	0.134	0.02	0.0402568
AFR	BMI	PRS-CSx - IndivTune - EUR+AFR	X-Wing - IndivTune - EUR+AFR	0.154	0.159	-0.006	0.414834
AFR	BMI	PRS-CSx - IndivTune - EUR+AFR	X-Wing - SumStatTune - EUR+AFR	0.154	0.161	-0.007	0.280708
AFR	BMI	PRS-CSx - IndivTune - EUR+AFR	lassosum - IndivTune - AFR	0.154	0.03	0.124	5.78507e-15
AFR	BMI	PRS-CSx - IndivTune - EUR+AFR	lassosum - IndivTune - EUR	0.154	0.169	-0.015	0.0153175
AFR	BMI	PRS-CSx - IndivTune - EUR+AFR	lassosum - SumStatTune - AFR	0.154	0.014	0.14	3.71889e-17
AFR	BMI	PRS-CSx - IndivTune - EUR+AFR	lassosum - SumStatTune - EUR	0.154	0.126	0.027	0.0143891
AFR	BMI	PRS-CSx - IndivTune - EUR+AFR	lassosum-multi - IndivTune - EUR+AFR	0.154	0.171	-0.018	0.00477409
AFR	BMI	PRS-CSx - IndivTune - EUR+AFR	lassosum-multi - SumStatTune - EUR+AFR	0.154	0.107	0.046	0.000277343
AFR	BMI	PRS-CSx - IndivTune - EUR+AFR	pT+clump - IndivTune - AFR	0.154	0.026	0.128	2.63915e-15
AFR	BMI	PRS-CSx - IndivTune - EUR+AFR	pT+clump - IndivTune - EUR	0.154	0.104	0.05	1.88802e-05
AFR	BMI	PRS-CSx - IndivTune - EUR+AFR	pT+clump-multi - IndivTune - EUR+AFR	0.154	0.108	0.046	7.73786e-05
AFR	BMI	PRS-CSx - SumStatTune - EUR+AFR	All - IndivTune - AFR	0.151	0.045	0.106	1.80513e-13
AFR	BMI	PRS-CSx - SumStatTune - EUR+AFR	All - IndivTune - EUR	0.151	0.184	-0.033	0.000133763
AFR	BMI	PRS-CSx - SumStatTune - EUR+AFR	All - IndivTune - EUR+AFR	0.151	0.185	-0.034	2.26197e-05
AFR	BMI	PRS-CSx - SumStatTune - EUR+AFR	DBSLMM - IndivTune - AFR	0.151	0.029	0.122	2.31401e-16
AFR	BMI	PRS-CSx - SumStatTune - EUR+AFR	DBSLMM - IndivTune - EUR	0.151	0.16	-0.009	0.296088
AFR	BMI	PRS-CSx - SumStatTune - EUR+AFR	DBSLMM - SumStatTune - AFR	0.151	0.029	0.122	2.24853e-16
AFR	BMI	PRS-CSx - SumStatTune - EUR+AFR	DBSLMM - SumStatTune - EUR	0.151	0.16	-0.01	0.250352
AFR	BMI	PRS-CSx - SumStatTune - EUR+AFR	DBSLMM-multi - IndivTune - EUR+AFR	0.151	0.162	-0.011	0.174874
AFR	BMI	PRS-CSx - SumStatTune - EUR+AFR	DBSLMM-multi - SumStatTune - EUR+AFR	0.151	0.149	0.002	0.843304
AFR	BMI	PRS-CSx - SumStatTune - EUR+AFR	LDpred2 - IndivTune - AFR	0.151	0.031	0.12	4.55483e-16
AFR	BMI	PRS-CSx - SumStatTune - EUR+AFR	LDpred2 - IndivTune - EUR	0.151	0.166	-0.015	0.0633492
AFR	BMI	PRS-CSx - SumStatTune - EUR+AFR	LDpred2 - SumStatTune - AFR	0.151	0.035	0.115	5.18619e-15
AFR	BMI	PRS-CSx - SumStatTune - EUR+AFR	LDpred2 - SumStatTune - EUR	0.151	0.164	-0.014	0.126396
AFR	BMI	PRS-CSx - SumStatTune - EUR+AFR	LDpred2-multi - IndivTune - EUR+AFR	0.151	0.168	-0.017	0.024255
AFR	BMI	PRS-CSx - SumStatTune - EUR+AFR	LDpred2-multi - SumStatTune - EUR+AFR	0.151	0.155	-0.005	0.599496
AFR	BMI	PRS-CSx - SumStatTune - EUR+AFR	MegaPRS - IndivTune - AFR	0.151	0.021	0.129	1.3416e-17
AFR	BMI	PRS-CSx - SumStatTune - EUR+AFR	MegaPRS - IndivTune - EUR	0.151	0.184	-0.033	0.000133763
AFR	BMI	PRS-CSx - SumStatTune - EUR+AFR	MegaPRS - SumStatTune - AFR	0.151	0.013	0.138	9.08791e-18
AFR	BMI	PRS-CSx - SumStatTune - EUR+AFR	MegaPRS - SumStatTune - EUR	0.151	0.185	-0.034	7.65196e-05
AFR	BMI	PRS-CSx - SumStatTune - EUR+AFR	MegaPRS-multi - IndivTune - EUR+AFR	0.151	0.183	-0.033	7.00477e-05
AFR	BMI	PRS-CSx - SumStatTune - EUR+AFR	MegaPRS-multi - SumStatTune - EUR+AFR	0.151	0.153	-0.002	0.814531
AFR	BMI	PRS-CSx - SumStatTune - EUR+AFR	PRS-CS - IndivTune - AFR	0.151	0.024	0.127	3.01611e-17
AFR	BMI	PRS-CSx - SumStatTune - EUR+AFR	PRS-CS - IndivTune - EUR	0.151	0.163	-0.012	0.0683632
AFR	BMI	PRS-CSx - SumStatTune - EUR+AFR	PRS-CS - SumStatTune - AFR	0.151	0.027	0.123	1.34407e-16
AFR	BMI	PRS-CSx - SumStatTune - EUR+AFR	PRS-CS - SumStatTune - EUR	0.151	0.163	-0.012	0.0683632
AFR	BMI	PRS-CSx - SumStatTune - EUR+AFR	PRS-CS-multi - IndivTune - EUR+AFR	0.151	0.164	-0.013	0.0293155
AFR	BMI	PRS-CSx - SumStatTune - EUR+AFR	PRS-CS-multi - SumStatTune - EUR+AFR	0.151	0.152	-0.001	0.90789
AFR	BMI	PRS-CSx - SumStatTune - EUR+AFR	PRS-CSx - IndivTune - EUR+AFR	0.151	0.154	-0.003	0.718279
AFR	BMI	PRS-CSx - SumStatTune - EUR+AFR	PRS-CSx - SumStatTune - EUR+AFR	0.16	0.16	NA	NA
AFR	BMI	PRS-CSx - SumStatTune - EUR+AFR	QuickPRS - SumStatTune - AFR	0.151	0.036	0.115	1.46801e-14
AFR	BMI	PRS-CSx - SumStatTune - EUR+AFR	QuickPRS - SumStatTune - EUR	0.151	0.175	-0.024	0.00369942
AFR	BMI	PRS-CSx - SumStatTune - EUR+AFR	QuickPRS-multi - IndivTune - EUR+AFR	0.151	0.178	-0.028	0.000471367
AFR	BMI	PRS-CSx - SumStatTune - EUR+AFR	QuickPRS-multi - SumStatTune - EUR+AFR	0.151	0.164	-0.013	0.126606
AFR	BMI	PRS-CSx - SumStatTune - EUR+AFR	SBayesRC - SumStatTune - AFR	0.151	-0.055	0.205	8.47437e-32
AFR	BMI	PRS-CSx - SumStatTune - EUR+AFR	SBayesRC - SumStatTune - EUR	0.151	0.176	-0.025	0.00191949
AFR	BMI	PRS-CSx - SumStatTune - EUR+AFR	SBayesRC-multi - IndivTune - EUR+AFR	0.151	0.175	-0.024	0.0030245
AFR	BMI	PRS-CSx - SumStatTune - EUR+AFR	SBayesRC-multi - SumStatTune - EUR+AFR	0.151	0.134	0.017	0.0826306
AFR	BMI	PRS-CSx - SumStatTune - EUR+AFR	X-Wing - IndivTune - EUR+AFR	0.151	0.159	-0.009	0.11475
AFR	BMI	PRS-CSx - SumStatTune - EUR+AFR	X-Wing - SumStatTune - EUR+AFR	0.151	0.161	-0.01	0.127191
AFR	BMI	PRS-CSx - SumStatTune - EUR+AFR	lassosum - IndivTune - AFR	0.151	0.03	0.121	3.71551e-16
AFR	BMI	PRS-CSx - SumStatTune - EUR+AFR	lassosum - IndivTune - EUR	0.151	0.169	-0.018	0.0227322
AFR	BMI	PRS-CSx - SumStatTune - EUR+AFR	lassosum - SumStatTune - AFR	0.151	0.014	0.137	4.39623e-18
AFR	BMI	PRS-CSx - SumStatTune - EUR+AFR	lassosum - SumStatTune - EUR	0.151	0.126	0.025	0.00643282
AFR	BMI	PRS-CSx - SumStatTune - EUR+AFR	lassosum-multi - IndivTune - EUR+AFR	0.151	0.171	-0.02	0.00614566
AFR	BMI	PRS-CSx - SumStatTune - EUR+AFR	lassosum-multi - SumStatTune - EUR+AFR	0.151	0.107	0.043	3.89777e-05
AFR	BMI	PRS-CSx - SumStatTune - EUR+AFR	pT+clump - IndivTune - AFR	0.151	0.026	0.125	1.20344e-16
AFR	BMI	PRS-CSx - SumStatTune - EUR+AFR	pT+clump - IndivTune - EUR	0.151	0.104	0.047	8.89422e-05
AFR	BMI	PRS-CSx - SumStatTune - EUR+AFR	pT+clump-multi - IndivTune - EUR+AFR	0.151	0.108	0.043	0.000184328
AFR	BMI	QuickPRS - SumStatTune - AFR	All - IndivTune - AFR	0.036	0.045	-0.009	0.468556
AFR	BMI	QuickPRS - SumStatTune - AFR	All - IndivTune - EUR	0.036	0.184	-0.148	9.1919e-19
AFR	BMI	QuickPRS - SumStatTune - AFR	All - IndivTune - EUR+AFR	0.036	0.185	-0.149	3.88127e-21
AFR	BMI	QuickPRS - SumStatTune - AFR	DBSLMM - IndivTune - AFR	0.036	0.029	0.007	0.277963
AFR	BMI	QuickPRS - SumStatTune - AFR	DBSLMM - IndivTune - EUR	0.036	0.16	-0.124	1.75183e-13
AFR	BMI	QuickPRS - SumStatTune - AFR	DBSLMM - SumStatTune - AFR	0.036	0.029	0.007	0.274285
AFR	BMI	QuickPRS - SumStatTune - AFR	DBSLMM - SumStatTune - EUR	0.036	0.16	-0.125	1.22796e-13
AFR	BMI	QuickPRS - SumStatTune - AFR	DBSLMM-multi - IndivTune - EUR+AFR	0.036	0.162	-0.126	2.07248e-16
AFR	BMI	QuickPRS - SumStatTune - AFR	DBSLMM-multi - SumStatTune - EUR+AFR	0.036	0.149	-0.113	5.22809e-22
AFR	BMI	QuickPRS - SumStatTune - AFR	LDpred2 - IndivTune - AFR	0.036	0.031	0.005	0.510043
AFR	BMI	QuickPRS - SumStatTune - AFR	LDpred2 - IndivTune - EUR	0.036	0.166	-0.13	1.09251e-14
AFR	BMI	QuickPRS - SumStatTune - AFR	LDpred2 - SumStatTune - AFR	0.036	0.035	0	0.969872
AFR	BMI	QuickPRS - SumStatTune - AFR	LDpred2 - SumStatTune - EUR	0.036	0.164	-0.129	2.42736e-14
AFR	BMI	QuickPRS - SumStatTune - AFR	LDpred2-multi - IndivTune - EUR+AFR	0.036	0.168	-0.132	5.66138e-18
AFR	BMI	QuickPRS - SumStatTune - AFR	LDpred2-multi - SumStatTune - EUR+AFR	0.036	0.155	-0.12	2.01334e-22
AFR	BMI	QuickPRS - SumStatTune - AFR	MegaPRS - IndivTune - AFR	0.036	0.021	0.014	0.00154329
AFR	BMI	QuickPRS - SumStatTune - AFR	MegaPRS - IndivTune - EUR	0.036	0.184	-0.148	9.1919e-19
AFR	BMI	QuickPRS - SumStatTune - AFR	MegaPRS - SumStatTune - AFR	0.036	0.013	0.023	0.0554793
AFR	BMI	QuickPRS - SumStatTune - AFR	MegaPRS - SumStatTune - EUR	0.036	0.185	-0.149	4.63034e-19
AFR	BMI	QuickPRS - SumStatTune - AFR	MegaPRS-multi - IndivTune - EUR+AFR	0.036	0.183	-0.148	6.20244e-23
AFR	BMI	QuickPRS - SumStatTune - AFR	MegaPRS-multi - SumStatTune - EUR+AFR	0.036	0.153	-0.117	1.04394e-17
AFR	BMI	QuickPRS - SumStatTune - AFR	PRS-CS - IndivTune - AFR	0.036	0.024	0.011	0.138613
AFR	BMI	QuickPRS - SumStatTune - AFR	PRS-CS - IndivTune - EUR	0.036	0.163	-0.127	3.41492e-14
AFR	BMI	QuickPRS - SumStatTune - AFR	PRS-CS - SumStatTune - AFR	0.036	0.027	0.008	0.278955
AFR	BMI	QuickPRS - SumStatTune - AFR	PRS-CS - SumStatTune - EUR	0.036	0.163	-0.127	3.41492e-14
AFR	BMI	QuickPRS - SumStatTune - AFR	PRS-CS-multi - IndivTune - EUR+AFR	0.036	0.164	-0.128	5.50428e-17
AFR	BMI	QuickPRS - SumStatTune - AFR	PRS-CS-multi - SumStatTune - EUR+AFR	0.036	0.152	-0.116	4.2166e-21
AFR	BMI	QuickPRS - SumStatTune - AFR	PRS-CSx - IndivTune - EUR+AFR	0.036	0.154	-0.118	1.51652e-13
AFR	BMI	QuickPRS - SumStatTune - AFR	PRS-CSx - SumStatTune - EUR+AFR	0.036	0.151	-0.115	1.46801e-14
AFR	BMI	QuickPRS - SumStatTune - AFR	QuickPRS - SumStatTune - AFR	0.16	0.16	NA	NA
AFR	BMI	QuickPRS - SumStatTune - AFR	QuickPRS - SumStatTune - EUR	0.036	0.175	-0.139	1.30784e-16
AFR	BMI	QuickPRS - SumStatTune - AFR	QuickPRS-multi - IndivTune - EUR+AFR	0.036	0.178	-0.143	7.91822e-22
AFR	BMI	QuickPRS - SumStatTune - AFR	QuickPRS-multi - SumStatTune - EUR+AFR	0.036	0.164	-0.128	7.21442e-34
AFR	BMI	QuickPRS - SumStatTune - AFR	SBayesRC - SumStatTune - AFR	0.036	-0.055	0.09	2.94691e-07
AFR	BMI	QuickPRS - SumStatTune - AFR	SBayesRC - SumStatTune - EUR	0.036	0.176	-0.14	5.7933e-17
AFR	BMI	QuickPRS - SumStatTune - AFR	SBayesRC-multi - IndivTune - EUR+AFR	0.036	0.175	-0.139	1.39932e-16
AFR	BMI	QuickPRS - SumStatTune - AFR	SBayesRC-multi - SumStatTune - EUR+AFR	0.036	0.134	-0.098	5.98029e-11
AFR	BMI	QuickPRS - SumStatTune - AFR	X-Wing - IndivTune - EUR+AFR	0.036	0.159	-0.124	2.01101e-16
AFR	BMI	QuickPRS - SumStatTune - AFR	X-Wing - SumStatTune - EUR+AFR	0.036	0.161	-0.125	2.20289e-20
AFR	BMI	QuickPRS - SumStatTune - AFR	lassosum - IndivTune - AFR	0.036	0.03	0.006	0.379834
AFR	BMI	QuickPRS - SumStatTune - AFR	lassosum - IndivTune - EUR	0.036	0.169	-0.133	1.90979e-15
AFR	BMI	QuickPRS - SumStatTune - AFR	lassosum - SumStatTune - AFR	0.036	0.014	0.022	0.055209
AFR	BMI	QuickPRS - SumStatTune - AFR	lassosum - SumStatTune - EUR	0.036	0.126	-0.091	9.22204e-08
AFR	BMI	QuickPRS - SumStatTune - AFR	lassosum-multi - IndivTune - EUR+AFR	0.036	0.171	-0.136	4.40356e-19
AFR	BMI	QuickPRS - SumStatTune - AFR	lassosum-multi - SumStatTune - EUR+AFR	0.036	0.107	-0.072	3.48698e-08
AFR	BMI	QuickPRS - SumStatTune - AFR	pT+clump - IndivTune - AFR	0.036	0.026	0.01	0.275268
AFR	BMI	QuickPRS - SumStatTune - AFR	pT+clump - IndivTune - EUR	0.036	0.104	-0.068	6.65921e-05
AFR	BMI	QuickPRS - SumStatTune - AFR	pT+clump-multi - IndivTune - EUR+AFR	0.036	0.108	-0.072	1.79128e-06
AFR	BMI	QuickPRS - SumStatTune - EUR	All - IndivTune - AFR	0.175	0.045	0.13	1.21074e-15
AFR	BMI	QuickPRS - SumStatTune - EUR	All - IndivTune - EUR	0.175	0.184	-0.008	0.053281
AFR	BMI	QuickPRS - SumStatTune - EUR	All - IndivTune - EUR+AFR	0.175	0.185	-0.01	0.0495044
AFR	BMI	QuickPRS - SumStatTune - EUR	DBSLMM - IndivTune - AFR	0.175	0.029	0.146	4.27962e-18
AFR	BMI	QuickPRS - SumStatTune - EUR	DBSLMM - IndivTune - EUR	0.175	0.16	0.016	0.0200656
AFR	BMI	QuickPRS - SumStatTune - EUR	DBSLMM - SumStatTune - AFR	0.175	0.029	0.146	4.14487e-18
AFR	BMI	QuickPRS - SumStatTune - EUR	DBSLMM - SumStatTune - EUR	0.175	0.16	0.015	0.0303031
AFR	BMI	QuickPRS - SumStatTune - EUR	DBSLMM-multi - IndivTune - EUR+AFR	0.175	0.162	0.014	0.0534934
AFR	BMI	QuickPRS - SumStatTune - EUR	DBSLMM-multi - SumStatTune - EUR+AFR	0.175	0.149	0.026	0.00657268
AFR	BMI	QuickPRS - SumStatTune - EUR	LDpred2 - IndivTune - AFR	0.175	0.031	0.144	9.8919e-18
AFR	BMI	QuickPRS - SumStatTune - EUR	LDpred2 - IndivTune - EUR	0.175	0.166	0.009	0.111242
AFR	BMI	QuickPRS - SumStatTune - EUR	LDpred2 - SumStatTune - AFR	0.175	0.035	0.14	9.89032e-17
AFR	BMI	QuickPRS - SumStatTune - EUR	LDpred2 - SumStatTune - EUR	0.175	0.164	0.011	0.0908721
AFR	BMI	QuickPRS - SumStatTune - EUR	LDpred2-multi - IndivTune - EUR+AFR	0.175	0.168	0.007	0.242185
AFR	BMI	QuickPRS - SumStatTune - EUR	LDpred2-multi - SumStatTune - EUR+AFR	0.175	0.155	0.02	0.0337826
AFR	BMI	QuickPRS - SumStatTune - EUR	MegaPRS - IndivTune - AFR	0.175	0.021	0.154	1.05282e-19
AFR	BMI	QuickPRS - SumStatTune - EUR	MegaPRS - IndivTune - EUR	0.175	0.184	-0.008	0.053281
AFR	BMI	QuickPRS - SumStatTune - EUR	MegaPRS - SumStatTune - AFR	0.175	0.013	0.162	1.03585e-21
AFR	BMI	QuickPRS - SumStatTune - EUR	MegaPRS - SumStatTune - EUR	0.175	0.185	-0.01	0.0381273
AFR	BMI	QuickPRS - SumStatTune - EUR	MegaPRS-multi - IndivTune - EUR+AFR	0.175	0.183	-0.008	0.106087
AFR	BMI	QuickPRS - SumStatTune - EUR	MegaPRS-multi - SumStatTune - EUR+AFR	0.175	0.153	0.022	0.0179407
AFR	BMI	QuickPRS - SumStatTune - EUR	PRS-CS - IndivTune - AFR	0.175	0.024	0.151	4.70062e-19
AFR	BMI	QuickPRS - SumStatTune - EUR	PRS-CS - IndivTune - EUR	0.175	0.163	0.012	0.0658436
AFR	BMI	QuickPRS - SumStatTune - EUR	PRS-CS - SumStatTune - AFR	0.175	0.027	0.148	2.04074e-18
AFR	BMI	QuickPRS - SumStatTune - EUR	PRS-CS - SumStatTune - EUR	0.175	0.163	0.012	0.0658436
AFR	BMI	QuickPRS - SumStatTune - EUR	PRS-CS-multi - IndivTune - EUR+AFR	0.175	0.164	0.011	0.117234
AFR	BMI	QuickPRS - SumStatTune - EUR	PRS-CS-multi - SumStatTune - EUR+AFR	0.175	0.152	0.024	0.0125449
AFR	BMI	QuickPRS - SumStatTune - EUR	PRS-CSx - IndivTune - EUR+AFR	0.175	0.154	0.022	0.00263083
AFR	BMI	QuickPRS - SumStatTune - EUR	PRS-CSx - SumStatTune - EUR+AFR	0.175	0.151	0.024	0.00369942
AFR	BMI	QuickPRS - SumStatTune - EUR	QuickPRS - SumStatTune - AFR	0.175	0.036	0.139	1.30784e-16
AFR	BMI	QuickPRS - SumStatTune - EUR	QuickPRS - SumStatTune - EUR	0.16	0.16	NA	NA
AFR	BMI	QuickPRS - SumStatTune - EUR	QuickPRS-multi - IndivTune - EUR+AFR	0.175	0.178	-0.003	0.227859
AFR	BMI	QuickPRS - SumStatTune - EUR	QuickPRS-multi - SumStatTune - EUR+AFR	0.175	0.164	0.011	0.146572
AFR	BMI	QuickPRS - SumStatTune - EUR	SBayesRC - SumStatTune - AFR	0.175	-0.055	0.23	2.16531e-40
AFR	BMI	QuickPRS - SumStatTune - EUR	SBayesRC - SumStatTune - EUR	0.175	0.176	-0.001	0.915265
AFR	BMI	QuickPRS - SumStatTune - EUR	SBayesRC-multi - IndivTune - EUR+AFR	0.175	0.175	0	0.973758
AFR	BMI	QuickPRS - SumStatTune - EUR	SBayesRC-multi - SumStatTune - EUR+AFR	0.175	0.134	0.042	1.73186e-05
AFR	BMI	QuickPRS - SumStatTune - EUR	X-Wing - IndivTune - EUR+AFR	0.175	0.159	0.016	0.0400708
AFR	BMI	QuickPRS - SumStatTune - EUR	X-Wing - SumStatTune - EUR+AFR	0.175	0.161	0.014	0.0993525
AFR	BMI	QuickPRS - SumStatTune - EUR	lassosum - IndivTune - AFR	0.175	0.03	0.146	7.346e-18
AFR	BMI	QuickPRS - SumStatTune - EUR	lassosum - IndivTune - EUR	0.175	0.169	0.006	0.319525
AFR	BMI	QuickPRS - SumStatTune - EUR	lassosum - SumStatTune - AFR	0.175	0.014	0.161	4.08341e-21
AFR	BMI	QuickPRS - SumStatTune - EUR	lassosum - SumStatTune - EUR	0.175	0.126	0.049	1.194e-06
AFR	BMI	QuickPRS - SumStatTune - EUR	lassosum-multi - IndivTune - EUR+AFR	0.175	0.171	0.004	0.549448
AFR	BMI	QuickPRS - SumStatTune - EUR	lassosum-multi - SumStatTune - EUR+AFR	0.175	0.107	0.068	6.52745e-08
AFR	BMI	QuickPRS - SumStatTune - EUR	pT+clump - IndivTune - AFR	0.175	0.026	0.15	8.06298e-19
AFR	BMI	QuickPRS - SumStatTune - EUR	pT+clump - IndivTune - EUR	0.175	0.104	0.071	7.39296e-11
AFR	BMI	QuickPRS - SumStatTune - EUR	pT+clump-multi - IndivTune - EUR+AFR	0.175	0.108	0.067	2.05583e-09
AFR	BMI	QuickPRS-multi - IndivTune - EUR+AFR	All - IndivTune - AFR	0.178	0.045	0.134	3.38534e-18
AFR	BMI	QuickPRS-multi - IndivTune - EUR+AFR	All - IndivTune - EUR	0.178	0.184	-0.005	0.28648
AFR	BMI	QuickPRS-multi - IndivTune - EUR+AFR	All - IndivTune - EUR+AFR	0.178	0.185	-0.007	0.172894
AFR	BMI	QuickPRS-multi - IndivTune - EUR+AFR	DBSLMM - IndivTune - AFR	0.178	0.029	0.149	5.5715e-23
AFR	BMI	QuickPRS-multi - IndivTune - EUR+AFR	DBSLMM - IndivTune - EUR	0.178	0.16	0.019	0.00798899
AFR	BMI	QuickPRS-multi - IndivTune - EUR+AFR	DBSLMM - SumStatTune - AFR	0.178	0.029	0.149	5.37409e-23
AFR	BMI	QuickPRS-multi - IndivTune - EUR+AFR	DBSLMM - SumStatTune - EUR	0.178	0.16	0.018	0.0124449
AFR	BMI	QuickPRS-multi - IndivTune - EUR+AFR	DBSLMM-multi - IndivTune - EUR+AFR	0.178	0.162	0.017	0.011635
AFR	BMI	QuickPRS-multi - IndivTune - EUR+AFR	DBSLMM-multi - SumStatTune - EUR+AFR	0.178	0.149	0.029	0.000274649
AFR	BMI	QuickPRS-multi - IndivTune - EUR+AFR	LDpred2 - IndivTune - AFR	0.178	0.031	0.148	3.45753e-22
AFR	BMI	QuickPRS-multi - IndivTune - EUR+AFR	LDpred2 - IndivTune - EUR	0.178	0.166	0.013	0.0478817
AFR	BMI	QuickPRS-multi - IndivTune - EUR+AFR	LDpred2 - SumStatTune - AFR	0.178	0.035	0.143	6.54712e-21
AFR	BMI	QuickPRS-multi - IndivTune - EUR+AFR	LDpred2 - SumStatTune - EUR	0.178	0.164	0.014	0.0402597
AFR	BMI	QuickPRS-multi - IndivTune - EUR+AFR	LDpred2-multi - IndivTune - EUR+AFR	0.178	0.168	0.011	0.0736082
AFR	BMI	QuickPRS-multi - IndivTune - EUR+AFR	LDpred2-multi - SumStatTune - EUR+AFR	0.178	0.155	0.023	0.00359513
AFR	BMI	QuickPRS-multi - IndivTune - EUR+AFR	MegaPRS - IndivTune - AFR	0.178	0.021	0.157	2.10917e-25
AFR	BMI	QuickPRS-multi - IndivTune - EUR+AFR	MegaPRS - IndivTune - EUR	0.178	0.184	-0.005	0.28648
AFR	BMI	QuickPRS-multi - IndivTune - EUR+AFR	MegaPRS - SumStatTune - AFR	0.178	0.013	0.166	3.86669e-25
AFR	BMI	QuickPRS-multi - IndivTune - EUR+AFR	MegaPRS - SumStatTune - EUR	0.178	0.185	-0.006	0.213225
AFR	BMI	QuickPRS-multi - IndivTune - EUR+AFR	MegaPRS-multi - IndivTune - EUR+AFR	0.178	0.183	-0.005	0.249988
AFR	BMI	QuickPRS-multi - IndivTune - EUR+AFR	MegaPRS-multi - SumStatTune - EUR+AFR	0.178	0.153	0.025	0.00256518
AFR	BMI	QuickPRS-multi - IndivTune - EUR+AFR	PRS-CS - IndivTune - AFR	0.178	0.024	0.154	1.01938e-23
AFR	BMI	QuickPRS-multi - IndivTune - EUR+AFR	PRS-CS - IndivTune - EUR	0.178	0.163	0.015	0.0279536
AFR	BMI	QuickPRS-multi - IndivTune - EUR+AFR	PRS-CS - SumStatTune - AFR	0.178	0.027	0.151	6.37938e-23
AFR	BMI	QuickPRS-multi - IndivTune - EUR+AFR	PRS-CS - SumStatTune - EUR	0.178	0.163	0.015	0.0279536
AFR	BMI	QuickPRS-multi - IndivTune - EUR+AFR	PRS-CS-multi - IndivTune - EUR+AFR	0.178	0.164	0.014	0.0326343
AFR	BMI	QuickPRS-multi - IndivTune - EUR+AFR	PRS-CS-multi - SumStatTune - EUR+AFR	0.178	0.152	0.027	0.000871589
AFR	BMI	QuickPRS-multi - IndivTune - EUR+AFR	PRS-CSx - IndivTune - EUR+AFR	0.178	0.154	0.025	0.000477877
AFR	BMI	QuickPRS-multi - IndivTune - EUR+AFR	PRS-CSx - SumStatTune - EUR+AFR	0.178	0.151	0.028	0.000471367
AFR	BMI	QuickPRS-multi - IndivTune - EUR+AFR	QuickPRS - SumStatTune - AFR	0.178	0.036	0.143	7.91822e-22
AFR	BMI	QuickPRS-multi - IndivTune - EUR+AFR	QuickPRS - SumStatTune - EUR	0.178	0.175	0.003	0.227859
AFR	BMI	QuickPRS-multi - IndivTune - EUR+AFR	QuickPRS-multi - IndivTune - EUR+AFR	0.16	0.16	NA	NA
AFR	BMI	QuickPRS-multi - IndivTune - EUR+AFR	QuickPRS-multi - SumStatTune - EUR+AFR	0.178	0.164	0.014	0.00512186
AFR	BMI	QuickPRS-multi - IndivTune - EUR+AFR	SBayesRC - SumStatTune - AFR	0.178	-0.055	0.233	1.20927e-40
AFR	BMI	QuickPRS-multi - IndivTune - EUR+AFR	SBayesRC - SumStatTune - EUR	0.178	0.176	0.003	0.705306
AFR	BMI	QuickPRS-multi - IndivTune - EUR+AFR	SBayesRC-multi - IndivTune - EUR+AFR	0.178	0.175	0.003	0.614399
AFR	BMI	QuickPRS-multi - IndivTune - EUR+AFR	SBayesRC-multi - SumStatTune - EUR+AFR	0.178	0.134	0.045	1.07846e-06
AFR	BMI	QuickPRS-multi - IndivTune - EUR+AFR	X-Wing - IndivTune - EUR+AFR	0.178	0.159	0.019	0.00828749
AFR	BMI	QuickPRS-multi - IndivTune - EUR+AFR	X-Wing - SumStatTune - EUR+AFR	0.178	0.161	0.017	0.0212697
AFR	BMI	QuickPRS-multi - IndivTune - EUR+AFR	lassosum - IndivTune - AFR	0.178	0.03	0.149	1.86603e-22
AFR	BMI	QuickPRS-multi - IndivTune - EUR+AFR	lassosum - IndivTune - EUR	0.178	0.169	0.009	0.155968
AFR	BMI	QuickPRS-multi - IndivTune - EUR+AFR	lassosum - SumStatTune - AFR	0.178	0.014	0.164	9.60982e-25
AFR	BMI	QuickPRS-multi - IndivTune - EUR+AFR	lassosum - SumStatTune - EUR	0.178	0.126	0.052	3.85236e-07
AFR	BMI	QuickPRS-multi - IndivTune - EUR+AFR	lassosum-multi - IndivTune - EUR+AFR	0.178	0.171	0.007	0.244307
AFR	BMI	QuickPRS-multi - IndivTune - EUR+AFR	lassosum-multi - SumStatTune - EUR+AFR	0.178	0.107	0.071	8.93263e-10
AFR	BMI	QuickPRS-multi - IndivTune - EUR+AFR	pT+clump - IndivTune - AFR	0.178	0.026	0.153	6.34416e-23
AFR	BMI	QuickPRS-multi - IndivTune - EUR+AFR	pT+clump - IndivTune - EUR	0.178	0.104	0.075	2.15872e-11
AFR	BMI	QuickPRS-multi - IndivTune - EUR+AFR	pT+clump-multi - IndivTune - EUR+AFR	0.178	0.108	0.07	6.46391e-11
AFR	BMI	QuickPRS-multi - SumStatTune - EUR+AFR	All - IndivTune - AFR	0.164	0.045	0.119	4.39389e-18
AFR	BMI	QuickPRS-multi - SumStatTune - EUR+AFR	All - IndivTune - EUR	0.164	0.184	-0.019	0.0201326
AFR	BMI	QuickPRS-multi - SumStatTune - EUR+AFR	All - IndivTune - EUR+AFR	0.164	0.185	-0.021	0.00608976
AFR	BMI	QuickPRS-multi - SumStatTune - EUR+AFR	DBSLMM - IndivTune - AFR	0.164	0.029	0.135	3.08064e-31
AFR	BMI	QuickPRS-multi - SumStatTune - EUR+AFR	DBSLMM - IndivTune - EUR	0.164	0.16	0.005	0.634179
AFR	BMI	QuickPRS-multi - SumStatTune - EUR+AFR	DBSLMM - SumStatTune - AFR	0.164	0.029	0.135	2.98298e-31
AFR	BMI	QuickPRS-multi - SumStatTune - EUR+AFR	DBSLMM - SumStatTune - EUR	0.164	0.16	0.004	0.697415
AFR	BMI	QuickPRS-multi - SumStatTune - EUR+AFR	DBSLMM-multi - IndivTune - EUR+AFR	0.164	0.162	0.003	0.751915
AFR	BMI	QuickPRS-multi - SumStatTune - EUR+AFR	DBSLMM-multi - SumStatTune - EUR+AFR	0.164	0.149	0.015	0.0213121
AFR	BMI	QuickPRS-multi - SumStatTune - EUR+AFR	LDpred2 - IndivTune - AFR	0.164	0.031	0.133	1.60966e-28
AFR	BMI	QuickPRS-multi - SumStatTune - EUR+AFR	LDpred2 - IndivTune - EUR	0.164	0.166	-0.002	0.85792
AFR	BMI	QuickPRS-multi - SumStatTune - EUR+AFR	LDpred2 - SumStatTune - AFR	0.164	0.035	0.129	1.61373e-26
AFR	BMI	QuickPRS-multi - SumStatTune - EUR+AFR	LDpred2 - SumStatTune - EUR	0.164	0.164	0	0.98025
AFR	BMI	QuickPRS-multi - SumStatTune - EUR+AFR	LDpred2-multi - IndivTune - EUR+AFR	0.164	0.168	-0.004	0.643687
AFR	BMI	QuickPRS-multi - SumStatTune - EUR+AFR	LDpred2-multi - SumStatTune - EUR+AFR	0.164	0.155	0.009	0.199338
AFR	BMI	QuickPRS-multi - SumStatTune - EUR+AFR	MegaPRS - IndivTune - AFR	0.164	0.021	0.143	3.17356e-37
AFR	BMI	QuickPRS-multi - SumStatTune - EUR+AFR	MegaPRS - IndivTune - EUR	0.164	0.184	-0.019	0.0201326
AFR	BMI	QuickPRS-multi - SumStatTune - EUR+AFR	MegaPRS - SumStatTune - AFR	0.164	0.013	0.151	1.27599e-26
AFR	BMI	QuickPRS-multi - SumStatTune - EUR+AFR	MegaPRS - SumStatTune - EUR	0.164	0.185	-0.021	0.0148929
AFR	BMI	QuickPRS-multi - SumStatTune - EUR+AFR	MegaPRS-multi - IndivTune - EUR+AFR	0.164	0.183	-0.019	0.00328352
AFR	BMI	QuickPRS-multi - SumStatTune - EUR+AFR	MegaPRS-multi - SumStatTune - EUR+AFR	0.164	0.153	0.011	0.182521
AFR	BMI	QuickPRS-multi - SumStatTune - EUR+AFR	PRS-CS - IndivTune - AFR	0.164	0.024	0.14	2.33558e-30
AFR	BMI	QuickPRS-multi - SumStatTune - EUR+AFR	PRS-CS - IndivTune - EUR	0.164	0.163	0.001	0.9053
AFR	BMI	QuickPRS-multi - SumStatTune - EUR+AFR	PRS-CS - SumStatTune - AFR	0.164	0.027	0.137	3.88128e-29
AFR	BMI	QuickPRS-multi - SumStatTune - EUR+AFR	PRS-CS - SumStatTune - EUR	0.164	0.163	0.001	0.9053
AFR	BMI	QuickPRS-multi - SumStatTune - EUR+AFR	PRS-CS-multi - IndivTune - EUR+AFR	0.164	0.164	0	0.994098
AFR	BMI	QuickPRS-multi - SumStatTune - EUR+AFR	PRS-CS-multi - SumStatTune - EUR+AFR	0.164	0.152	0.013	0.0708753
AFR	BMI	QuickPRS-multi - SumStatTune - EUR+AFR	PRS-CSx - IndivTune - EUR+AFR	0.164	0.154	0.011	0.238417
AFR	BMI	QuickPRS-multi - SumStatTune - EUR+AFR	PRS-CSx - SumStatTune - EUR+AFR	0.164	0.151	0.013	0.126606
AFR	BMI	QuickPRS-multi - SumStatTune - EUR+AFR	QuickPRS - SumStatTune - AFR	0.164	0.036	0.128	7.21442e-34
AFR	BMI	QuickPRS-multi - SumStatTune - EUR+AFR	QuickPRS - SumStatTune - EUR	0.164	0.175	-0.011	0.146572
AFR	BMI	QuickPRS-multi - SumStatTune - EUR+AFR	QuickPRS-multi - IndivTune - EUR+AFR	0.164	0.178	-0.014	0.00512186
AFR	BMI	QuickPRS-multi - SumStatTune - EUR+AFR	QuickPRS-multi - SumStatTune - EUR+AFR	0.16	0.16	NA	NA
AFR	BMI	QuickPRS-multi - SumStatTune - EUR+AFR	SBayesRC - SumStatTune - AFR	0.164	-0.055	0.219	1.45513e-34
AFR	BMI	QuickPRS-multi - SumStatTune - EUR+AFR	SBayesRC - SumStatTune - EUR	0.164	0.176	-0.012	0.207352
AFR	BMI	QuickPRS-multi - SumStatTune - EUR+AFR	SBayesRC-multi - IndivTune - EUR+AFR	0.164	0.175	-0.011	0.249934
AFR	BMI	QuickPRS-multi - SumStatTune - EUR+AFR	SBayesRC-multi - SumStatTune - EUR+AFR	0.164	0.134	0.031	0.00164615
AFR	BMI	QuickPRS-multi - SumStatTune - EUR+AFR	X-Wing - IndivTune - EUR+AFR	0.164	0.159	0.005	0.568506
AFR	BMI	QuickPRS-multi - SumStatTune - EUR+AFR	X-Wing - SumStatTune - EUR+AFR	0.164	0.161	0.003	0.675365
AFR	BMI	QuickPRS-multi - SumStatTune - EUR+AFR	lassosum - IndivTune - AFR	0.164	0.03	0.135	1.54096e-29
AFR	BMI	QuickPRS-multi - SumStatTune - EUR+AFR	lassosum - IndivTune - EUR	0.164	0.169	-0.005	0.595751
AFR	BMI	QuickPRS-multi - SumStatTune - EUR+AFR	lassosum - SumStatTune - AFR	0.164	0.014	0.15	4.73064e-27
AFR	BMI	QuickPRS-multi - SumStatTune - EUR+AFR	lassosum - SumStatTune - EUR	0.164	0.126	0.038	0.00124602
AFR	BMI	QuickPRS-multi - SumStatTune - EUR+AFR	lassosum-multi - IndivTune - EUR+AFR	0.164	0.171	-0.007	0.361186
AFR	BMI	QuickPRS-multi - SumStatTune - EUR+AFR	lassosum-multi - SumStatTune - EUR+AFR	0.164	0.107	0.057	7.76017e-08
AFR	BMI	QuickPRS-multi - SumStatTune - EUR+AFR	pT+clump - IndivTune - AFR	0.164	0.026	0.139	2.17655e-27
AFR	BMI	QuickPRS-multi - SumStatTune - EUR+AFR	pT+clump - IndivTune - EUR	0.164	0.104	0.06	1.17103e-06
AFR	BMI	QuickPRS-multi - SumStatTune - EUR+AFR	pT+clump-multi - IndivTune - EUR+AFR	0.164	0.108	0.056	3.54313e-07
AFR	BMI	SBayesRC - SumStatTune - AFR	All - IndivTune - AFR	-0.055	0.045	-0.099	1.70747e-08
AFR	BMI	SBayesRC - SumStatTune - AFR	All - IndivTune - EUR	-0.055	0.184	-0.238	1.72367e-43
AFR	BMI	SBayesRC - SumStatTune - AFR	All - IndivTune - EUR+AFR	-0.055	0.185	-0.24	2.55801e-43
AFR	BMI	SBayesRC - SumStatTune - AFR	DBSLMM - IndivTune - AFR	-0.055	0.029	-0.084	2.0389e-06
AFR	BMI	SBayesRC - SumStatTune - AFR	DBSLMM - IndivTune - EUR	-0.055	0.16	-0.214	1.81048e-35
AFR	BMI	SBayesRC - SumStatTune - AFR	DBSLMM - SumStatTune - AFR	-0.055	0.029	-0.084	2.07308e-06
AFR	BMI	SBayesRC - SumStatTune - AFR	DBSLMM - SumStatTune - EUR	-0.055	0.16	-0.215	9.96224e-36
AFR	BMI	SBayesRC - SumStatTune - AFR	DBSLMM-multi - IndivTune - EUR+AFR	-0.055	0.162	-0.216	2.0423e-35
AFR	BMI	SBayesRC - SumStatTune - AFR	DBSLMM-multi - SumStatTune - EUR+AFR	-0.055	0.149	-0.204	3.82871e-30
AFR	BMI	SBayesRC - SumStatTune - AFR	LDpred2 - IndivTune - AFR	-0.055	0.031	-0.085	1.61933e-06
AFR	BMI	SBayesRC - SumStatTune - AFR	LDpred2 - IndivTune - EUR	-0.055	0.166	-0.22	1.55109e-37
AFR	BMI	SBayesRC - SumStatTune - AFR	LDpred2 - SumStatTune - AFR	-0.055	0.035	-0.09	4.2442e-07
AFR	BMI	SBayesRC - SumStatTune - AFR	LDpred2 - SumStatTune - EUR	-0.055	0.164	-0.219	5.47917e-37
AFR	BMI	SBayesRC - SumStatTune - AFR	LDpred2-multi - IndivTune - EUR+AFR	-0.055	0.168	-0.222	2.73434e-37
AFR	BMI	SBayesRC - SumStatTune - AFR	LDpred2-multi - SumStatTune - EUR+AFR	-0.055	0.155	-0.21	9.97101e-32
AFR	BMI	SBayesRC - SumStatTune - AFR	MegaPRS - IndivTune - AFR	-0.055	0.021	-0.076	1.62091e-05
AFR	BMI	SBayesRC - SumStatTune - AFR	MegaPRS - IndivTune - EUR	-0.055	0.184	-0.238	1.72367e-43
AFR	BMI	SBayesRC - SumStatTune - AFR	MegaPRS - SumStatTune - AFR	-0.055	0.013	-0.067	5.83791e-05
AFR	BMI	SBayesRC - SumStatTune - AFR	MegaPRS - SumStatTune - EUR	-0.055	0.185	-0.239	6.36343e-44
AFR	BMI	SBayesRC - SumStatTune - AFR	MegaPRS-multi - IndivTune - EUR+AFR	-0.055	0.183	-0.238	1.53906e-42
AFR	BMI	SBayesRC - SumStatTune - AFR	MegaPRS-multi - SumStatTune - EUR+AFR	-0.055	0.153	-0.208	1.9898e-32
AFR	BMI	SBayesRC - SumStatTune - AFR	PRS-CS - IndivTune - AFR	-0.055	0.024	-0.079	7.71999e-06
AFR	BMI	SBayesRC - SumStatTune - AFR	PRS-CS - IndivTune - EUR	-0.055	0.163	-0.218	1.06666e-36
AFR	BMI	SBayesRC - SumStatTune - AFR	PRS-CS - SumStatTune - AFR	-0.055	0.027	-0.082	3.21642e-06
AFR	BMI	SBayesRC - SumStatTune - AFR	PRS-CS - SumStatTune - EUR	-0.055	0.163	-0.218	1.06666e-36
AFR	BMI	SBayesRC - SumStatTune - AFR	PRS-CS-multi - IndivTune - EUR+AFR	-0.055	0.164	-0.219	2.60551e-36
AFR	BMI	SBayesRC - SumStatTune - AFR	PRS-CS-multi - SumStatTune - EUR+AFR	-0.055	0.152	-0.206	5.9221e-31
AFR	BMI	SBayesRC - SumStatTune - AFR	PRS-CSx - IndivTune - EUR+AFR	-0.055	0.154	-0.208	7.94753e-33
AFR	BMI	SBayesRC - SumStatTune - AFR	PRS-CSx - SumStatTune - EUR+AFR	-0.055	0.151	-0.205	8.47437e-32
AFR	BMI	SBayesRC - SumStatTune - AFR	QuickPRS - SumStatTune - AFR	-0.055	0.036	-0.09	2.94691e-07
AFR	BMI	SBayesRC - SumStatTune - AFR	QuickPRS - SumStatTune - EUR	-0.055	0.175	-0.23	2.16531e-40
AFR	BMI	SBayesRC - SumStatTune - AFR	QuickPRS-multi - IndivTune - EUR+AFR	-0.055	0.178	-0.233	1.20927e-40
AFR	BMI	SBayesRC - SumStatTune - AFR	QuickPRS-multi - SumStatTune - EUR+AFR	-0.055	0.164	-0.219	1.45513e-34
AFR	BMI	SBayesRC - SumStatTune - AFR	SBayesRC - SumStatTune - AFR	0.16	0.16	NA	NA
AFR	BMI	SBayesRC - SumStatTune - AFR	SBayesRC - SumStatTune - EUR	-0.055	0.176	-0.23	1.18135e-40
AFR	BMI	SBayesRC - SumStatTune - AFR	SBayesRC-multi - IndivTune - EUR+AFR	-0.055	0.175	-0.23	1.49016e-41
AFR	BMI	SBayesRC - SumStatTune - AFR	SBayesRC-multi - SumStatTune - EUR+AFR	-0.055	0.134	-0.188	9.94937e-23
AFR	BMI	SBayesRC - SumStatTune - AFR	X-Wing - IndivTune - EUR+AFR	-0.055	0.159	-0.214	1.79916e-34
AFR	BMI	SBayesRC - SumStatTune - AFR	X-Wing - SumStatTune - EUR+AFR	-0.055	0.161	-0.216	4.50153e-34
AFR	BMI	SBayesRC - SumStatTune - AFR	lassosum - IndivTune - AFR	-0.055	0.03	-0.084	1.67939e-06
AFR	BMI	SBayesRC - SumStatTune - AFR	lassosum - IndivTune - EUR	-0.055	0.169	-0.224	8.11e-39
AFR	BMI	SBayesRC - SumStatTune - AFR	lassosum - SumStatTune - AFR	-0.055	0.014	-0.069	4.31348e-05
AFR	BMI	SBayesRC - SumStatTune - AFR	lassosum - SumStatTune - EUR	-0.055	0.126	-0.181	8.49973e-26
AFR	BMI	SBayesRC - SumStatTune - AFR	lassosum-multi - IndivTune - EUR+AFR	-0.055	0.171	-0.226	9.34674e-39
AFR	BMI	SBayesRC - SumStatTune - AFR	lassosum-multi - SumStatTune - EUR+AFR	-0.055	0.107	-0.162	2.15515e-20
AFR	BMI	SBayesRC - SumStatTune - AFR	pT+clump - IndivTune - AFR	-0.055	0.026	-0.08	4.43962e-06
AFR	BMI	SBayesRC - SumStatTune - AFR	pT+clump - IndivTune - EUR	-0.055	0.104	-0.158	5.0082e-20
AFR	BMI	SBayesRC - SumStatTune - AFR	pT+clump-multi - IndivTune - EUR+AFR	-0.055	0.108	-0.163	1.91356e-20
AFR	BMI	SBayesRC - SumStatTune - EUR	All - IndivTune - AFR	0.176	0.045	0.131	1.81207e-16
AFR	BMI	SBayesRC - SumStatTune - EUR	All - IndivTune - EUR	0.176	0.184	-0.008	0.196889
AFR	BMI	SBayesRC - SumStatTune - EUR	All - IndivTune - EUR+AFR	0.176	0.185	-0.009	0.141453
AFR	BMI	SBayesRC - SumStatTune - EUR	DBSLMM - IndivTune - AFR	0.176	0.029	0.147	1.42567e-18
AFR	BMI	SBayesRC - SumStatTune - EUR	DBSLMM - IndivTune - EUR	0.176	0.16	0.016	0.0204427
AFR	BMI	SBayesRC - SumStatTune - EUR	DBSLMM - SumStatTune - AFR	0.176	0.029	0.147	1.37657e-18
AFR	BMI	SBayesRC - SumStatTune - EUR	DBSLMM - SumStatTune - EUR	0.176	0.16	0.015	0.0283677
AFR	BMI	SBayesRC - SumStatTune - EUR	DBSLMM-multi - IndivTune - EUR+AFR	0.176	0.162	0.014	0.0494268
AFR	BMI	SBayesRC - SumStatTune - EUR	DBSLMM-multi - SumStatTune - EUR+AFR	0.176	0.149	0.027	0.0051578
AFR	BMI	SBayesRC - SumStatTune - EUR	LDpred2 - IndivTune - AFR	0.176	0.031	0.145	3.07073e-18
AFR	BMI	SBayesRC - SumStatTune - EUR	LDpred2 - IndivTune - EUR	0.176	0.166	0.01	0.106642
AFR	BMI	SBayesRC - SumStatTune - EUR	LDpred2 - SumStatTune - AFR	0.176	0.035	0.14	3.19821e-17
AFR	BMI	SBayesRC - SumStatTune - EUR	LDpred2 - SumStatTune - EUR	0.176	0.164	0.011	0.101364
AFR	BMI	SBayesRC - SumStatTune - EUR	LDpred2-multi - IndivTune - EUR+AFR	0.176	0.168	0.008	0.217395
AFR	BMI	SBayesRC - SumStatTune - EUR	LDpred2-multi - SumStatTune - EUR+AFR	0.176	0.155	0.02	0.0308994
AFR	BMI	SBayesRC - SumStatTune - EUR	MegaPRS - IndivTune - AFR	0.176	0.021	0.154	4.21324e-20
AFR	BMI	SBayesRC - SumStatTune - EUR	MegaPRS - IndivTune - EUR	0.176	0.184	-0.008	0.196889
AFR	BMI	SBayesRC - SumStatTune - EUR	MegaPRS - SumStatTune - AFR	0.176	0.013	0.163	3.32937e-22
AFR	BMI	SBayesRC - SumStatTune - EUR	MegaPRS - SumStatTune - EUR	0.176	0.185	-0.009	0.144069
AFR	BMI	SBayesRC - SumStatTune - EUR	MegaPRS-multi - IndivTune - EUR+AFR	0.176	0.183	-0.008	0.245222
AFR	BMI	SBayesRC - SumStatTune - EUR	MegaPRS-multi - SumStatTune - EUR+AFR	0.176	0.153	0.023	0.0204366
AFR	BMI	SBayesRC - SumStatTune - EUR	PRS-CS - IndivTune - AFR	0.176	0.024	0.152	1.65355e-19
AFR	BMI	SBayesRC - SumStatTune - EUR	PRS-CS - IndivTune - EUR	0.176	0.163	0.013	0.0465516
AFR	BMI	SBayesRC - SumStatTune - EUR	PRS-CS - SumStatTune - AFR	0.176	0.027	0.149	6.01466e-19
AFR	BMI	SBayesRC - SumStatTune - EUR	PRS-CS - SumStatTune - EUR	0.176	0.163	0.013	0.0465516
AFR	BMI	SBayesRC - SumStatTune - EUR	PRS-CS-multi - IndivTune - EUR+AFR	0.176	0.164	0.012	0.0862943
AFR	BMI	SBayesRC - SumStatTune - EUR	PRS-CS-multi - SumStatTune - EUR+AFR	0.176	0.152	0.024	0.00814845
AFR	BMI	SBayesRC - SumStatTune - EUR	PRS-CSx - IndivTune - EUR+AFR	0.176	0.154	0.022	0.00294582
AFR	BMI	SBayesRC - SumStatTune - EUR	PRS-CSx - SumStatTune - EUR+AFR	0.176	0.151	0.025	0.00191949
AFR	BMI	SBayesRC - SumStatTune - EUR	QuickPRS - SumStatTune - AFR	0.176	0.036	0.14	5.7933e-17
AFR	BMI	SBayesRC - SumStatTune - EUR	QuickPRS - SumStatTune - EUR	0.176	0.175	0.001	0.915265
AFR	BMI	SBayesRC - SumStatTune - EUR	QuickPRS-multi - IndivTune - EUR+AFR	0.176	0.178	-0.003	0.705306
AFR	BMI	SBayesRC - SumStatTune - EUR	QuickPRS-multi - SumStatTune - EUR+AFR	0.176	0.164	0.012	0.207352
AFR	BMI	SBayesRC - SumStatTune - EUR	SBayesRC - SumStatTune - AFR	0.176	-0.055	0.23	1.18135e-40
AFR	BMI	SBayesRC - SumStatTune - EUR	SBayesRC - SumStatTune - EUR	0.16	0.16	NA	NA
AFR	BMI	SBayesRC - SumStatTune - EUR	SBayesRC-multi - IndivTune - EUR+AFR	0.176	0.175	0.001	0.110862
AFR	BMI	SBayesRC - SumStatTune - EUR	SBayesRC-multi - SumStatTune - EUR+AFR	0.176	0.134	0.042	1.01551e-07
AFR	BMI	SBayesRC - SumStatTune - EUR	X-Wing - IndivTune - EUR+AFR	0.176	0.159	0.016	0.0239023
AFR	BMI	SBayesRC - SumStatTune - EUR	X-Wing - SumStatTune - EUR+AFR	0.176	0.161	0.015	0.0772137
AFR	BMI	SBayesRC - SumStatTune - EUR	lassosum - IndivTune - AFR	0.176	0.03	0.146	2.55321e-18
AFR	BMI	SBayesRC - SumStatTune - EUR	lassosum - IndivTune - EUR	0.176	0.169	0.007	0.307465
AFR	BMI	SBayesRC - SumStatTune - EUR	lassosum - SumStatTune - AFR	0.176	0.014	0.162	1.91503e-21
AFR	BMI	SBayesRC - SumStatTune - EUR	lassosum - SumStatTune - EUR	0.176	0.126	0.05	5.40548e-07
AFR	BMI	SBayesRC - SumStatTune - EUR	lassosum-multi - IndivTune - EUR+AFR	0.176	0.171	0.005	0.508302
AFR	BMI	SBayesRC - SumStatTune - EUR	lassosum-multi - SumStatTune - EUR+AFR	0.176	0.107	0.068	3.18035e-08
AFR	BMI	SBayesRC - SumStatTune - EUR	pT+clump - IndivTune - AFR	0.176	0.026	0.15	3.88335e-19
AFR	BMI	SBayesRC - SumStatTune - EUR	pT+clump - IndivTune - EUR	0.176	0.104	0.072	3.49965e-10
AFR	BMI	SBayesRC - SumStatTune - EUR	pT+clump-multi - IndivTune - EUR+AFR	0.176	0.108	0.068	5.96554e-09
AFR	BMI	SBayesRC-multi - IndivTune - EUR+AFR	All - IndivTune - AFR	0.175	0.045	0.13	4.06882e-16
AFR	BMI	SBayesRC-multi - IndivTune - EUR+AFR	All - IndivTune - EUR	0.175	0.184	-0.009	0.153104
AFR	BMI	SBayesRC-multi - IndivTune - EUR+AFR	All - IndivTune - EUR+AFR	0.175	0.185	-0.01	0.111296
AFR	BMI	SBayesRC-multi - IndivTune - EUR+AFR	DBSLMM - IndivTune - AFR	0.175	0.029	0.146	3.91082e-18
AFR	BMI	SBayesRC-multi - IndivTune - EUR+AFR	DBSLMM - IndivTune - EUR	0.175	0.16	0.015	0.0288506
AFR	BMI	SBayesRC-multi - IndivTune - EUR+AFR	DBSLMM - SumStatTune - AFR	0.175	0.029	0.146	3.7794e-18
AFR	BMI	SBayesRC-multi - IndivTune - EUR+AFR	DBSLMM - SumStatTune - EUR	0.175	0.16	0.015	0.0393074
AFR	BMI	SBayesRC-multi - IndivTune - EUR+AFR	DBSLMM-multi - IndivTune - EUR+AFR	0.175	0.162	0.013	0.0678228
AFR	BMI	SBayesRC-multi - IndivTune - EUR+AFR	DBSLMM-multi - SumStatTune - EUR+AFR	0.175	0.149	0.026	0.00765101
AFR	BMI	SBayesRC-multi - IndivTune - EUR+AFR	LDpred2 - IndivTune - AFR	0.175	0.031	0.144	8.70593e-18
AFR	BMI	SBayesRC-multi - IndivTune - EUR+AFR	LDpred2 - IndivTune - EUR	0.175	0.166	0.009	0.142221
AFR	BMI	SBayesRC-multi - IndivTune - EUR+AFR	LDpred2 - SumStatTune - AFR	0.175	0.035	0.14	8.6605e-17
AFR	BMI	SBayesRC-multi - IndivTune - EUR+AFR	LDpred2 - SumStatTune - EUR	0.175	0.164	0.011	0.131333
AFR	BMI	SBayesRC-multi - IndivTune - EUR+AFR	LDpred2-multi - IndivTune - EUR+AFR	0.175	0.168	0.007	0.277341
AFR	BMI	SBayesRC-multi - IndivTune - EUR+AFR	LDpred2-multi - SumStatTune - EUR+AFR	0.175	0.155	0.02	0.0419501
AFR	BMI	SBayesRC-multi - IndivTune - EUR+AFR	MegaPRS - IndivTune - AFR	0.175	0.021	0.153	1.13098e-19
AFR	BMI	SBayesRC-multi - IndivTune - EUR+AFR	MegaPRS - IndivTune - EUR	0.175	0.184	-0.009	0.153104
AFR	BMI	SBayesRC-multi - IndivTune - EUR+AFR	MegaPRS - SumStatTune - AFR	0.175	0.013	0.162	7.47734e-22
AFR	BMI	SBayesRC-multi - IndivTune - EUR+AFR	MegaPRS - SumStatTune - EUR	0.175	0.185	-0.01	0.110399
AFR	BMI	SBayesRC-multi - IndivTune - EUR+AFR	MegaPRS-multi - IndivTune - EUR+AFR	0.175	0.183	-0.008	0.19978
AFR	BMI	SBayesRC-multi - IndivTune - EUR+AFR	MegaPRS-multi - SumStatTune - EUR+AFR	0.175	0.153	0.022	0.0269472
AFR	BMI	SBayesRC-multi - IndivTune - EUR+AFR	PRS-CS - IndivTune - AFR	0.175	0.024	0.151	4.6967e-19
AFR	BMI	SBayesRC-multi - IndivTune - EUR+AFR	PRS-CS - IndivTune - EUR	0.175	0.163	0.012	0.0645109
AFR	BMI	SBayesRC-multi - IndivTune - EUR+AFR	PRS-CS - SumStatTune - AFR	0.175	0.027	0.148	1.67355e-18
AFR	BMI	SBayesRC-multi - IndivTune - EUR+AFR	PRS-CS - SumStatTune - EUR	0.175	0.163	0.012	0.0645109
AFR	BMI	SBayesRC-multi - IndivTune - EUR+AFR	PRS-CS-multi - IndivTune - EUR+AFR	0.175	0.164	0.011	0.116693
AFR	BMI	SBayesRC-multi - IndivTune - EUR+AFR	PRS-CS-multi - SumStatTune - EUR+AFR	0.175	0.152	0.023	0.0120139
AFR	BMI	SBayesRC-multi - IndivTune - EUR+AFR	PRS-CSx - IndivTune - EUR+AFR	0.175	0.154	0.021	0.00463616
AFR	BMI	SBayesRC-multi - IndivTune - EUR+AFR	PRS-CSx - SumStatTune - EUR+AFR	0.175	0.151	0.024	0.0030245
AFR	BMI	SBayesRC-multi - IndivTune - EUR+AFR	QuickPRS - SumStatTune - AFR	0.175	0.036	0.139	1.39932e-16
AFR	BMI	SBayesRC-multi - IndivTune - EUR+AFR	QuickPRS - SumStatTune - EUR	0.175	0.175	0	0.973758
AFR	BMI	SBayesRC-multi - IndivTune - EUR+AFR	QuickPRS-multi - IndivTune - EUR+AFR	0.175	0.178	-0.003	0.614399
AFR	BMI	SBayesRC-multi - IndivTune - EUR+AFR	QuickPRS-multi - SumStatTune - EUR+AFR	0.175	0.164	0.011	0.249934
AFR	BMI	SBayesRC-multi - IndivTune - EUR+AFR	SBayesRC - SumStatTune - AFR	0.175	-0.055	0.23	1.49016e-41
AFR	BMI	SBayesRC-multi - IndivTune - EUR+AFR	SBayesRC - SumStatTune - EUR	0.175	0.176	-0.001	0.110862
AFR	BMI	SBayesRC-multi - IndivTune - EUR+AFR	SBayesRC-multi - IndivTune - EUR+AFR	0.16	0.16	NA	NA
AFR	BMI	SBayesRC-multi - IndivTune - EUR+AFR	SBayesRC-multi - SumStatTune - EUR+AFR	0.175	0.134	0.041	7.75366e-07
AFR	BMI	SBayesRC-multi - IndivTune - EUR+AFR	X-Wing - IndivTune - EUR+AFR	0.175	0.159	0.016	0.0345394
AFR	BMI	SBayesRC-multi - IndivTune - EUR+AFR	X-Wing - SumStatTune - EUR+AFR	0.175	0.161	0.014	0.101462
AFR	BMI	SBayesRC-multi - IndivTune - EUR+AFR	lassosum - IndivTune - AFR	0.175	0.03	0.145	6.77381e-18
AFR	BMI	SBayesRC-multi - IndivTune - EUR+AFR	lassosum - IndivTune - EUR	0.175	0.169	0.006	0.375653
AFR	BMI	SBayesRC-multi - IndivTune - EUR+AFR	lassosum - SumStatTune - AFR	0.175	0.014	0.161	4.19754e-21
AFR	BMI	SBayesRC-multi - IndivTune - EUR+AFR	lassosum - SumStatTune - EUR	0.175	0.126	0.049	8.70831e-07
AFR	BMI	SBayesRC-multi - IndivTune - EUR+AFR	lassosum-multi - IndivTune - EUR+AFR	0.175	0.171	0.004	0.595975
AFR	BMI	SBayesRC-multi - IndivTune - EUR+AFR	lassosum-multi - SumStatTune - EUR+AFR	0.175	0.107	0.067	5.51168e-08
AFR	BMI	SBayesRC-multi - IndivTune - EUR+AFR	pT+clump - IndivTune - AFR	0.175	0.026	0.149	9.69599e-19
AFR	BMI	SBayesRC-multi - IndivTune - EUR+AFR	pT+clump - IndivTune - EUR	0.175	0.104	0.071	5.80529e-10
AFR	BMI	SBayesRC-multi - IndivTune - EUR+AFR	pT+clump-multi - IndivTune - EUR+AFR	0.175	0.108	0.067	1.06167e-08
AFR	BMI	SBayesRC-multi - SumStatTune - EUR+AFR	All - IndivTune - AFR	0.134	0.045	0.089	1.80937e-09
AFR	BMI	SBayesRC-multi - SumStatTune - EUR+AFR	All - IndivTune - EUR	0.134	0.184	-0.05	1.34037e-07
AFR	BMI	SBayesRC-multi - SumStatTune - EUR+AFR	All - IndivTune - EUR+AFR	0.134	0.185	-0.051	1.55061e-08
AFR	BMI	SBayesRC-multi - SumStatTune - EUR+AFR	DBSLMM - IndivTune - AFR	0.134	0.029	0.105	8.55841e-13
AFR	BMI	SBayesRC-multi - SumStatTune - EUR+AFR	DBSLMM - IndivTune - EUR	0.134	0.16	-0.026	0.00964468
AFR	BMI	SBayesRC-multi - SumStatTune - EUR+AFR	DBSLMM - SumStatTune - AFR	0.134	0.029	0.105	8.27206e-13
AFR	BMI	SBayesRC-multi - SumStatTune - EUR+AFR	DBSLMM - SumStatTune - EUR	0.134	0.16	-0.027	0.0077999
AFR	BMI	SBayesRC-multi - SumStatTune - EUR+AFR	DBSLMM-multi - IndivTune - EUR+AFR	0.134	0.162	-0.028	0.00331123
AFR	BMI	SBayesRC-multi - SumStatTune - EUR+AFR	DBSLMM-multi - SumStatTune - EUR+AFR	0.134	0.149	-0.015	0.111747
AFR	BMI	SBayesRC-multi - SumStatTune - EUR+AFR	LDpred2 - IndivTune - AFR	0.134	0.031	0.103	9.09609e-13
AFR	BMI	SBayesRC-multi - SumStatTune - EUR+AFR	LDpred2 - IndivTune - EUR	0.134	0.166	-0.032	0.000832839
AFR	BMI	SBayesRC-multi - SumStatTune - EUR+AFR	LDpred2 - SumStatTune - AFR	0.134	0.035	0.098	8.28322e-12
AFR	BMI	SBayesRC-multi - SumStatTune - EUR+AFR	LDpred2 - SumStatTune - EUR	0.134	0.164	-0.031	0.00216479
AFR	BMI	SBayesRC-multi - SumStatTune - EUR+AFR	LDpred2-multi - IndivTune - EUR+AFR	0.134	0.168	-0.034	0.000144325
AFR	BMI	SBayesRC-multi - SumStatTune - EUR+AFR	LDpred2-multi - SumStatTune - EUR+AFR	0.134	0.155	-0.022	0.0208342
AFR	BMI	SBayesRC-multi - SumStatTune - EUR+AFR	MegaPRS - IndivTune - AFR	0.134	0.021	0.112	1.11092e-13
AFR	BMI	SBayesRC-multi - SumStatTune - EUR+AFR	MegaPRS - IndivTune - EUR	0.134	0.184	-0.05	1.34037e-07
AFR	BMI	SBayesRC-multi - SumStatTune - EUR+AFR	MegaPRS - SumStatTune - AFR	0.134	0.013	0.121	4.55344e-14
AFR	BMI	SBayesRC-multi - SumStatTune - EUR+AFR	MegaPRS - SumStatTune - EUR	0.134	0.185	-0.051	7.9272e-08
AFR	BMI	SBayesRC-multi - SumStatTune - EUR+AFR	MegaPRS-multi - IndivTune - EUR+AFR	0.134	0.183	-0.05	4.0743e-08
AFR	BMI	SBayesRC-multi - SumStatTune - EUR+AFR	MegaPRS-multi - SumStatTune - EUR+AFR	0.134	0.153	-0.02	0.0709369
AFR	BMI	SBayesRC-multi - SumStatTune - EUR+AFR	PRS-CS - IndivTune - AFR	0.134	0.024	0.109	1.18298e-13
AFR	BMI	SBayesRC-multi - SumStatTune - EUR+AFR	PRS-CS - IndivTune - EUR	0.134	0.163	-0.029	0.0026515
AFR	BMI	SBayesRC-multi - SumStatTune - EUR+AFR	PRS-CS - SumStatTune - AFR	0.134	0.027	0.106	4.81984e-13
AFR	BMI	SBayesRC-multi - SumStatTune - EUR+AFR	PRS-CS - SumStatTune - EUR	0.134	0.163	-0.029	0.0026515
AFR	BMI	SBayesRC-multi - SumStatTune - EUR+AFR	PRS-CS-multi - IndivTune - EUR+AFR	0.134	0.164	-0.031	0.000943874
AFR	BMI	SBayesRC-multi - SumStatTune - EUR+AFR	PRS-CS-multi - SumStatTune - EUR+AFR	0.134	0.152	-0.018	0.0579541
AFR	BMI	SBayesRC-multi - SumStatTune - EUR+AFR	PRS-CSx - IndivTune - EUR+AFR	0.134	0.154	-0.02	0.0402568
AFR	BMI	SBayesRC-multi - SumStatTune - EUR+AFR	PRS-CSx - SumStatTune - EUR+AFR	0.134	0.151	-0.017	0.0826306
AFR	BMI	SBayesRC-multi - SumStatTune - EUR+AFR	QuickPRS - SumStatTune - AFR	0.134	0.036	0.098	5.98029e-11
AFR	BMI	SBayesRC-multi - SumStatTune - EUR+AFR	QuickPRS - SumStatTune - EUR	0.134	0.175	-0.042	1.73186e-05
AFR	BMI	SBayesRC-multi - SumStatTune - EUR+AFR	QuickPRS-multi - IndivTune - EUR+AFR	0.134	0.178	-0.045	1.07846e-06
AFR	BMI	SBayesRC-multi - SumStatTune - EUR+AFR	QuickPRS-multi - SumStatTune - EUR+AFR	0.134	0.164	-0.031	0.00164615
AFR	BMI	SBayesRC-multi - SumStatTune - EUR+AFR	SBayesRC - SumStatTune - AFR	0.134	-0.055	0.188	9.94937e-23
AFR	BMI	SBayesRC-multi - SumStatTune - EUR+AFR	SBayesRC - SumStatTune - EUR	0.134	0.176	-0.042	1.01551e-07
AFR	BMI	SBayesRC-multi - SumStatTune - EUR+AFR	SBayesRC-multi - IndivTune - EUR+AFR	0.134	0.175	-0.041	7.75366e-07
AFR	BMI	SBayesRC-multi - SumStatTune - EUR+AFR	SBayesRC-multi - SumStatTune - EUR+AFR	0.16	0.16	NA	NA
AFR	BMI	SBayesRC-multi - SumStatTune - EUR+AFR	X-Wing - IndivTune - EUR+AFR	0.134	0.159	-0.026	0.00579796
AFR	BMI	SBayesRC-multi - SumStatTune - EUR+AFR	X-Wing - SumStatTune - EUR+AFR	0.134	0.161	-0.027	0.00318145
AFR	BMI	SBayesRC-multi - SumStatTune - EUR+AFR	lassosum - IndivTune - AFR	0.134	0.03	0.104	1.79935e-12
AFR	BMI	SBayesRC-multi - SumStatTune - EUR+AFR	lassosum - IndivTune - EUR	0.134	0.169	-0.035	0.000292172
AFR	BMI	SBayesRC-multi - SumStatTune - EUR+AFR	lassosum - SumStatTune - AFR	0.134	0.014	0.12	1.33333e-13
AFR	BMI	SBayesRC-multi - SumStatTune - EUR+AFR	lassosum - SumStatTune - EUR	0.134	0.126	0.007	0.535974
AFR	BMI	SBayesRC-multi - SumStatTune - EUR+AFR	lassosum-multi - IndivTune - EUR+AFR	0.134	0.171	-0.038	4.62355e-05
AFR	BMI	SBayesRC-multi - SumStatTune - EUR+AFR	lassosum-multi - SumStatTune - EUR+AFR	0.134	0.107	0.026	0.0398475
AFR	BMI	SBayesRC-multi - SumStatTune - EUR+AFR	pT+clump - IndivTune - AFR	0.134	0.026	0.108	1.4098e-12
AFR	BMI	SBayesRC-multi - SumStatTune - EUR+AFR	pT+clump - IndivTune - EUR	0.134	0.104	0.03	0.0218955
AFR	BMI	SBayesRC-multi - SumStatTune - EUR+AFR	pT+clump-multi - IndivTune - EUR+AFR	0.134	0.108	0.026	0.0401388
AFR	BMI	X-Wing - IndivTune - EUR+AFR	All - IndivTune - AFR	0.159	0.045	0.115	7.67775e-16
AFR	BMI	X-Wing - IndivTune - EUR+AFR	All - IndivTune - EUR	0.159	0.184	-0.024	0.00333365
AFR	BMI	X-Wing - IndivTune - EUR+AFR	All - IndivTune - EUR+AFR	0.159	0.185	-0.026	0.000818514
AFR	BMI	X-Wing - IndivTune - EUR+AFR	DBSLMM - IndivTune - AFR	0.159	0.029	0.13	1.05052e-18
AFR	BMI	X-Wing - IndivTune - EUR+AFR	DBSLMM - IndivTune - EUR	0.159	0.16	0	0.980104
AFR	BMI	X-Wing - IndivTune - EUR+AFR	DBSLMM - SumStatTune - AFR	0.159	0.029	0.13	1.01602e-18
AFR	BMI	X-Wing - IndivTune - EUR+AFR	DBSLMM - SumStatTune - EUR	0.159	0.16	-0.001	0.895366
AFR	BMI	X-Wing - IndivTune - EUR+AFR	DBSLMM-multi - IndivTune - EUR+AFR	0.159	0.162	-0.002	0.762844
AFR	BMI	X-Wing - IndivTune - EUR+AFR	DBSLMM-multi - SumStatTune - EUR+AFR	0.159	0.149	0.01	0.193516
AFR	BMI	X-Wing - IndivTune - EUR+AFR	LDpred2 - IndivTune - AFR	0.159	0.031	0.129	1.64221e-18
AFR	BMI	X-Wing - IndivTune - EUR+AFR	LDpred2 - IndivTune - EUR	0.159	0.166	-0.006	0.393144
AFR	BMI	X-Wing - IndivTune - EUR+AFR	LDpred2 - SumStatTune - AFR	0.159	0.035	0.124	2.23181e-17
AFR	BMI	X-Wing - IndivTune - EUR+AFR	LDpred2 - SumStatTune - EUR	0.159	0.164	-0.005	0.545418
AFR	BMI	X-Wing - IndivTune - EUR+AFR	LDpred2-multi - IndivTune - EUR+AFR	0.159	0.168	-0.008	0.22363
AFR	BMI	X-Wing - IndivTune - EUR+AFR	LDpred2-multi - SumStatTune - EUR+AFR	0.159	0.155	0.004	0.631225
AFR	BMI	X-Wing - IndivTune - EUR+AFR	MegaPRS - IndivTune - AFR	0.159	0.021	0.138	1.24843e-19
AFR	BMI	X-Wing - IndivTune - EUR+AFR	MegaPRS - IndivTune - EUR	0.159	0.184	-0.024	0.00333365
AFR	BMI	X-Wing - IndivTune - EUR+AFR	MegaPRS - SumStatTune - AFR	0.159	0.013	0.147	6.38669e-20
AFR	BMI	X-Wing - IndivTune - EUR+AFR	MegaPRS - SumStatTune - EUR	0.159	0.185	-0.025	0.00212546
AFR	BMI	X-Wing - IndivTune - EUR+AFR	MegaPRS-multi - IndivTune - EUR+AFR	0.159	0.183	-0.024	0.00234829
AFR	BMI	X-Wing - IndivTune - EUR+AFR	MegaPRS-multi - SumStatTune - EUR+AFR	0.159	0.153	0.006	0.538078
AFR	BMI	X-Wing - IndivTune - EUR+AFR	PRS-CS - IndivTune - AFR	0.159	0.024	0.135	1.04063e-19
AFR	BMI	X-Wing - IndivTune - EUR+AFR	PRS-CS - IndivTune - EUR	0.159	0.163	-0.004	0.511706
AFR	BMI	X-Wing - IndivTune - EUR+AFR	PRS-CS - SumStatTune - AFR	0.159	0.027	0.132	5.64143e-19
AFR	BMI	X-Wing - IndivTune - EUR+AFR	PRS-CS - SumStatTune - EUR	0.159	0.163	-0.004	0.511706
AFR	BMI	X-Wing - IndivTune - EUR+AFR	PRS-CS-multi - IndivTune - EUR+AFR	0.159	0.164	-0.005	0.316963
AFR	BMI	X-Wing - IndivTune - EUR+AFR	PRS-CS-multi - SumStatTune - EUR+AFR	0.159	0.152	0.008	0.227624
AFR	BMI	X-Wing - IndivTune - EUR+AFR	PRS-CSx - IndivTune - EUR+AFR	0.159	0.154	0.006	0.414834
AFR	BMI	X-Wing - IndivTune - EUR+AFR	PRS-CSx - SumStatTune - EUR+AFR	0.159	0.151	0.009	0.11475
AFR	BMI	X-Wing - IndivTune - EUR+AFR	QuickPRS - SumStatTune - AFR	0.159	0.036	0.124	2.01101e-16
AFR	BMI	X-Wing - IndivTune - EUR+AFR	QuickPRS - SumStatTune - EUR	0.159	0.175	-0.016	0.0400708
AFR	BMI	X-Wing - IndivTune - EUR+AFR	QuickPRS-multi - IndivTune - EUR+AFR	0.159	0.178	-0.019	0.00828749
AFR	BMI	X-Wing - IndivTune - EUR+AFR	QuickPRS-multi - SumStatTune - EUR+AFR	0.159	0.164	-0.005	0.568506
AFR	BMI	X-Wing - IndivTune - EUR+AFR	SBayesRC - SumStatTune - AFR	0.159	-0.055	0.214	1.79916e-34
AFR	BMI	X-Wing - IndivTune - EUR+AFR	SBayesRC - SumStatTune - EUR	0.159	0.176	-0.016	0.0239023
AFR	BMI	X-Wing - IndivTune - EUR+AFR	SBayesRC-multi - IndivTune - EUR+AFR	0.159	0.175	-0.016	0.0345394
AFR	BMI	X-Wing - IndivTune - EUR+AFR	SBayesRC-multi - SumStatTune - EUR+AFR	0.159	0.134	0.026	0.00579796
AFR	BMI	X-Wing - IndivTune - EUR+AFR	X-Wing - IndivTune - EUR+AFR	0.16	0.16	NA	NA
[truncated: 90,346 more rows]

## Sheet: ST5
Table S5. Average difference between PGS methods across traits using MVP AFR and UKB GWAS.
[truncated: 2,305 more rows]
